# Supplementary material for: Protein Complexes in Bacteria
Source: PLoS Comput Biol. 2015 Feb 27;11(2):e1004107. doi: 10.1371/journal.pcbi.1004107 (PMC4344305; doi:10.1371/journal.pcbi.1004107)
Supplement: S1 Table — (XLSX) [file pcbi.1004107.s008.xlsx]

## Sheet: S1
Table S1. Key to protein complex IDs.
Internal_ID	EcoCyc_ID	Complex_Name	Notes
C1	F-1-CPLX	ATP synthase F1 complex
C2	ATPSYN-CPLX	ATP synthase / thiamin triphosphate synthase
C3	UVRABC-CPLX	UvrABC Nucleotide Excision Repair Complex
C4	RNAPS-CPLX	RNA polymerase sigma S
C5	RNAP32-CPLX	RNA polymerase sigma 32
C6	RNAP70-CPLX	RNA polymerase sigma 70
C7	APORNAP-CPLX	RNA polymerase, core enzyme
C8	F-O-CPLX	ATP synthase F0 complex
C9	HSP70-CPLX	DnaK-DnaJ-GrpE chaperone system
C10	CPLX0-3801	DNA polymerase III, preinitiation complex
C11	RIBONUCLEOSIDE-DIP-REDUCTII-CPLX	ribonucleoside-diphosphate reductase 2
C12	CPLX0-7609	5-carboxymethylaminomethyluridine-tRNA synthase
C13	PHES-CPLX	phenylalanyl-tRNA synthetase
C14	CPLX0-7879	NusB-NusE complex
C15	CPLX0-2424	topoisomerase IV
C16	CPLX0-2425	DNA gyrase
C17	PC00027	IHF DNA-binding transcriptional dual regulator
C18	CPLX0-3934	GroEL-GroES chaperonin complex
C19	CPLX0-2021	HU DNA-binding transcriptional dual regulator
C20	RIBONUCLEOSIDE-DIP-REDUCTI-CPLX	ribonucleoside diphosphate reductase 1
C21	CPLX0-3956	50S ribosomal protein complex L8
C22	CPLX0-3964	ribosome
C23	SECE-G-Y-CPLX	SecYEG translocase
C24	RNAPE-CPLX	RNA polymerase sigma 24
C25	CPLX0-221	RNA polymerase sigma 19
C26	RNAP54-CPLX	RNA polymerase sigma 54
C27	CPLX0-222	RNA polymerase sigma 28
C28	ABC-22-CPLX	peptide ABC transporter OppABCDF
C29	CPLX0-3970	murein tripeptide ABC transporter OppBCDFMppA
C30	ABC-8-CPLX	dipeptide ABC transporter
C31	ABC-49-CPLX	glutathione ABC transporter
C32	ABC-20-CPLX	nickel ABC transporter
C33	ABC-59-CPLX	YddO/YddP/YddQ/YddR/YddS ABC transporter
C34	GCVMULTI-CPLX	glycine cleavage system
C35	CPLX0-1944	ferric enterobactin transport system
C36	ABC-23-CPLX	phosphonate ABC transporter
C37	CPLX0-3323	CcmEFGH holocytochrome <I>c</I> synthetase
C38	HCAMULTI-CPLX	3-phenylpropionate dioxygenase system
C39	ABC-11-CPLX	iron (III) hydroxamate ABC transporter
C40	CPLX0-3108	ClpAXP
C41	CPLX0-3104	ClpAP
C42	ABC-21-CPLX	YadG/YadH ABC transporter
C43	ABC-57-CPLX	YbhF/YbhR/YbhS ABC transporter
C44	SECD-SECF-YAJC-YIDC-CPLX	SecD-SecF-YajC-YidC Secretion Complex
C45	ABC-9-CPLX	ferric dicitrate ABC transporter
C46	CPLX0-2982	HflB, integral membrane ATP-dependent zinc metallopeptidase
C47	RUVABC-CPLX	resolvasome
C48	SEC-SECRETION-CPLX	Sec Translocation Complex
C49	CPLX0-5	EntS-TolC Enterobactin Efflux Transport System
C50	TRANS-200-CPLX	MacAB-TolC macrolide efflux transport system
C51	CPLX0-2381	degradosome
C52	CPLX0-2161	EmrKY-TolC multidrug efflux transport system
C53	CPLX0-2121	EmrAB-TolC multidrug efflux transport system
C54	ABC-62-CPLX	LolCDE ABC lipoprotein transporter
C55	CPLX0-1981	ferrichrome transport system
C56	CPLX0-7954	ferric coprogen transport system
C57	CPLX0-2001	ferric dicitrate transport system
C58	CPLX0-7934	FtsLBQ cell division complex
C59	ABC-10-CPLX	ferric enterobactin ABC transporter
C60	CPLX0-3803	DNA polymerase III, holoenzyme
C61	CPLX0-2361	DNA polymerase III, core enzyme
C62	CPLX0-3922	primosome
C63	CPLX0-241	tagatose-1,6-bisphosphate aldolase 2
C64	CPLX0-240	tagatose-1,6-bisphosphate aldolase 1
C65	ABC-25-CPLX	putrescine ABC transporter
C66	ABC-51-CPLX	YdcS/YdcT/YdcV/YdcU ABC transporter
C67	ABC-24-CPLX	putrescine / spermidine ABC transporter
C68	CPLX-158	fructose PTS permease
C69	CPLX-159	PTS permease - unknown specificity
C70	CPLX-157	glucose PTS permease
C71	CPLX0-7	N-acetylmuramic acid PTS permease
C72	CPLX-164	maltose / glucose PTS permease	Entry removed from EcoCyc but present in MetaCyc
C73	CPLX-168	trehalose PTS permease
C74	ABC-27-CPLX	phosphate ABC transporter
C75	PYRUVATEDEH-CPLX	pyruvate dehydrogenase
C76	2OXOGLUTARATEDEH-CPLX	2-oxoglutarate dehydrogenase complex
C77	CPLX0-3925	DNA polymerase V
C78	CPLX-156	mannitol PTS permease - cryptic
C79	MONOMER0-1761	MalT-MalK
C80	ABC-16-CPLX	maltose ABC transporter
C81	CPLX-160	PTS permease - unknown specificity
C82	ABC-34-CPLX	glycerol-3-phosphate / glycerophosphodiester ABC transporter
C83	ABC-55-CPLX	YcjN/YcjO/YcjP ABC transporter
C84	CPLX0-3958	EcoKI restriction-modification system
C85	EIISGA	L-ascorbate PTS permease
C86	EIISGC	PTS permease - unknown specificity
C87	CPLX0-231	galactitol PTS permease
C88	SUCC-DEHASE	succinate dehydrogenase
C89	CPLX0-3933	Outer Membrane Protein Assembly Complex
