# Supplementary material for: Protein Complexes in Bacteria
Source: PLoS Comput Biol. 2015 Feb 27;11(2):e1004107. doi: 10.1371/journal.pcbi.1004107 (PMC4344305; doi:10.1371/journal.pcbi.1004107)
Supplement: S2 Table — (XLSX) [file pcbi.1004107.s009.xlsx]

## Sheet: S2A
Table S2A. Presence or absence of protein complex component conservation across Bacteria.
Species	COG0393	COG0542	COG2386	COG0722	COG0725	COG5013	COG0729	COG0547	COG0335	COG4168	COG0489	COG3700	COG0540	COG2255	COG0381	COG0431	COG1529	COG1520	COG0058	COG2877	COG1092	COG0653	COG0655	COG4096	COG1749	COG3960	COG0587	COG0155	COG1677	COG1670	COG4161	COG4160	COG1387	COG1198	COG1138	COG0548	COG1879	COG2162	COG3839	COG0448	COG2166	COG1886	COG1613	COG2011	COG0442	COG0440	COG1740	COG0446	COG4948
525903	0	1	0	0	1	0	0	0	1	0	1	0	1	1	1	0	1	0	1	1	1	1	0	0	1	0	1	0	0	1	0	0	0	1	0	1	0	0	0	1	0	1	0	0	1	1	0	1	0
525904	0	1	1	0	1	0	0	1	1	0	1	0	1	1	0	1	1	1	1	0	0	1	1	0	0	0	1	1	0	1	0	0	1	0	1	1	1	0	1	0	0	0	1	0	1	1	0	1	1
289376	0	1	0	0	0	0	0	1	1	0	1	0	1	1	1	0	0	0	1	1	1	1	1	1	1	0	1	0	1	0	0	0	1	1	0	1	0	0	0	1	0	1	0	0	1	1	1	0	0
243090	1	1	0	1	0	0	0	1	1	0	1	0	1	1	1	1	0	1	1	1	1	1	1	1	1	0	1	1	0	1	0	0	1	1	0	1	1	0	1	1	0	1	0	0	1	1	0	1	1
379066	1	1	1	1	1	0	1	1	1	0	1	0	1	1	1	1	1	0	1	1	1	1	0	0	1	0	1	0	1	1	0	0	1	1	1	1	0	0	0	1	1	1	0	0	1	0	1	0	1
515635	1	1	0	0	0	0	0	1	1	0	1	0	1	1	1	0	0	0	1	0	1	1	1	0	0	0	1	0	0	0	0	0	1	1	0	1	1	0	1	0	0	0	0	0	1	1	0	1	1
309799	1	1	0	0	0	0	0	1	1	0	1	0	1	1	1	0	0	1	1	0	1	1	1	0	0	0	1	0	0	1	0	0	1	1	0	1	1	0	1	0	0	0	0	0	1	1	0	1	1
471821	0	1	0	0	0	0	0	1	1	0	0	0	1	1	0	0	0	0	0	0	0	1	0	0	0	0	1	0	0	0	0	0	1	1	0	1	0	0	0	0	0	0	0	0	1	1	0	1	0
445932	0	1	0	0	0	0	0	0	1	0	1	0	1	1	0	0	0	0	1	1	1	1	0	0	0	0	1	0	0	1	0	0	0	1	0	0	0	0	0	1	0	0	0	0	1	0	0	0	0
59374	1	1	0	0	0	0	0	1	1	0	1	0	1	1	1	0	0	1	1	0	1	1	1	1	0	0	1	0	0	1	0	0	0	1	0	1	0	0	0	1	1	0	1	1	1	1	0	0	0
204669	1	1	1	1	1	0	1	1	1	0	1	0	1	1	1	1	1	1	1	1	1	1	1	0	1	0	1	1	1	1	0	0	1	1	1	1	1	0	1	1	0	1	0	0	1	1	1	0	1
240015	0	1	1	1	1	0	0	1	1	0	1	0	1	1	0	0	1	0	1	1	1	1	0	0	1	0	1	1	0	1	0	0	1	1	1	1	1	0	0	1	0	1	0	0	1	1	1	1	1
234267	1	1	1	0	1	0	0	1	1	0	1	0	1	1	1	1	1	1	1	1	1	1	1	0	1	0	1	1	0	1	0	0	1	1	1	1	1	0	1	1	0	1	0	0	1	1	1	1	1
190304	0	1	0	0	0	0	1	0	1	0	1	0	1	1	0	0	0	0	1	1	1	1	1	0	0	0	1	0	0	1	0	0	1	1	0	0	1	0	1	1	0	0	0	1	1	0	0	1	1
526218	0	1	0	0	1	0	0	1	1	0	1	0	1	1	0	0	1	0	1	1	0	1	1	0	0	0	1	1	0	1	0	0	1	1	0	1	1	0	1	1	0	0	0	1	1	1	0	1	1
523794	1	1	0	0	0	0	0	1	1	0	1	1	1	1	0	0	0	0	1	1	0	1	1	0	0	0	1	1	0	1	0	0	1	1	0	1	0	0	1	1	0	0	1	1	1	1	0	1	0
519441	0	1	0	0	0	0	0	0	1	0	0	1	0	1	0	0	0	0	1	0	0	1	0	0	0	0	1	0	0	1	0	0	0	1	0	0	1	0	1	1	0	0	0	1	1	0	0	1	0
224324	0	1	0	0	1	0	1	1	1	0	1	0	1	0	0	0	1	0	1	1	1	1	1	0	1	0	1	1	1	0	0	0	1	1	0	1	0	0	1	0	0	1	0	0	1	1	1	1	0
380749	0	1	0	0	1	0	1	1	1	0	1	0	1	0	0	0	0	0	1	1	0	1	0	0	1	0	1	0	1	0	0	0	1	1	0	1	0	0	0	0	0	0	0	0	1	1	1	1	0
123214	1	1	0	0	1	0	1	1	1	0	1	0	1	1	1	0	0	0	0	1	1	1	1	0	1	0	1	1	1	0	0	0	1	1	0	1	0	0	0	0	0	1	0	0	1	1	1	1	0
436114	0	1	0	0	1	0	1	1	1	0	1	0	1	1	0	0	0	0	0	1	1	1	0	0	1	0	1	1	1	0	0	0	1	1	0	1	0	0	0	0	0	1	0	0	1	1	0	1	0
204536	0	1	0	0	1	0	1	1	1	0	1	0	1	1	1	0	1	0	0	1	1	1	0	0	1	0	1	0	1	0	0	0	1	1	0	1	0	0	0	0	0	1	0	0	1	1	1	1	0
300852	1	1	0	0	1	0	0	1	1	0	1	0	1	1	1	0	0	1	1	0	1	1	0	0	0	0	1	1	0	1	0	0	1	1	1	1	0	0	1	1	1	0	0	0	1	1	0	1	1
262724	1	1	0	0	1	0	0	1	1	0	1	0	1	1	1	0	0	1	1	0	1	1	0	0	0	0	1	1	0	1	0	0	1	1	1	1	0	0	1	1	1	0	0	0	1	1	0	1	1
243230	0	1	1	1	1	0	0	1	1	0	1	0	1	1	1	1	1	1	1	0	1	1	1	0	0	0	1	1	0	1	0	0	1	1	1	1	0	0	1	1	1	0	0	1	1	1	0	1	1
319795	0	1	1	1	1	0	0	1	1	0	1	0	1	1	1	0	1	1	1	0	1	1	1	0	0	1	1	1	0	1	0	0	1	1	1	1	1	0	1	1	1	0	0	0	1	1	0	1	1
546414	0	1	0	1	1	0	0	1	1	0	1	0	1	1	1	1	0	1	1	0	1	1	1	0	0	0	1	1	0	1	0	0	1	1	1	1	1	0	1	1	1	0	0	1	1	1	0	1	1
381764	1	1	0	0	0	0	0	0	1	0	1	0	1	1	1	0	0	1	1	0	1	1	0	0	1	0	1	0	1	1	0	0	1	1	0	0	0	0	1	1	0	1	0	0	1	0	0	1	1
403833	0	1	0	0	1	0	0	1	1	0	1	0	1	1	1	0	1	0	1	0	0	1	1	0	1	0	1	0	1	1	0	0	1	1	0	1	1	0	1	1	0	1	0	1	1	1	0	1	1
521045	0	1	0	0	1	0	0	0	1	0	1	0	0	1	1	0	1	1	1	0	1	1	0	0	0	0	1	0	0	1	0	0	0	1	0	1	1	0	1	1	0	0	0	0	1	0	0	1	1
484019	1	1	0	0	0	0	0	0	1	0	1	0	1	1	1	0	1	1	1	0	1	1	1	0	1	0	1	0	1	1	0	0	1	1	0	0	1	0	1	1	0	1	0	0	1	0	0	1	1
391009	1	1	0	0	0	0	0	0	1	0	1	0	1	1	1	0	1	1	1	0	1	1	0	0	1	0	1	0	1	1	0	0	1	1	0	0	0	0	1	1	0	1	0	0	1	0	0	1	1
126740	1	1	0	0	0	0	0	1	1	0	1	0	1	1	1	0	0	1	1	0	1	1	0	0	1	0	1	0	1	1	0	0	1	1	0	1	1	0	1	1	0	1	0	0	1	1	0	1	1
590168	1	1	0	0	0	0	0	1	1	0	1	0	1	1	1	0	0	1	1	0	1	1	0	0	1	0	1	0	1	1	0	0	1	1	0	1	1	0	1	1	0	1	0	0	1	1	0	1	1
390874	1	1	0	0	0	0	0	1	1	0	1	0	1	1	1	0	0	1	1	0	1	1	0	0	1	0	1	0	1	0	0	0	1	1	0	1	1	0	1	1	0	1	0	0	1	1	0	1	1
243274	1	1	0	0	0	0	0	1	1	0	1	0	1	1	1	0	0	1	0	0	1	1	0	0	0	0	1	0	1	1	0	0	1	1	0	1	1	0	1	1	0	1	0	0	1	1	0	1	1
416591	1	1	0	0	0	0	0	0	1	0	1	0	1	1	1	0	0	1	0	0	1	1	0	0	1	0	1	0	1	1	0	0	0	1	0	1	1	0	1	1	0	1	0	0	1	0	0	1	1
309803	1	1	0	0	0	0	0	1	1	0	1	0	1	1	1	0	0	1	1	0	1	1	0	0	1	0	1	0	1	1	0	0	1	1	0	1	1	0	1	1	0	1	0	0	1	1	0	1	1
479434	1	1	1	0	1	0	0	1	1	0	1	0	1	1	0	0	1	1	0	0	0	1	0	1	1	0	1	0	1	1	0	0	1	1	1	1	1	0	1	1	0	1	0	1	1	1	1	1	1
309801	1	1	0	0	1	0	0	1	1	0	1	0	1	1	0	1	1	0	0	0	1	1	0	0	1	0	1	0	1	1	0	0	1	1	1	1	1	0	1	1	0	1	0	0	1	1	1	1	1
243164	1	1	0	0	1	0	0	1	1	0	1	0	1	1	0	0	0	1	0	0	0	1	1	0	0	0	1	0	0	1	0	0	0	1	0	1	0	0	0	0	0	0	0	0	1	1	1	1	0
216389	1	1	0	0	0	0	0	1	1	0	1	0	1	1	0	0	0	1	0	0	0	1	1	0	0	0	1	0	0	1	0	0	0	1	0	1	0	0	0	0	0	0	0	0	1	1	1	1	0
255470	1	1	0	0	0	0	0	1	1	0	1	0	1	1	0	0	0	1	0	0	0	1	1	0	0	0	1	0	0	1	0	0	0	1	0	1	0	0	0	0	0	0	0	0	1	1	1	1	0
311424	1	1	0	0	0	0	0	1	1	0	1	0	1	1	0	0	0	1	0	0	0	1	1	0	0	0	1	0	0	1	0	0	0	1	0	1	0	0	0	0	0	0	0	0	1	1	1	1	0
316274	1	1	0	0	1	0	0	1	1	0	1	0	1	1	1	1	0	1	1	0	1	1	0	1	0	0	1	1	0	1	0	0	1	1	1	1	1	0	1	1	0	0	1	0	1	1	0	1	1
357808	0	1	0	1	1	0	0	1	1	0	1	0	1	1	1	0	1	1	1	0	1	1	1	1	0	0	1	0	0	1	0	1	1	1	1	1	1	0	1	1	1	0	0	0	1	1	1	1	1
383372	0	1	0	1	1	0	0	1	1	0	1	0	1	1	1	0	1	1	1	0	1	1	1	0	0	0	1	0	0	1	0	1	1	1	1	1	1	0	1	1	1	0	0	0	1	1	1	1	1
480224	0	1	0	1	1	0	0	1	1	0	1	0	1	1	1	0	1	1	1	0	1	1	1	0	0	0	1	1	0	1	0	0	0	1	1	1	1	1	1	1	1	0	0	0	1	0	1	1	1
324602	0	1	0	1	1	0	0	1	1	0	1	0	1	1	1	0	1	1	1	0	1	1	1	0	0	0	1	1	0	1	0	0	0	1	1	1	1	1	1	1	1	0	0	0	1	1	1	1	1
326427	0	1	0	1	1	0	0	1	1	0	1	0	1	1	1	0	1	1	1	0	1	1	1	0	0	1	1	0	0	1	0	0	0	1	1	1	1	0	1	1	1	0	0	0	1	1	1	1	1
565034	1	1	0	0	1	0	0	0	1	0	0	0	1	1	0	0	1	0	1	1	1	1	1	0	1	0	1	0	0	1	0	0	1	1	0	1	1	0	0	1	0	1	0	1	1	1	0	1	0
456481	0	1	0	1	0	0	0	1	1	0	1	0	1	1	0	1	0	0	1	1	1	1	0	0	1	0	1	1	1	1	0	0	0	1	1	1	0	0	0	1	1	1	1	0	1	1	0	1	0
355278	0	1	0	1	0	0	0	1	1	0	1	0	1	1	0	1	0	0	1	1	1	1	0	0	1	0	1	1	1	1	0	0	0	1	1	1	0	0	0	1	1	1	1	0	1	1	0	1	0
189518	0	1	0	0	0	0	0	1	1	0	1	0	1	1	1	1	0	0	0	1	1	1	0	0	1	0	1	1	0	1	0	0	0	1	1	1	0	0	0	0	1	1	1	0	1	1	0	1	0
267671	0	1	0	0	0	0	0	1	1	0	1	0	1	1	1	0	0	0	0	1	1	1	0	0	1	0	1	1	0	1	0	0	0	1	1	1	0	0	0	0	1	1	1	0	1	1	0	1	0
355277	0	1	0	0	0	0	0	1	1	0	1	0	1	1	1	0	0	0	0	1	1	1	0	0	1	0	1	1	0	1	0	0	0	1	1	1	0	0	0	0	1	1	1	0	1	1	0	1	0
355276	0	1	0	0	0	0	0	1	1	0	1	0	1	1	1	0	0	0	0	1	1	1	0	0	1	0	1	1	0	1	0	0	0	1	1	1	0	0	0	0	1	1	1	0	1	1	0	1	0
243275	0	1	0	1	0	0	0	0	1	0	1	0	1	1	0	0	1	0	1	0	1	1	1	1	1	0	1	0	1	1	0	0	1	1	0	0	1	0	1	1	0	1	0	0	1	0	0	1	0
243276	0	1	0	0	0	0	0	0	1	0	0	0	0	1	0	0	1	0	0	0	0	1	0	0	1	0	1	0	1	0	0	0	0	1	0	0	1	0	1	0	0	1	0	1	1	0	0	1	0
455434	0	1	0	0	0	0	0	0	1	0	0	0	0	1	0	0	1	0	0	0	0	1	0	0	1	0	1	0	1	0	0	0	0	1	0	0	1	0	1	0	0	1	0	1	1	0	0	1	0
412419	0	1	0	0	0	0	0	0	1	0	0	0	0	1	0	0	0	1	0	0	0	1	0	0	1	0	1	0	1	0	0	0	0	1	0	0	0	0	0	0	0	1	0	0	1	0	0	1	0
314724	0	1	0	0	0	0	0	0	1	0	0	0	0	1	0	0	0	1	0	0	0	1	0	0	1	0	1	0	1	0	0	0	0	1	0	0	0	0	0	0	0	1	0	0	1	0	0	1	0
314723	0	1	0	0	0	0	0	0	0	0	0	0	0	0	0	0	0	1	0	0	0	1	0	0	0	0	1	0	0	0	0	0	0	1	0	0	0	0	0	0	0	1	0	0	1	0	0	1	0
412418	0	1	0	0	0	0	0	0	1	0	0	0	0	1	0	0	0	1	0	0	0	1	0	0	1	0	1	0	1	0	0	0	0	1	0	0	0	0	0	0	0	1	0	0	1	0	0	1	0
290434	0	1	0	0	0	0	0	0	1	0	0	0	0	1	0	0	0	1	0	0	0	1	0	0	1	0	1	0	1	0	0	0	0	1	0	0	0	0	0	0	0	1	0	0	1	0	0	1	0
390236	0	1	0	0	0	0	0	0	1	0	0	0	0	1	0	0	0	1	0	0	0	1	0	0	1	0	1	0	1	0	0	0	0	1	0	0	0	0	0	0	0	1	0	0	1	0	0	1	0
224326	0	1	0	0	0	0	0	0	1	0	0	0	0	1	0	0	0	1	0	0	0	1	0	0	1	0	1	0	1	0	0	0	0	1	0	0	0	0	0	0	0	1	0	0	1	0	0	1	0
445985	0	1	0	0	0	0	0	0	1	0	0	0	0	1	0	0	0	1	0	0	0	1	0	0	1	0	1	0	1	0	0	0	0	1	0	0	0	0	0	0	0	1	0	0	1	0	0	1	0
452637	0	1	0	1	1	0	0	1	1	0	1	0	1	1	1	1	1	1	1	1	1	1	1	1	0	0	1	1	1	1	0	0	1	1	0	1	1	1	1	1	1	1	1	0	1	1	0	1	1
481448	0	1	0	1	1	0	0	1	1	0	1	0	1	1	0	1	0	0	1	1	1	1	1	0	0	0	1	1	0	1	0	0	1	1	0	1	0	1	1	1	0	0	0	0	1	1	1	1	0
349741	0	1	0	1	0	0	0	1	1	0	1	0	1	1	0	0	0	0	1	1	1	1	0	0	0	0	1	1	0	1	0	0	1	1	0	1	0	0	0	0	1	0	0	0	1	1	1	0	0
264201	0	1	0	1	0	0	1	0	1	0	1	0	0	1	0	1	0	0	1	1	1	1	0	0	0	0	1	0	0	1	0	0	0	1	0	0	0	0	0	1	1	1	0	1	1	0	0	0	0
218497	0	1	0	0	0	0	0	0	1	0	0	0	0	1	0	0	0	0	1	1	1	1	0	0	0	0	1	0	0	0	0	0	0	1	0	0	0	0	0	1	1	1	0	1	1	0	0	0	0
227941	0	1	0	0	0	0	0	1	1	0	0	0	0	1	0	0	0	0	1	1	1	1	0	0	0	0	1	0	0	0	0	0	0	1	0	0	0	0	0	1	1	1	0	1	1	0	0	0	0
264202	0	1	0	0	0	0	0	1	1	0	0	0	0	1	0	0	0	0	1	1	1	1	0	0	0	0	1	0	0	0	0	0	0	1	0	0	0	0	0	1	1	1	0	1	1	0	0	0	0
243161	0	1	0	0	0	0	0	0	1	0	0	0	0	1	0	0	0	0	1	1	1	1	0	0	0	0	1	0	0	0	0	0	0	1	0	0	0	0	0	1	1	1	0	0	1	0	0	0	0
115713	0	1	0	0	0	0	0	0	1	0	0	0	0	1	0	0	0	0	1	1	1	1	0	0	0	0	1	0	0	0	0	0	0	1	0	0	0	0	0	1	1	1	0	1	1	0	0	0	0
182082	0	1	0	0	0	0	0	0	1	0	0	0	0	1	0	0	0	0	1	1	1	1	0	0	0	0	1	0	0	0	0	0	0	1	0	0	0	0	0	1	1	1	0	1	1	0	0	0	0
115711	0	1	0	0	0	0	0	0	1	0	0	0	0	1	0	0	0	0	1	1	1	1	0	0	0	0	1	0	0	0	0	0	0	1	0	0	0	0	0	1	1	1	0	1	1	0	0	0	0
138677	0	1	0	0	0	0	0	0	1	0	0	0	0	1	0	0	0	0	1	1	1	1	0	0	0	0	1	0	0	0	0	0	0	1	0	0	0	0	0	1	1	1	0	1	1	0	0	0	0
471473	0	1	0	0	0	0	0	0	1	0	0	0	0	1	0	0	0	0	1	1	1	1	0	0	0	0	1	0	0	0	0	0	0	1	0	0	0	0	0	1	1	1	0	0	1	0	0	0	0
471472	0	1	0	0	0	0	0	0	1	0	0	0	0	1	0	0	0	0	1	1	1	1	0	0	0	0	1	0	0	0	0	0	0	1	0	0	0	0	0	1	1	1	0	0	1	0	0	0	0
580049	0	1	0	0	0	0	0	0	1	0	0	0	0	1	0	0	0	0	1	1	1	1	0	0	0	0	1	0	0	0	0	0	0	1	0	0	0	0	0	1	1	1	0	0	1	0	0	0	0
272561	0	1	0	0	0	0	0	0	1	0	0	0	0	1	0	0	0	0	1	1	1	1	0	0	0	0	1	0	0	0	0	0	0	1	0	0	0	0	0	1	1	1	0	0	1	0	0	0	0
315277	0	1	0	0	0	0	0	0	1	0	0	0	0	1	0	0	0	0	1	1	1	1	0	0	0	0	1	0	0	0	0	0	0	1	0	0	0	0	0	1	1	1	0	0	1	0	0	0	0
672161	0	1	0	0	0	0	0	0	1	0	0	0	0	1	0	0	0	0	1	1	1	1	0	0	0	0	1	0	0	0	0	0	0	1	0	0	0	0	0	1	1	1	0	0	1	0	0	0	0
265311	0	1	0	0	0	0	0	0	1	0	0	0	0	1	0	0	0	0	0	0	0	1	0	0	0	0	1	0	0	0	0	0	0	0	0	0	0	0	1	0	0	0	0	0	1	0	0	1	0
441768	0	1	0	0	0	0	0	0	1	0	1	0	0	1	1	1	0	0	1	0	0	1	0	0	0	0	1	0	0	1	0	0	0	1	0	0	0	0	1	1	0	0	0	1	1	0	0	1	0
59748	0	0	0	0	0	0	0	0	1	0	0	0	0	0	0	0	0	0	0	0	0	1	0	0	0	0	1	0	0	0	0	0	0	1	0	0	0	0	1	0	0	0	0	0	1	0	0	1	0
37692	0	0	0	0	0	0	0	0	1	0	0	0	0	1	0	0	0	0	0	0	0	1	0	0	0	0	1	0	0	0	0	0	0	1	0	0	0	0	1	0	0	0	0	0	1	0	0	1	0
262768	0	0	0	0	0	0	0	0	1	0	0	0	0	0	0	0	0	0	0	0	0	1	0	0	0	0	1	0	0	0	0	0	0	1	0	0	0	0	1	0	0	0	0	0	1	0	0	1	0
322098	0	0	0	0	0	0	0	0	1	0	0	0	0	0	0	0	0	0	0	0	0	1	0	0	0	0	1	0	0	0	0	0	0	1	0	0	0	0	1	0	0	0	0	0	1	0	0	1	0
565575	0	1	0	0	0	0	0	0	1	0	0	0	0	1	0	0	0	0	0	0	0	1	0	0	0	0	1	0	0	0	0	0	0	0	0	0	0	0	0	0	0	0	0	0	1	0	0	0	0
505682	0	1	0	0	0	0	0	0	1	0	0	0	0	1	0	0	0	0	0	0	0	1	0	0	0	0	1	0	0	0	0	0	0	0	0	0	0	0	0	0	0	0	0	0	1	0	0	0	0
273119	0	1	0	0	0	0	0	0	1	0	0	0	0	1	0	0	0	0	0	0	0	1	0	0	0	0	1	0	0	0	0	0	0	0	0	0	0	0	0	0	0	0	0	0	1	0	0	0	0
45361	0	1	0	0	0	0	0	0	0	0	0	0	0	1	0	0	0	0	0	0	0	1	0	0	0	0	1	0	0	0	0	0	0	0	0	0	0	0	1	0	0	0	0	0	1	0	0	1	0
347257	0	1	0	0	0	0	0	0	1	0	0	0	0	1	0	0	0	0	0	0	0	1	0	0	0	0	1	0	0	0	0	0	0	0	0	0	0	0	1	0	0	0	0	0	1	0	0	1	0
272633	0	1	0	0	0	0	0	0	1	0	0	0	1	1	0	1	0	0	0	0	0	1	0	1	0	0	1	0	0	1	0	0	0	0	0	0	0	0	0	0	0	0	0	0	1	0	0	1	0
243273	0	1	0	0	0	0	0	0	1	0	0	0	0	1	0	1	0	0	0	0	0	1	0	0	0	0	1	0	0	0	0	0	0	0	0	0	0	0	1	0	0	0	0	0	1	0	0	1	0
272634	0	1	0	0	0	0	0	0	1	0	0	0	0	1	0	1	0	0	0	0	0	1	0	0	0	0	1	0	0	1	0	0	0	0	0	0	0	0	1	0	0	0	0	0	1	0	0	1	0
272635	0	0	0	0	0	0	0	0	1	0	0	0	0	1	0	0	0	0	0	0	0	1	0	0	0	0	1	0	0	0	0	0	0	0	0	0	0	0	1	0	0	0	0	0	1	0	0	1	0
233150	0	1	0	0	0	0	0	0	1	0	0	0	0	1	0	1	0	0	0	0	0	1	0	0	0	0	1	0	0	0	0	0	0	0	0	0	0	0	1	0	0	0	0	0	1	0	0	1	0
267748	0	1	0	0	0	0	0	0	1	0	0	0	0	1	0	0	0	0	0	0	0	1	0	0	0	0	1	0	0	0	0	0	0	0	0	0	0	0	1	1	0	0	0	0	1	0	0	1	0
243272	0	1	0	0	0	0	0	0	1	0	0	0	0	1	0	0	0	0	0	0	0	1	0	0	0	0	1	0	0	0	0	0	0	0	0	0	0	0	1	0	0	0	0	0	1	0	0	0	0
262723	0	0	0	0	0	0	0	0	1	0	0	0	0	1	0	0	0	0	0	0	0	1	0	0	0	0	1	0	0	0	0	0	0	0	0	0	0	0	1	0	0	0	0	0	1	0	0	1	0
272632	0	1	0	0	0	0	0	0	1	0	0	0	0	1	0	0	0	0	0	0	0	1	0	0	0	0	1	0	0	0	0	0	0	0	0	0	0	0	1	0	0	0	0	0	1	0	0	1	0
340047	0	1	0	0	0	0	0	0	1	0	0	0	0	0	0	0	0	0	0	0	0	1	0	0	0	0	1	0	0	0	0	0	0	0	0	0	0	0	1	0	0	0	0	0	1	0	0	1	0
262719	0	1	0	0	0	0	0	0	1	0	0	0	0	1	0	0	0	0	0	0	0	1	0	0	0	0	1	0	0	0	0	0	0	0	0	0	1	0	1	0	0	0	0	0	1	0	0	1	0
262722	0	1	0	0	0	0	0	0	1	0	0	0	0	1	0	0	0	0	0	0	0	1	0	0	0	0	1	0	0	0	0	0	0	0	0	0	1	0	1	0	0	0	0	0	1	0	0	1	0
295358	0	1	0	0	0	0	0	0	1	0	0	0	0	1	0	0	0	0	0	0	0	1	0	0	0	0	1	0	0	0	0	0	0	0	0	0	1	0	1	0	0	0	0	0	1	0	0	1	0
251221	1	1	0	1	1	0	0	1	1	0	1	0	1	1	1	1	0	0	1	0	1	1	0	0	0	0	1	1	0	1	0	0	0	1	0	1	1	0	1	1	0	0	1	0	1	1	0	0	1
240292	1	1	0	1	1	0	0	1	1	0	1	0	1	1	1	1	1	0	1	0	0	1	0	1	0	0	1	1	0	1	0	0	0	1	0	1	1	0	1	1	1	0	1	0	1	1	1	1	1
103690	1	1	0	1	1	0	0	1	1	0	1	0	1	1	1	1	0	0	1	0	0	1	0	1	0	0	1	1	0	1	0	0	0	1	0	1	0	0	1	1	1	0	1	0	1	1	1	1	1
63737	1	1	0	1	1	0	0	1	1	0	1	0	1	1	1	1	1	0	1	0	0	1	1	1	0	0	1	1	0	1	0	0	0	1	0	1	1	0	1	1	1	0	1	0	1	1	1	0	1
203124	1	1	0	0	1	0	0	1	1	0	1	0	1	1	1	1	0	0	1	0	0	1	0	1	0	0	1	1	0	1	0	0	0	1	0	1	1	0	0	1	1	0	0	0	1	1	1	0	1
329726	1	1	0	1	1	0	0	1	1	0	1	0	1	1	1	1	0	1	1	1	0	1	1	1	0	0	1	1	0	1	0	0	0	1	0	1	1	0	1	1	1	0	0	0	1	1	0	1	1
1148	1	1	0	0	1	0	0	1	1	0	1	0	1	1	1	1	0	1	1	0	0	1	1	0	1	0	1	1	0	1	0	0	0	1	0	1	0	0	1	1	1	1	1	0	1	1	0	1	1
197221	0	1	0	1	0	0	0	1	1	0	1	0	1	1	1	1	0	0	1	0	0	1	0	0	0	0	1	1	0	0	0	0	0	1	0	1	0	0	1	1	1	0	1	0	1	1	0	1	1
449447	0	1	0	0	1	0	0	1	1	0	1	0	1	1	1	1	0	0	1	0	1	1	0	1	0	0	1	1	0	1	0	0	0	1	0	1	0	0	0	1	1	0	1	0	1	1	0	0	1
316278	0	1	0	1	0	0	0	1	1	0	1	0	1	1	1	1	0	0	1	1	0	1	0	0	0	0	1	1	0	0	0	0	0	1	0	1	0	0	1	1	1	0	0	0	1	1	0	0	1
321327	1	1	0	1	1	0	0	1	1	0	1	0	1	1	1	1	0	0	1	0	0	1	0	0	0	0	1	1	0	0	0	0	0	1	0	1	0	1	1	1	1	0	1	0	1	1	0	1	1
316279	0	1	0	1	0	0	0	1	1	0	1	0	1	1	1	1	0	0	1	1	0	1	0	0	0	0	1	1	0	0	0	0	0	1	0	1	0	0	1	1	1	0	0	0	1	1	0	0	1
321332	1	1	0	1	1	0	0	1	1	0	1	0	1	1	1	1	0	0	1	0	0	1	0	0	0	0	1	1	0	0	0	0	0	1	0	1	0	1	1	1	1	0	1	0	1	1	0	0	1
84588	0	1	0	1	0	0	0	1	1	0	1	0	1	1	1	1	0	0	1	1	0	1	0	0	0	0	1	1	0	0	0	0	0	1	0	1	0	0	1	1	1	0	0	0	1	1	0	0	1
269084	0	1	0	1	1	0	0	1	1	0	1	0	1	1	1	1	0	0	1	1	0	1	0	0	0	0	1	1	0	1	0	0	0	1	0	1	0	0	1	1	0	0	1	0	1	1	0	0	1
167555	0	1	0	1	0	0	0	1	1	0	1	0	1	1	1	1	0	0	1	0	0	1	0	0	0	0	1	1	0	0	0	0	0	1	0	1	0	0	0	1	1	0	0	0	1	1	0	0	1
93060	0	1	0	1	0	0	0	1	1	0	1	0	1	1	1	1	0	0	1	0	0	1	0	0	0	0	1	1	0	0	0	0	0	1	0	1	0	0	0	1	1	0	0	0	1	1	0	0	1
74546	0	1	0	1	0	0	0	1	1	0	1	0	1	1	0	1	0	0	1	0	0	1	0	0	0	0	1	1	0	0	0	0	0	1	0	1	0	0	0	1	1	0	0	0	1	1	0	0	1
59922	0	1	0	1	0	0	0	1	1	0	1	0	1	1	1	1	0	0	1	1	0	1	0	0	0	0	1	1	0	0	0	0	0	1	0	1	0	0	1	1	1	0	0	0	1	1	0	0	1
59920	0	1	0	1	0	0	0	1	1	0	1	0	1	1	0	1	0	0	1	0	0	1	0	0	0	0	1	1	0	0	0	0	0	1	0	1	0	0	0	1	1	0	0	0	1	1	0	0	1
74547	0	1	0	1	0	0	0	1	1	0	1	0	1	1	1	1	0	0	1	1	0	1	0	0	0	0	1	1	0	1	0	0	0	1	0	1	0	0	1	1	1	0	0	0	1	1	0	0	1
93059	0	1	0	1	0	0	0	1	1	0	1	0	1	1	1	1	0	0	1	0	0	1	0	0	0	0	1	1	0	0	0	0	0	1	0	1	0	0	0	1	1	0	0	0	1	1	0	0	1
167542	0	1	0	1	0	0	0	1	1	0	1	0	1	1	0	1	0	0	1	0	0	1	0	0	0	0	1	1	0	0	0	0	0	1	0	1	0	0	0	1	1	0	0	0	1	1	0	0	1
146891	0	1	0	1	0	0	0	1	1	0	1	0	1	1	0	1	0	0	1	0	0	1	0	0	0	0	1	1	0	0	0	0	0	1	0	1	0	0	0	1	1	0	0	0	1	1	0	0	1
167546	0	1	0	1	0	0	0	1	1	0	1	0	1	1	1	1	0	0	1	0	0	1	0	0	0	0	1	1	0	0	0	0	0	1	0	1	0	0	0	1	1	0	0	0	1	1	0	0	1
167539	0	1	0	1	0	0	0	1	1	0	1	0	1	1	0	1	0	0	1	0	0	1	0	0	0	0	1	1	0	0	0	0	0	1	0	1	0	0	0	1	1	0	0	0	1	1	0	0	1
59919	0	1	0	1	0	0	0	1	1	0	1	0	1	1	0	1	0	0	1	0	0	1	0	0	0	0	1	1	0	0	0	0	0	1	0	1	0	0	0	1	1	0	0	0	1	1	0	0	1
517418	0	1	0	1	1	0	1	1	1	0	1	0	1	1	1	0	0	0	1	1	1	1	1	0	0	0	1	0	0	1	0	0	0	1	1	1	0	0	1	0	0	0	0	0	1	1	1	1	0
290512	0	1	0	1	1	0	1	1	1	0	1	0	1	1	1	0	0	0	1	1	1	1	1	0	0	0	1	0	0	0	0	0	1	1	0	1	0	1	0	0	0	0	0	0	1	1	1	1	0
194439	0	1	0	1	1	0	1	1	1	0	1	0	1	1	1	1	0	0	1	1	1	1	1	0	0	0	1	0	0	0	0	0	0	1	0	1	0	0	0	0	0	0	0	0	1	1	0	1	0
517417	0	1	0	1	1	0	0	1	1	0	1	0	1	1	1	1	0	0	1	1	1	1	1	1	0	0	1	0	0	0	0	0	0	1	0	1	0	1	0	0	0	0	0	0	1	1	1	1	0
324925	0	1	0	1	1	0	1	1	1	0	1	0	1	1	1	1	0	0	1	1	1	1	1	1	0	0	1	0	0	0	0	0	0	1	0	1	0	1	0	0	0	0	1	0	1	1	1	1	0
319225	0	1	0	1	1	0	1	1	1	0	1	0	1	1	1	0	0	0	1	1	1	1	0	0	0	0	1	0	0	0	0	0	0	1	0	1	0	0	0	0	0	0	1	0	1	1	1	1	0
290315	0	1	0	1	1	0	0	1	1	0	1	0	1	1	1	0	0	0	0	1	1	1	1	1	0	0	1	0	0	0	0	0	0	1	0	1	0	1	0	0	0	0	0	0	1	1	1	1	0
340177	0	1	0	1	1	0	1	1	1	0	1	0	1	1	0	0	0	0	1	1	1	1	1	1	0	0	1	0	0	0	0	0	0	1	0	1	0	0	0	0	0	0	0	0	1	1	0	1	0
290317	0	1	0	1	1	0	1	1	1	0	1	0	1	1	1	1	0	0	1	1	1	1	1	1	0	0	1	0	0	0	0	0	0	1	0	1	0	1	0	0	0	0	0	0	1	1	1	1	0
331678	0	1	0	1	1	0	1	1	1	0	1	0	1	1	1	0	0	0	1	1	1	1	1	0	0	0	0	0	0	0	0	0	0	1	0	1	0	0	0	0	0	0	0	0	1	1	1	1	0
518766	1	1	0	0	1	0	0	1	1	0	1	0	1	1	1	0	1	1	1	0	1	1	1	1	1	0	1	1	1	0	0	0	1	1	1	1	0	0	1	1	1	1	0	0	1	1	0	1	1
309807	0	1	0	0	0	0	0	1	1	0	1	0	1	1	1	0	0	0	1	0	0	1	1	0	1	0	1	0	0	1	0	0	1	1	1	1	0	0	1	1	1	1	0	0	1	1	0	1	0
485917	1	1	0	0	0	0	0	1	1	0	1	0	1	1	0	1	0	1	1	1	1	1	0	0	0	0	1	1	0	1	0	0	1	1	1	1	1	0	0	1	1	0	0	0	1	1	0	0	1
485918	0	1	0	0	1	0	0	1	1	0	1	0	1	1	1	1	1	1	0	1	1	1	1	0	0	0	1	1	0	1	0	0	1	1	1	1	0	0	0	1	1	0	0	0	1	1	0	0	1
452471	0	1	0	0	0	0	0	0	1	0	1	0	0	1	0	1	0	0	0	0	0	1	0	0	0	0	1	0	0	1	0	0	1	1	0	0	0	0	0	0	1	0	0	0	1	0	0	0	0
471854	1	1	0	0	1	0	0	1	1	0	1	0	1	1	1	0	1	1	1	1	1	1	1	0	0	0	1	1	0	1	0	0	1	1	1	1	1	0	0	0	1	0	0	0	1	1	0	0	1
269798	0	1	0	0	0	0	0	1	1	0	1	0	1	1	1	1	0	0	1	1	1	1	0	0	0	0	1	1	0	1	0	0	1	1	1	1	0	0	1	0	1	0	0	0	1	0	0	1	1
511995	0	1	0	0	1	0	0	1	1	0	0	0	1	1	0	0	0	0	1	0	0	1	0	0	0	0	1	1	0	1	0	0	0	1	0	1	0	0	0	0	1	0	0	0	1	1	0	0	0
435591	1	1	0	0	0	0	0	1	1	0	1	0	1	1	1	0	0	0	1	1	1	1	1	0	0	0	1	0	0	1	0	0	1	1	0	1	1	0	0	0	1	0	0	0	1	1	1	1	1
242619	0	1	0	0	0	0	0	0	1	0	1	0	1	1	1	0	0	0	1	1	1	1	0	0	0	0	1	0	0	1	0	0	0	1	0	0	0	0	0	0	1	0	0	0	1	0	0	1	1
431947	0	1	0	0	0	0	0	0	1	0	1	0	1	1	1	0	0	0	1	1	1	1	0	0	0	0	1	0	0	1	0	0	0	1	0	0	0	0	0	0	1	0	0	0	1	0	0	1	0
435590	1	1	0	0	0	0	0	1	1	0	1	0	1	1	1	0	0	1	1	1	1	1	1	1	0	0	1	0	0	1	0	0	1	1	0	1	1	0	0	0	1	0	0	0	1	0	0	1	1
226186	1	1	0	0	0	0	0	1	1	0	1	0	1	1	1	0	0	1	1	1	1	1	1	1	0	0	1	0	0	1	0	0	1	1	0	1	1	0	0	0	1	0	0	0	1	0	0	1	1
272559	1	1	0	0	0	0	0	1	1	0	1	0	1	1	1	0	0	1	1	1	1	1	1	1	0	0	1	0	0	1	0	0	1	1	0	1	1	0	0	0	1	0	0	0	1	1	0	1	1
295405	0	1	0	0	0	0	0	1	1	0	1	0	1	1	1	0	0	1	1	1	1	1	1	0	0	0	1	0	0	1	0	0	1	1	0	0	1	0	0	0	0	0	0	0	1	0	0	0	1
600809	0	1	0	0	0	0	0	1	1	0	1	0	0	1	0	0	0	0	0	0	0	1	0	0	0	0	1	0	0	0	0	0	0	0	0	1	0	0	0	0	1	0	0	0	1	0	0	0	1
331104	0	1	0	0	0	0	0	1	1	0	1	0	0	1	0	0	0	0	0	0	0	1	0	0	0	0	1	1	0	0	0	0	0	0	0	1	0	0	0	0	1	0	0	0	1	0	0	0	1
444179	0	0	0	0	0	0	0	1	1	0	1	0	0	0	0	0	0	0	0	0	0	1	0	0	0	0	1	0	0	0	0	0	0	0	0	1	0	0	0	0	0	0	0	0	1	0	0	0	0
595499	0	0	0	0	0	0	0	1	1	0	0	0	0	0	0	0	0	0	0	0	0	1	0	0	0	0	1	0	0	0	0	0	0	0	0	1	0	0	0	0	0	0	0	0	1	0	0	0	0
531844	0	1	0	0	0	0	0	1	1	0	1	0	1	1	0	1	0	0	1	1	0	1	0	0	0	0	1	0	0	1	0	0	0	1	0	1	0	0	0	1	1	0	0	0	1	0	0	0	1
521097	0	1	0	0	0	0	0	0	1	0	1	0	1	1	1	0	0	0	1	1	0	1	0	0	0	0	1	0	0	1	0	0	0	1	0	0	1	0	0	0	1	0	0	0	1	0	0	0	1
411154	0	1	0	0	0	0	0	1	1	0	1	0	1	1	1	1	1	0	0	1	0	1	1	0	0	0	1	1	0	1	0	0	0	1	0	1	1	0	0	0	1	0	0	0	1	1	0	1	1
313596	0	1	0	0	0	0	0	1	1	0	1	0	1	1	0	1	1	0	1	1	0	1	1	0	0	0	1	1	0	1	0	0	0	1	0	1	0	0	0	0	1	0	0	0	1	1	0	1	1
376686	0	1	0	0	0	0	1	1	1	0	1	0	1	1	1	1	1	1	0	1	0	1	0	0	0	0	1	1	0	1	0	0	0	1	0	1	1	0	0	1	1	0	0	1	1	1	1	0	1
402612	0	1	0	0	0	0	0	1	1	0	1	0	1	1	1	0	0	0	0	1	0	1	0	0	0	0	1	0	0	1	0	0	0	1	0	0	0	0	0	0	1	0	0	0	1	1	0	0	1
266117	0	1	0	1	1	1	0	1	1	0	1	0	1	1	1	1	1	0	1	0	1	1	1	0	0	1	1	1	0	1	0	0	1	1	0	1	1	0	1	0	0	0	0	0	1	0	0	1	1
525909	1	1	0	0	1	0	0	1	1	0	1	0	1	1	0	1	1	0	0	0	0	1	0	0	1	0	1	0	0	1	0	0	1	1	1	1	1	0	1	0	0	1	0	0	1	1	0	1	1
521095	0	1	0	0	1	0	0	0	1	0	1	0	1	1	0	1	1	0	1	0	1	1	1	1	0	0	1	0	0	1	0	0	1	1	0	0	1	0	1	1	0	0	0	0	1	0	0	1	0
479437	1	1	1	0	1	0	0	0	1	0	1	0	1	1	1	1	0	0	0	0	1	1	1	0	0	0	1	0	0	1	0	0	1	1	1	1	0	0	1	0	0	0	0	1	1	1	1	1	1
469378	0	1	1	0	1	0	0	0	1	0	1	0	1	1	0	0	0	1	0	0	0	1	1	0	0	0	1	0	0	0	0	0	0	1	1	0	0	0	0	0	0	0	0	1	1	1	1	0	1
471855	1	1	1	0	1	0	0	0	1	0	1	0	1	1	0	0	0	0	1	0	1	1	1	0	0	0	1	0	0	1	0	0	1	1	1	1	0	0	0	1	0	0	0	1	1	1	1	1	0
401473	0	1	0	1	0	0	0	1	1	0	1	0	1	1	0	0	0	0	1	0	0	1	0	1	0	0	1	0	0	1	0	0	0	1	0	1	1	0	1	1	0	0	0	1	1	1	0	0	0
367928	0	1	0	1	0	0	0	1	1	0	1	0	1	1	0	0	0	0	1	0	0	1	0	0	0	0	1	0	0	1	0	0	0	1	0	1	0	0	1	1	0	0	0	1	1	1	0	0	0
442563	0	1	0	1	0	0	0	1	1	0	1	0	1	1	0	1	0	0	1	0	0	1	0	0	0	0	1	0	0	1	0	0	0	1	0	1	0	0	1	1	0	0	0	1	1	1	0	1	0
580050	0	1	0	1	0	0	0	1	1	0	1	0	1	1	0	1	0	0	1	0	0	1	0	0	0	0	1	0	0	1	0	0	0	1	0	1	0	0	1	1	0	0	0	1	1	1	0	1	0
555970	0	1	0	1	0	0	0	1	1	0	1	0	1	1	0	1	0	0	1	0	0	1	0	0	0	0	1	0	0	1	0	0	0	1	0	1	0	0	1	1	0	0	0	1	1	1	0	1	0
206672	1	1	0	1	0	0	0	1	0	0	1	0	1	1	0	0	0	0	1	0	0	1	0	0	0	0	1	0	0	1	0	0	0	1	0	1	1	0	1	1	0	0	0	1	1	1	0	1	0
205913	1	1	0	1	0	0	0	1	1	0	1	0	1	1	0	0	0	0	1	0	0	1	1	0	0	0	1	0	0	1	0	0	0	1	0	1	1	0	1	1	0	0	0	1	1	1	0	1	0
391904	1	1	0	1	0	0	0	1	1	0	1	0	1	1	0	0	0	0	1	0	0	1	0	0	0	0	1	0	0	1	0	0	0	1	0	1	0	0	1	1	0	0	0	1	1	1	0	1	1
479433	1	1	0	1	1	1	0	1	1	0	1	0	1	1	1	1	1	1	0	0	0	1	1	0	0	1	1	1	0	1	0	0	1	1	0	1	1	1	1	0	0	0	0	0	1	1	0	1	1
266940	0	1	0	0	1	0	0	1	1	0	1	0	1	1	1	1	1	0	1	0	0	1	1	0	1	0	1	0	1	1	0	0	1	1	0	1	1	0	1	1	1	1	0	1	1	1	0	1	1
196162	0	1	1	0	1	1	0	1	1	0	1	0	1	1	0	1	1	0	1	0	0	1	1	0	0	0	1	1	0	1	0	0	1	1	1	1	1	0	1	1	0	1	1	0	1	1	0	1	1
267747	0	1	0	0	1	1	0	0	1	0	1	0	1	1	1	0	0	0	1	0	0	1	0	0	0	0	1	0	0	1	0	0	0	1	0	1	1	0	1	1	0	0	0	1	1	1	0	1	1
391037	1	1	0	1	1	1	0	1	1	0	1	0	1	1	0	1	1	0	0	0	0	1	1	0	0	0	1	1	0	1	0	0	1	1	0	1	0	1	1	0	1	0	0	0	1	1	0	1	1
369723	1	1	0	1	1	1	0	1	1	0	1	0	1	1	0	1	0	0	0	0	0	1	1	0	0	0	1	1	0	1	0	0	1	1	0	1	0	0	1	0	1	0	0	0	1	1	0	1	0
446462	0	1	0	1	1	1	0	1	1	0	1	0	1	1	1	1	1	0	1	0	0	1	0	0	0	0	1	1	0	1	0	0	0	1	0	1	1	1	1	1	0	1	0	1	1	1	0	1	1
405948	0	1	0	1	1	1	0	1	1	0	1	0	1	1	0	1	1	0	1	0	0	1	1	0	0	1	1	1	0	1	0	0	1	1	0	1	1	1	1	0	0	0	0	1	1	1	1	1	1
471857	0	1	0	1	1	0	0	1	1	0	1	0	1	1	0	1	1	0	1	0	0	1	1	0	0	0	1	1	0	1	0	0	0	1	0	1	1	1	1	0	0	0	0	1	1	1	1	1	1
269800	0	1	0	1	1	0	0	1	1	0	1	0	1	1	0	1	0	0	1	0	0	1	1	0	0	0	1	1	0	1	0	0	0	1	0	1	0	0	1	0	0	0	0	1	1	1	0	1	1
479432	0	1	0	0	1	1	0	1	1	0	1	0	1	1	1	1	1	1	1	0	0	1	1	0	0	0	1	1	0	1	0	0	1	1	0	1	1	1	1	1	0	0	0	1	1	1	1	1	1
471852	1	1	0	0	1	0	0	1	1	0	1	0	1	1	0	1	1	1	1	0	0	1	1	0	0	0	1	1	0	1	0	0	0	1	0	1	0	0	1	0	0	0	0	0	1	1	1	1	1
227882	1	1	0	0	1	0	0	1	1	0	1	0	1	1	0	1	1	1	1	0	0	1	1	0	0	1	1	1	0	1	0	0	1	1	0	1	1	1	1	1	0	0	0	1	1	1	1	1	1
100226	1	1	0	0	1	1	0	1	1	0	1	0	1	1	0	1	1	1	1	0	0	1	1	0	0	1	1	1	0	1	0	0	1	1	0	1	1	0	1	1	0	0	0	1	1	1	0	1	1
455632	1	1	0	0	1	0	0	1	1	0	1	0	1	1	1	1	1	1	1	0	0	1	1	0	0	1	1	1	0	1	0	0	1	1	0	1	1	1	1	0	0	0	0	1	1	1	0	1	1
479431	1	1	0	0	1	1	0	1	1	0	1	0	1	1	0	1	1	0	1	0	0	1	1	0	0	1	1	1	0	1	0	0	1	1	0	1	1	0	1	1	0	0	0	1	1	1	0	1	1
351607	1	1	0	0	1	1	0	1	1	0	1	0	1	1	1	0	1	0	1	0	0	1	0	0	1	0	1	1	0	1	0	0	0	1	0	1	1	0	1	1	0	1	0	0	1	1	0	1	1
298653	0	1	0	0	1	0	0	1	1	0	1	0	1	1	1	1	1	0	1	0	0	1	1	0	0	0	1	1	0	1	0	0	0	1	0	1	1	1	1	1	0	0	0	0	1	1	1	1	1
106370	0	1	0	0	1	0	0	1	1	0	1	0	1	1	1	1	1	0	1	0	0	1	1	0	0	0	1	1	0	1	0	0	0	1	0	1	0	0	1	1	0	0	0	0	1	1	1	1	1
326424	0	1	0	0	1	0	0	1	1	0	1	0	1	1	1	1	1	0	1	0	0	1	1	0	0	0	1	1	0	1	0	0	0	1	0	1	0	0	1	1	0	0	0	0	1	1	1	1	0
478801	0	1	0	0	1	0	0	1	1	0	1	0	1	1	1	1	0	0	0	0	0	1	1	0	0	0	1	0	0	1	0	0	1	1	0	0	0	0	1	1	0	0	0	1	1	1	0	0	1
446465	0	1	0	1	1	1	0	1	1	0	1	0	1	1	1	1	0	1	1	0	0	1	0	0	0	1	1	0	0	1	0	0	1	1	0	1	1	0	1	1	1	0	0	1	1	1	0	1	1
471856	0	1	0	1	1	1	0	1	1	0	1	0	1	1	0	1	0	0	1	0	0	1	0	0	1	0	1	1	1	1	0	0	0	1	0	1	1	0	1	1	0	1	1	1	1	1	0	1	1
471853	0	1	0	1	1	1	0	1	1	0	1	0	1	1	1	1	1	0	1	0	0	1	0	0	0	0	1	0	0	1	0	0	1	1	0	1	1	0	1	1	1	0	0	1	1	1	0	1	1
446471	0	1	0	1	1	1	0	1	1	0	1	0	1	1	0	1	0	0	1	0	0	1	0	0	0	0	1	1	0	1	0	0	0	1	0	1	1	0	1	1	1	0	0	1	1	1	0	1	1
218496	0	1	0	0	0	0	0	0	1	0	1	0	1	1	0	0	0	0	0	0	0	1	0	0	0	0	1	0	0	0	0	0	0	1	0	0	0	0	0	0	1	0	0	0	1	1	0	0	1
203267	0	1	0	0	0	0	0	0	1	0	1	0	1	1	0	0	0	0	0	0	0	1	0	0	0	0	1	0	0	0	0	0	0	1	0	0	0	0	0	0	1	0	0	0	1	1	0	0	1
281090	0	1	0	0	0	0	0	1	1	0	1	0	1	1	1	1	0	0	0	0	0	1	1	0	1	0	1	0	0	1	0	0	1	1	0	1	1	0	1	1	1	0	0	1	1	1	0	1	1
31964	0	1	0	0	1	0	0	1	1	0	1	0	1	1	0	1	1	0	1	0	0	1	0	0	0	0	1	0	0	1	0	0	0	1	0	1	1	0	1	1	1	0	0	1	1	1	0	1	1
443906	0	1	0	0	1	0	0	1	1	0	1	0	1	1	0	1	1	0	1	0	0	1	1	0	0	0	1	0	0	1	0	0	0	1	0	1	1	0	1	1	1	0	0	1	1	1	0	1	1
288705	1	1	0	0	1	0	0	1	1	0	1	0	1	1	1	1	0	0	1	0	0	1	1	0	0	0	1	1	0	1	0	0	0	1	0	1	1	0	1	1	1	0	0	1	1	1	0	1	1
465515	0	1	0	0	0	0	0	1	1	0	1	0	1	1	1	1	0	0	0	0	0	1	0	0	0	0	1	1	0	1	0	0	0	1	0	1	0	0	1	1	1	0	0	1	1	1	0	1	1
680646	0	1	0	0	1	1	0	1	1	0	1	0	1	1	0	0	0	0	0	0	0	1	0	0	0	0	1	0	0	1	0	0	0	1	0	0	0	0	1	0	0	0	0	1	1	1	0	0	1
378753	0	1	0	0	1	0	0	1	1	0	1	0	1	1	1	1	0	0	1	0	0	1	0	0	0	0	1	1	0	1	0	0	0	1	0	1	0	1	1	1	1	0	0	1	1	1	0	1	1
290399	0	1	0	1	1	1	0	1	1	0	1	0	1	1	0	1	1	0	1	0	0	1	1	0	0	1	1	1	0	1	0	0	1	1	0	1	1	0	1	1	1	0	0	1	1	1	0	1	1
290340	1	1	0	1	1	0	0	1	1	0	1	0	1	1	0	1	1	0	1	0	0	1	1	0	0	1	1	0	0	1	0	0	1	1	0	1	1	0	1	1	1	0	0	1	1	1	0	1	1
452863	0	1	0	1	1	0	0	1	1	0	1	0	1	1	0	1	1	0	1	0	0	1	1	0	1	1	1	1	0	1	0	0	1	1	0	1	1	0	1	1	1	1	0	0	1	1	0	1	1
526226	0	1	0	1	1	1	0	1	1	0	1	0	1	1	0	1	1	1	1	0	0	1	1	0	0	0	1	1	0	1	0	0	1	1	0	1	1	0	1	1	1	0	1	1	1	1	0	1	1
247156	0	1	0	1	1	1	0	1	1	0	1	0	1	1	0	1	1	1	1	0	0	1	1	1	0	0	1	1	0	1	0	0	1	1	0	1	0	1	1	1	0	0	1	1	1	1	0	1	1
101510	0	1	0	1	1	0	0	1	1	0	1	0	1	1	0	1	1	1	1	0	0	1	1	0	0	1	1	1	0	1	0	0	1	1	0	1	1	1	1	1	1	0	1	1	1	1	1	1	1
234621	0	1	0	1	1	0	0	1	1	0	1	0	1	1	0	1	1	1	1	0	0	1	1	0	0	0	1	1	0	1	0	0	1	1	0	1	1	0	1	1	1	0	1	1	1	1	1	1	1
632772	0	1	0	1	1	1	0	1	1	0	1	0	1	1	0	1	1	1	1	0	0	1	1	0	0	1	1	1	0	1	0	0	1	1	0	1	1	0	1	1	1	0	1	0	1	1	1	1	1
169292	0	1	0	0	1	0	0	1	1	0	1	0	1	1	1	1	0	0	1	0	0	1	0	1	0	0	1	1	0	1	0	0	0	1	0	1	1	0	1	1	0	0	0	1	1	1	0	1	1
645127	1	1	0	1	0	0	0	1	1	0	1	0	1	1	0	1	0	0	0	0	0	1	0	0	0	0	1	1	0	1	0	0	0	1	0	1	1	0	1	1	0	0	0	1	1	1	0	0	1
196164	0	1	0	1	1	1	0	1	1	0	1	0	1	1	0	1	0	0	1	0	0	1	0	0	0	0	1	1	0	1	0	0	0	1	0	1	1	0	1	1	0	0	0	1	1	1	0	1	1
306537	1	1	0	0	1	0	0	1	1	0	1	0	1	1	0	0	0	0	1	0	0	1	1	0	0	0	1	1	0	1	0	0	0	1	0	1	1	0	0	1	0	0	0	1	1	1	0	1	1
257309	0	1	0	0	1	1	0	1	1	0	1	0	1	1	0	1	0	0	1	0	0	1	0	0	0	0	1	1	0	1	0	0	0	1	0	1	1	0	1	1	0	0	0	1	1	1	1	1	1
504474	0	1	0	0	1	0	0	1	1	0	1	0	1	1	0	1	0	0	0	0	0	1	1	1	0	0	1	1	0	1	0	0	0	1	0	1	1	0	1	0	0	0	0	1	1	1	0	1	1
196627	0	1	0	1	1	1	0	1	1	0	1	0	1	1	0	1	0	0	1	0	0	1	0	0	0	0	1	1	0	1	0	0	0	1	0	1	1	0	1	1	0	0	0	1	1	1	0	1	1
340322	0	1	0	1	1	1	0	1	1	0	1	0	1	1	1	1	0	0	1	0	0	1	0	0	0	0	1	1	0	1	0	0	0	1	0	1	1	0	1	1	0	0	0	1	1	1	0	1	1
350058	0	1	0	1	1	1	0	1	1	0	1	0	1	1	0	1	1	1	1	0	0	1	1	0	0	0	1	1	0	1	0	0	1	1	0	1	1	1	1	1	1	0	1	1	1	1	1	1	1
216594	1	1	0	0	1	0	0	1	1	0	1	0	1	1	0	1	1	1	1	0	0	1	1	0	0	0	1	1	0	1	0	0	1	1	0	1	0	1	1	1	1	0	1	0	1	1	1	1	1
246196	0	1	0	1	1	1	0	1	1	0	1	0	1	1	0	1	1	1	1	0	0	1	1	0	0	1	1	1	0	1	0	0	1	1	0	1	1	1	1	1	1	0	1	1	1	1	1	1	1
350054	0	1	0	1	1	1	0	1	1	0	1	0	1	1	0	1	1	1	1	0	0	1	1	1	0	0	1	1	0	1	0	0	1	1	0	1	1	1	1	1	1	0	1	0	1	1	0	1	1
561007	1	1	0	0	1	0	0	1	1	0	1	0	1	1	0	1	1	1	1	0	0	1	1	0	0	0	1	1	0	1	0	0	1	1	0	1	0	1	1	1	1	0	1	1	1	1	0	1	1
362242	1	1	0	0	1	0	0	1	1	0	1	0	1	1	0	1	1	1	1	0	0	1	1	0	0	0	1	1	0	1	0	0	1	1	0	1	0	1	1	1	1	0	1	0	1	1	0	1	1
561304	1	1	0	0	0	0	0	1	1	0	1	0	1	1	0	0	0	1	0	0	0	1	1	0	0	0	1	0	0	1	0	0	0	1	0	1	1	0	1	1	0	0	1	0	1	1	0	0	1
272631	1	1	0	0	0	0	0	1	1	0	1	0	1	1	0	0	0	1	0	0	0	1	1	0	0	0	1	0	0	1	0	0	0	1	0	1	1	0	1	1	0	0	1	0	1	1	0	0	1
243243	0	1	0	1	1	1	0	1	1	0	1	0	1	1	0	1	0	1	1	0	0	1	1	1	0	0	1	1	0	1	0	0	1	1	0	1	0	1	1	1	1	0	1	0	1	1	1	1	1
262316	0	1	0	0	1	1	0	1	1	0	1	0	1	1	0	1	0	1	1	0	0	1	1	0	0	0	1	1	0	1	0	0	1	1	0	1	0	1	1	1	1	0	1	0	1	1	0	1	1
233413	1	1	0	0	1	1	0	1	1	0	1	0	1	1	0	1	1	1	1	0	0	1	1	0	0	0	1	1	0	1	0	0	1	1	0	1	0	1	1	1	1	0	1	0	1	1	0	1	1
410289	1	1	0	0	1	1	0	1	1	0	1	0	1	1	0	1	1	1	1	0	0	1	1	0	0	0	1	1	0	1	0	0	1	1	0	1	0	1	1	1	1	0	1	0	1	1	0	1	1
561275	1	1	0	0	1	1	0	1	1	0	1	0	1	1	0	1	1	1	1	0	0	1	1	0	0	0	1	1	0	1	0	0	1	1	0	1	0	1	1	1	1	0	1	0	1	1	0	1	1
336982	1	1	0	0	1	1	0	1	1	0	1	0	1	1	0	1	1	1	1	0	0	1	1	0	0	0	1	1	0	1	0	0	1	1	0	1	0	1	1	1	1	0	1	0	1	1	0	1	1
419947	1	1	0	0	1	1	0	1	1	0	1	0	1	1	0	1	1	1	1	0	0	1	1	0	0	0	1	1	0	1	0	0	1	1	0	1	0	1	1	1	1	0	1	0	1	1	0	1	1
478434	1	1	0	0	1	1	0	1	1	0	1	0	1	1	0	1	1	1	1	0	0	1	1	0	0	0	1	1	0	1	0	0	1	1	0	1	0	1	1	1	1	0	1	0	1	1	0	1	1
83332	1	1	0	0	1	1	0	1	1	0	1	0	1	1	0	1	1	1	1	0	0	1	1	0	0	0	1	1	0	1	0	0	1	1	0	1	0	1	1	1	1	0	1	0	1	1	0	1	1
83331	1	1	0	0	1	1	0	1	1	0	1	0	1	1	0	1	1	1	1	0	0	1	1	0	0	0	1	1	0	1	0	0	1	1	0	1	0	1	1	1	1	0	1	0	1	1	0	1	1
479436	1	1	0	0	1	1	0	1	1	0	1	0	1	1	1	0	1	0	0	1	0	1	0	0	0	0	1	1	0	0	0	0	1	1	0	1	1	0	0	0	0	0	0	1	1	1	1	0	1
373903	0	1	0	0	0	0	1	0	1	0	1	0	1	1	1	0	0	0	1	1	0	1	1	1	1	0	1	0	1	0	0	0	1	1	1	1	1	0	1	1	0	1	0	1	1	1	1	1	0
457570	1	1	0	0	1	0	0	0	1	0	1	0	1	1	1	0	1	0	1	0	0	1	1	1	1	0	1	1	1	1	0	0	1	1	0	0	1	0	1	1	0	1	0	0	1	0	0	1	1
309798	0	1	0	0	0	0	0	0	1	0	1	0	1	1	1	0	0	0	1	0	0	1	0	1	1	0	1	0	0	1	0	0	1	1	0	0	1	0	1	1	0	1	0	0	1	0	0	1	0
521460	1	1	0	0	0	0	0	1	1	0	1	0	1	1	1	0	0	0	1	0	1	1	1	0	1	0	1	0	1	1	0	0	1	1	0	1	1	0	1	1	0	1	0	0	1	1	0	1	0
351627	1	1	0	0	1	0	0	1	1	0	1	0	1	1	1	0	0	0	1	0	1	1	1	0	1	0	1	0	1	1	0	0	1	1	0	1	1	0	1	1	0	1	0	1	1	1	0	1	1
246194	1	1	1	0	0	0	0	1	1	0	0	0	1	1	1	0	0	0	0	0	1	1	1	0	0	0	1	0	1	0	0	0	1	1	1	1	0	0	0	0	0	1	0	1	1	1	1	1	0
273068	0	1	0	0	0	0	0	1	1	0	1	0	1	1	1	0	0	0	1	0	1	1	0	0	1	0	1	0	1	1	0	0	1	1	0	1	1	0	1	0	0	1	0	0	1	1	0	1	0
429009	0	1	0	0	1	0	0	1	1	0	1	0	1	1	1	0	0	0	0	0	1	1	0	0	0	0	1	0	1	0	0	0	1	1	0	1	0	0	1	0	0	1	0	0	1	1	1	1	0
264732	0	1	0	0	1	0	0	1	1	0	1	0	1	1	1	0	1	0	1	0	0	1	1	0	0	0	1	0	1	0	0	0	1	1	0	1	1	0	1	0	0	1	0	0	1	1	0	1	0
399726	0	1	0	0	1	0	0	1	1	0	1	0	1	1	0	0	0	0	1	0	1	1	0	0	1	0	1	0	1	1	0	0	1	1	0	1	1	0	1	0	0	1	0	1	1	1	0	1	1
340099	0	1	0	0	0	0	0	1	1	0	1	0	1	1	0	0	0	0	1	0	1	1	0	0	1	0	1	0	1	0	0	0	1	1	0	1	1	0	1	0	0	1	0	1	1	1	0	1	1
203119	1	1	0	0	0	0	0	1	1	0	1	0	1	1	1	1	0	0	1	0	1	1	1	0	1	0	1	0	1	1	0	0	1	1	0	1	1	0	1	1	0	1	1	1	1	1	0	1	0
335541	1	1	0	0	1	0	0	1	1	0	1	0	1	1	1	0	1	1	0	0	0	1	1	1	1	0	1	0	1	1	0	0	1	1	0	1	1	0	1	0	0	1	0	1	1	1	0	1	0
498761	0	1	0	0	1	0	0	1	1	0	1	0	1	1	1	0	1	0	1	0	0	1	1	1	1	0	1	0	1	1	0	0	1	1	0	1	1	0	1	0	0	1	1	0	1	1	1	1	0
357809	0	1	0	1	1	0	0	1	1	0	1	0	1	1	1	1	1	0	1	0	1	1	1	0	1	0	1	0	1	1	0	0	1	1	0	1	1	0	1	0	0	1	1	1	1	1	0	1	0
515619	0	1	0	1	1	0	0	1	1	0	1	0	1	1	0	0	1	0	1	0	1	1	1	1	1	0	1	0	1	1	0	0	1	1	0	1	1	0	1	1	0	1	1	0	1	1	0	1	0
515620	0	1	0	1	0	0	0	1	1	0	1	0	1	1	1	0	1	0	1	0	1	1	1	0	1	0	1	0	1	1	0	0	1	1	0	1	0	0	1	1	0	1	1	0	1	1	0	0	0
292459	1	1	0	0	1	0	0	1	1	0	1	0	1	1	1	1	0	0	0	0	1	1	0	0	1	0	1	0	1	1	0	0	1	1	0	1	1	0	1	0	0	1	0	1	1	1	0	1	0
525919	0	1	0	0	1	0	0	0	1	0	1	0	1	1	0	1	1	0	1	0	0	1	0	0	0	0	1	0	0	1	0	0	0	1	0	0	1	0	1	1	0	0	0	1	1	0	0	1	0
334413	0	1	0	0	1	0	0	0	1	0	1	0	1	1	1	0	1	0	1	0	0	1	0	0	0	0	1	0	0	1	0	0	1	1	0	0	0	0	1	1	0	0	0	1	1	0	0	1	0
645463	1	1	0	0	1	0	0	0	1	0	1	0	1	1	1	0	1	0	1	0	1	1	1	1	0	0	1	1	1	1	0	0	1	1	0	1	1	0	1	1	0	1	0	1	1	0	0	1	1
272563	1	1	0	0	1	0	0	0	1	0	1	0	1	1	1	0	1	0	1	0	1	1	1	0	0	0	1	1	1	1	0	0	1	1	0	1	1	0	1	1	0	1	0	1	1	0	0	1	1
645462	1	1	0	0	1	0	0	0	1	0	1	0	1	1	1	0	1	0	1	0	1	1	1	1	0	0	1	1	1	1	0	0	1	1	0	1	1	0	1	1	0	1	0	1	1	0	0	1	1
370438	1	1	0	0	1	0	0	1	1	0	1	0	1	1	1	0	1	0	1	0	0	1	0	0	0	0	1	0	1	0	0	0	1	1	0	1	1	0	1	0	0	1	0	0	1	1	1	1	0
477974	1	1	0	0	1	0	0	1	1	0	1	0	1	1	1	0	0	1	0	0	0	1	1	0	0	0	1	0	1	0	0	0	1	1	0	1	0	0	0	0	0	1	0	0	1	1	1	1	0
485916	1	1	0	0	1	0	0	1	1	0	1	0	1	1	1	0	1	1	1	0	0	1	1	0	0	0	1	0	1	0	0	0	1	1	0	1	1	0	1	1	0	1	0	0	1	1	0	1	0
349161	1	1	0	0	1	0	0	1	1	0	1	0	1	1	1	0	1	1	1	0	1	1	1	0	1	0	1	0	1	0	0	0	1	1	0	1	1	0	1	1	0	1	0	1	1	1	0	1	0
272564	1	1	0	1	1	0	0	1	1	0	1	0	1	1	1	1	1	0	1	0	0	1	1	0	1	0	1	0	1	1	0	0	1	1	0	1	0	1	1	1	0	1	1	1	1	1	1	1	1
138119	1	1	1	1	1	1	0	1	1	0	1	0	1	1	1	1	1	0	1	0	0	1	1	0	1	0	1	0	1	1	0	0	1	1	0	1	0	1	1	1	0	1	1	1	1	1	1	1	1
293826	1	1	0	0	0	0	0	1	1	0	0	0	1	1	1	1	1	0	1	0	1	1	1	1	1	0	1	1	1	1	0	0	1	1	0	1	1	0	1	1	0	1	0	1	1	1	0	1	1
350688	0	1	0	0	1	0	0	0	1	0	1	0	1	1	1	1	1	0	0	0	1	1	1	0	1	0	1	0	1	1	0	0	1	1	0	0	0	0	1	0	0	1	0	1	1	0	0	1	1
290402	0	1	0	1	1	0	0	1	1	0	1	0	1	1	1	1	1	0	1	0	1	1	1	0	1	0	1	1	1	1	0	0	1	1	0	1	1	0	1	1	0	1	1	1	1	1	1	1	1
272562	0	1	0	0	1	0	0	1	1	0	1	0	1	1	1	0	0	0	1	0	0	1	1	0	1	0	1	1	1	1	0	0	1	1	0	1	1	0	1	1	0	1	0	1	1	1	1	1	1
212717	1	1	0	0	0	0	0	0	1	0	1	0	1	1	1	0	1	0	0	0	0	1	1	0	0	0	1	0	0	1	0	0	1	1	0	0	1	0	1	0	0	1	0	1	1	0	0	1	0
386415	1	1	0	0	0	0	0	0	1	0	1	0	1	1	1	0	0	0	1	0	1	1	1	0	1	0	1	0	1	1	0	0	1	1	0	1	1	0	1	1	0	1	0	1	1	0	0	1	0
394503	0	1	0	0	1	0	0	1	1	0	1	0	1	1	1	0	0	0	1	0	1	1	1	0	1	0	1	0	1	1	0	0	1	1	0	1	1	0	1	1	0	1	0	0	1	1	1	1	0
583346	1	1	0	1	1	0	0	1	1	0	1	0	1	1	1	0	0	0	1	0	0	1	1	0	1	0	1	1	1	1	0	0	1	1	0	1	0	0	0	1	0	1	1	1	1	1	0	1	0
431943	1	1	0	1	1	0	0	1	1	0	1	0	1	1	1	0	0	0	1	0	0	1	1	0	1	0	1	1	1	1	0	0	1	1	0	1	0	0	0	1	0	1	1	1	1	1	0	1	0
289380	0	1	0	0	1	0	0	0	1	0	1	0	1	1	1	0	0	0	1	0	1	1	1	0	0	0	1	1	0	1	0	0	1	1	0	0	1	0	1	1	0	0	0	0	1	0	0	1	0
195102	1	1	0	0	1	0	0	0	1	0	1	0	1	1	1	0	0	0	1	0	1	1	1	0	0	0	1	1	0	1	0	0	1	1	0	0	1	0	1	1	0	0	0	0	1	0	0	1	0
195103	1	1	0	0	1	0	0	0	1	0	1	0	1	1	1	0	0	0	1	0	1	1	1	0	0	0	0	1	0	1	0	0	1	1	0	0	1	0	1	0	0	0	0	0	1	0	0	1	0
508767	1	1	0	0	1	0	0	0	1	0	1	0	1	1	1	0	1	0	1	0	1	1	1	0	1	0	1	1	1	1	0	0	1	1	0	1	1	0	1	1	0	1	0	0	1	1	1	1	0
441772	1	1	0	0	1	0	0	0	1	0	1	0	1	1	1	0	1	0	0	0	0	1	1	0	0	0	1	0	1	1	0	0	1	1	0	0	0	0	1	0	0	1	0	1	1	0	1	1	0
515621	1	1	0	0	1	0	0	0	1	0	1	0	1	1	1	0	1	0	0	0	0	1	1	1	0	0	1	0	1	1	0	0	1	1	0	0	1	0	1	0	0	1	0	1	1	0	0	1	0
498213	1	1	0	0	1	0	0	0	1	0	1	0	1	1	1	0	1	1	0	0	0	1	1	0	0	0	1	0	1	1	0	0	1	1	0	0	0	0	1	0	0	1	0	1	1	0	1	1	0
441771	1	1	0	0	1	0	0	0	1	0	1	0	1	1	1	0	1	0	0	0	0	1	1	1	0	0	1	0	1	1	0	0	1	1	0	0	0	0	1	0	0	1	0	1	1	0	1	1	0
536232	1	1	0	0	1	0	0	0	1	0	1	0	1	1	1	0	1	0	0	0	0	1	1	1	1	0	1	0	1	1	0	0	1	1	0	0	0	0	1	0	0	1	0	1	1	0	1	1	0
413999	1	1	0	0	1	0	0	0	1	0	1	0	1	1	1	0	1	0	0	0	0	1	1	1	0	0	1	0	1	1	0	0	1	1	0	0	0	0	1	0	0	1	0	1	1	0	1	1	0
498214	1	1	0	0	1	0	0	0	1	0	1	0	1	1	1	0	1	0	0	0	0	1	1	0	0	0	1	0	1	1	0	0	1	1	0	0	1	0	1	0	0	1	0	1	1	0	1	1	0
441770	1	1	0	0	1	0	0	0	1	0	1	0	1	1	1	0	1	0	0	0	0	1	1	1	0	0	1	0	1	1	0	0	1	1	0	0	0	0	1	0	0	1	0	1	1	0	1	1	0
521098	0	1	0	0	1	0	0	1	1	0	1	0	1	1	1	1	0	0	0	0	1	1	1	0	1	0	1	1	0	1	0	0	0	1	0	1	1	0	1	0	0	1	1	0	1	1	0	1	1
360911	0	1	0	0	1	0	0	1	1	0	1	0	1	1	1	1	0	0	1	0	0	1	1	0	0	0	1	0	1	1	0	0	1	1	0	1	1	0	1	1	0	1	0	1	1	0	0	1	1
262543	0	1	0	0	0	0	0	1	1	0	1	0	1	1	1	1	0	0	1	0	1	1	1	0	0	0	1	0	1	1	0	0	1	1	0	1	1	1	1	1	0	1	0	1	1	0	0	1	1
358681	1	1	0	0	1	0	0	1	1	0	1	0	1	1	1	1	0	0	0	0	1	1	0	0	0	0	1	1	1	1	0	0	1	1	0	1	1	1	1	0	0	1	1	1	1	1	0	1	1
481743	1	1	0	0	1	1	0	1	1	0	1	0	1	1	1	1	0	0	1	0	1	1	0	1	0	0	1	1	1	1	0	0	1	1	0	1	1	1	1	1	0	1	1	1	1	1	0	1	1
324057	1	1	0	0	1	0	0	1	1	0	1	0	1	1	1	1	1	0	1	0	1	1	1	1	0	0	1	1	1	1	0	0	1	1	0	1	1	1	1	1	0	1	1	1	1	1	0	1	1
386043	1	1	0	0	1	0	0	1	1	0	1	0	1	1	1	0	0	0	0	0	1	1	0	0	1	0	1	0	1	1	0	0	1	1	0	1	0	0	1	0	0	1	0	1	1	1	0	1	1
272626	1	1	0	0	1	0	0	1	1	0	1	0	1	1	1	1	0	0	0	0	1	1	1	0	1	0	1	0	1	1	0	0	1	1	0	1	0	0	1	0	0	1	0	1	1	1	0	1	1
552536	1	1	0	0	1	0	0	1	1	0	1	0	1	1	1	1	0	0	0	0	1	1	1	0	1	0	1	0	1	1	0	0	1	1	0	1	0	0	1	0	0	1	0	1	1	1	0	1	1
169963	1	1	0	0	1	0	0	1	1	0	1	0	1	1	1	1	0	0	0	0	1	1	0	0	1	0	1	0	1	1	0	0	1	1	0	1	0	0	1	0	0	1	0	1	1	1	0	1	1
265669	1	1	0	0	1	0	0	1	1	0	1	0	1	1	1	1	0	0	0	0	1	1	0	0	1	0	1	0	1	1	0	0	1	1	0	1	0	0	1	0	0	1	0	1	1	1	0	1	1
458233	0	1	0	0	1	1	0	0	1	0	1	0	1	1	1	1	0	0	1	0	1	1	0	0	0	0	1	0	0	1	0	0	1	1	0	0	0	0	1	1	0	0	0	1	1	0	0	1	1
342451	0	1	0	0	1	0	0	1	1	0	1	0	1	1	1	1	0	0	0	0	1	1	1	0	0	0	1	1	0	1	0	0	1	1	0	1	1	1	0	0	0	0	0	1	1	1	0	1	1
396513	0	1	0	0	1	1	0	1	1	0	1	0	1	1	1	1	0	0	0	0	1	1	1	0	0	0	1	1	0	1	0	0	1	1	0	0	0	1	1	0	0	0	0	1	1	1	0	1	1
279808	0	1	0	0	1	1	0	1	1	0	1	0	1	1	1	1	0	0	0	0	1	1	1	0	0	0	1	1	0	1	0	0	1	1	0	0	1	1	0	0	0	0	0	1	1	1	0	1	1
176280	0	1	0	0	1	1	0	1	1	0	1	0	1	1	1	1	0	0	0	0	1	1	1	0	0	0	1	1	0	1	0	0	1	1	0	1	0	1	1	0	0	0	0	1	1	1	0	1	1
176279	0	1	0	0	1	1	0	1	1	0	1	0	1	1	1	1	0	0	0	0	1	1	0	0	0	0	1	1	0	1	0	0	1	1	0	1	0	1	0	0	0	0	0	1	1	1	0	1	1
273036	0	1	0	0	1	1	0	1	1	0	1	0	1	1	1	1	0	0	0	0	1	1	1	0	0	0	1	0	0	1	0	0	1	1	0	1	0	1	1	0	0	0	0	1	1	1	0	1	1
158878	0	1	0	0	1	1	0	1	1	0	1	0	1	1	1	1	0	0	0	0	1	1	1	0	0	0	1	0	0	1	0	0	1	1	0	1	0	1	1	0	0	0	0	1	1	1	0	1	1
282458	0	1	0	0	1	1	0	0	1	0	1	0	1	1	1	1	0	0	0	0	1	1	1	0	0	0	1	0	0	1	0	0	1	1	0	1	0	1	1	0	0	0	0	1	1	0	0	1	1
282459	0	1	0	0	1	1	0	1	1	0	1	0	1	1	1	1	0	0	0	0	1	1	1	0	0	0	1	0	0	1	0	0	1	1	0	1	0	1	1	0	0	0	0	1	1	0	0	1	1
158879	0	1	0	0	1	1	0	1	1	0	1	0	1	1	1	1	0	0	0	0	1	1	1	0	0	0	1	0	0	1	0	0	1	1	0	1	0	1	1	0	0	0	0	1	1	1	0	1	1
196620	0	1	0	0	1	1	0	1	1	0	1	0	1	1	1	1	0	0	0	0	1	1	1	0	0	0	1	0	0	1	0	0	1	1	0	1	0	1	1	0	0	0	0	1	1	1	0	1	1
359786	0	1	0	0	1	0	0	1	1	0	1	0	1	1	1	1	0	0	0	0	1	1	1	0	0	0	1	0	0	1	0	0	1	1	0	1	0	1	1	0	0	0	0	1	1	1	0	1	1
681288	0	1	0	0	1	1	0	1	1	0	1	0	1	1	1	1	0	0	0	0	1	1	1	0	0	0	1	0	0	1	0	0	1	1	0	1	0	1	1	0	0	0	0	1	1	1	0	1	1
93061	0	1	0	0	1	1	0	1	1	0	1	0	1	1	1	1	0	0	0	0	1	1	1	0	0	0	1	0	0	1	0	0	1	1	0	1	0	1	1	0	0	0	0	1	1	1	0	1	1
359787	0	1	0	0	1	0	0	1	1	0	1	0	1	1	1	1	0	0	0	0	1	1	1	0	0	0	1	0	0	1	0	0	1	1	0	1	0	1	1	0	0	0	0	1	1	1	0	1	1
93062	0	1	0	0	1	1	0	1	1	0	1	0	1	1	1	1	0	0	0	0	1	1	1	0	0	0	1	0	0	1	0	0	1	1	0	1	0	1	1	0	0	0	0	1	1	1	0	1	1
426430	0	1	0	0	1	1	0	1	1	0	1	0	1	1	1	1	0	0	0	0	1	1	1	0	0	0	1	0	0	1	0	0	1	1	0	1	0	1	1	0	0	0	0	1	1	0	0	1	1
418127	0	1	0	0	1	1	0	1	1	0	1	0	1	1	1	1	0	0	0	0	1	1	1	0	0	0	1	0	0	1	0	0	1	1	0	1	0	1	1	0	0	0	0	1	1	1	0	1	1
451516	0	1	0	0	1	1	0	1	0	0	1	0	1	1	1	1	0	0	0	0	1	1	1	0	0	0	1	0	0	1	0	0	1	1	0	1	0	1	1	0	0	0	0	1	1	1	0	1	1
451515	0	1	0	0	1	1	0	1	1	0	1	0	1	1	1	1	0	0	0	0	1	1	1	0	0	0	1	0	0	1	0	0	1	1	0	1	0	1	1	0	0	0	0	1	1	1	0	1	1
221109	0	1	0	0	0	0	0	1	1	0	1	0	1	1	0	1	0	0	1	0	1	1	1	0	0	0	1	1	1	1	0	0	1	1	0	1	1	0	1	1	0	1	0	1	1	1	0	1	1
444177	1	1	0	0	1	0	0	1	1	0	1	0	1	1	1	1	0	0	0	0	1	1	1	0	0	0	1	1	1	1	0	0	1	1	0	1	0	1	1	0	0	1	1	1	1	1	0	1	1
491915	1	1	0	0	0	0	0	1	1	0	1	0	1	1	1	0	0	0	1	0	1	1	0	0	0	0	1	1	1	0	0	0	1	1	0	1	1	0	1	1	0	1	0	1	1	1	0	1	1
471223	0	1	0	0	1	1	0	1	1	0	1	0	1	1	1	1	0	0	0	0	1	1	1	0	0	0	1	1	1	1	0	0	1	1	0	1	1	0	1	0	0	1	0	1	1	1	0	0	1
235909	1	1	0	0	1	0	0	1	1	0	1	0	1	1	1	0	1	0	0	0	0	1	0	1	0	0	1	1	1	0	0	0	1	1	0	1	1	0	1	0	0	1	0	1	1	1	0	1	1
420246	1	1	0	0	1	1	0	1	1	0	1	0	1	1	1	1	1	0	1	0	1	1	1	1	0	0	1	1	1	1	0	0	1	1	0	1	1	0	1	1	0	1	0	1	1	1	0	0	1
66692	0	1	0	0	1	1	0	1	1	0	1	0	1	1	0	1	1	0	0	0	1	1	1	0	0	0	1	1	1	1	0	0	1	1	0	1	1	1	1	0	0	1	1	1	1	1	0	1	1
315750	0	1	0	0	1	0	0	1	1	0	1	0	1	1	1	1	0	0	0	0	1	1	1	0	0	0	1	1	1	1	0	0	1	1	0	1	1	1	1	0	0	1	0	1	1	1	0	1	1
272558	1	1	0	0	1	0	0	1	1	0	1	0	1	1	0	1	1	0	1	0	0	1	1	0	0	0	1	1	1	1	0	0	1	1	0	1	1	1	1	1	0	1	1	1	1	1	0	1	1
279010	1	1	0	0	1	1	0	1	1	0	1	0	1	1	1	1	0	0	1	0	1	1	1	0	0	0	1	1	1	1	0	0	1	1	0	1	1	1	1	1	0	1	0	1	1	1	0	1	1
224308	0	1	0	0	1	1	0	1	1	0	1	0	1	1	1	1	1	1	1	0	1	1	1	0	0	0	1	1	1	1	0	0	1	1	0	1	1	1	1	1	0	1	0	1	1	1	0	0	1
326423	1	1	0	0	1	1	0	1	1	0	1	0	1	1	1	1	1	1	0	0	1	1	1	0	0	0	1	1	1	1	0	0	1	1	0	1	1	1	1	0	0	1	0	1	1	1	0	1	1
315730	1	1	0	0	1	1	0	1	1	0	1	0	1	1	1	1	0	0	1	0	1	1	1	0	1	0	1	1	1	1	0	0	1	1	0	1	1	1	1	1	0	1	1	1	1	1	0	1	1
315749	1	1	0	0	1	1	0	0	1	0	1	0	1	1	1	1	0	0	1	0	1	1	0	0	1	0	1	1	1	1	0	0	1	1	0	1	1	1	1	1	0	1	0	1	1	1	0	1	1
412694	1	1	0	0	1	1	0	1	1	0	1	0	1	1	1	1	0	0	1	0	1	1	1	0	1	0	1	1	1	1	0	0	1	1	0	1	1	1	1	1	0	1	0	1	1	1	0	1	1
281309	1	1	0	0	1	1	0	1	1	0	1	0	1	1	1	1	0	0	1	0	1	1	1	0	1	0	1	1	1	1	0	0	1	1	0	1	1	1	1	1	0	1	0	1	1	1	0	1	1
261594	1	1	0	0	0	1	0	1	1	0	1	0	1	1	1	1	0	0	1	0	1	1	1	0	1	0	1	1	1	1	0	0	1	1	0	1	1	1	1	1	0	1	0	1	1	1	0	1	1
260799	1	1	0	0	1	1	0	1	1	0	1	0	1	1	1	1	0	0	1	0	1	1	1	0	1	0	1	1	1	1	0	0	1	1	0	1	1	1	1	1	0	1	0	1	1	1	0	1	1
592021	1	1	0	0	0	1	0	1	1	0	1	0	1	1	1	1	0	0	1	0	1	1	1	0	1	0	1	1	1	1	0	0	1	1	0	1	1	1	1	1	0	1	0	1	1	1	0	1	1
568206	1	1	0	0	1	1	0	1	1	0	1	0	1	1	1	1	0	0	1	0	1	1	1	0	1	0	1	1	1	1	0	0	1	1	0	1	1	1	1	1	0	1	0	1	1	1	0	1	1
222523	1	1	0	0	1	1	0	1	1	0	1	0	1	1	1	1	0	0	1	0	1	1	1	1	1	0	1	1	1	1	0	0	1	1	0	1	1	1	1	1	0	1	1	1	1	1	0	1	1
288681	1	1	0	0	1	1	0	1	1	0	1	0	1	1	1	1	0	0	1	0	1	1	1	0	1	0	1	1	1	1	0	0	1	1	0	1	1	1	1	1	0	1	0	1	1	1	0	1	1
361100	1	1	0	0	1	1	0	1	1	0	1	0	1	1	1	1	0	0	1	0	1	1	1	0	1	0	1	1	1	1	0	0	1	1	0	1	1	1	1	1	0	1	0	1	1	1	0	1	1
405532	1	1	0	0	1	1	0	1	1	0	1	0	1	1	1	1	0	0	1	0	1	1	1	0	1	0	1	1	1	1	0	0	1	1	0	1	1	1	1	1	0	1	1	1	1	1	0	1	1
226900	1	1	0	0	1	1	0	1	1	0	1	0	1	1	1	1	1	0	1	0	1	1	1	0	1	0	1	1	1	1	0	0	1	1	0	1	1	1	1	1	0	1	1	1	1	1	0	1	1
572264	1	1	0	0	1	1	0	1	1	0	1	0	1	1	1	1	0	0	1	0	1	1	1	0	1	0	1	1	1	1	0	0	1	1	0	1	1	1	1	1	0	1	0	1	1	1	0	1	1
405534	1	1	0	0	1	1	0	1	1	0	1	0	1	1	1	1	0	0	1	0	1	1	1	0	1	0	1	1	1	1	0	0	1	1	0	1	1	1	1	1	0	1	0	1	1	1	0	1	1
405531	1	1	0	0	1	1	0	1	1	0	1	0	1	1	1	1	0	0	1	0	1	1	1	0	1	0	1	1	1	1	0	0	1	1	0	1	1	1	1	1	0	1	0	1	1	1	0	1	1
405535	1	1	0	0	1	1	0	1	1	0	1	0	1	1	1	1	0	0	1	0	1	1	1	1	1	0	1	1	1	1	0	0	1	1	0	1	1	1	1	1	0	1	0	1	1	1	0	1	1
226185	1	1	0	0	1	0	0	0	1	0	0	0	1	1	1	1	1	0	0	0	1	1	0	0	0	0	1	0	0	1	0	0	0	1	0	0	0	0	1	0	0	0	0	1	1	0	0	1	1
203123	1	1	0	0	0	0	0	0	1	0	1	0	1	1	0	1	0	0	0	1	0	1	0	0	0	0	1	0	0	1	0	0	0	1	0	0	0	0	1	0	0	0	0	1	1	0	0	0	1
203120	0	1	0	0	0	0	0	1	1	0	1	0	1	1	0	1	0	0	0	1	0	1	0	0	0	0	1	0	0	1	0	0	1	1	0	1	0	0	0	0	0	0	0	1	1	0	0	1	1
349519	1	1	0	0	0	0	0	0	1	0	1	0	1	1	0	1	0	0	0	0	0	1	0	0	0	0	1	0	0	1	0	0	1	1	0	1	0	0	1	0	0	0	0	1	1	0	0	1	1
278197	0	1	0	0	0	0	0	0	1	0	1	0	1	1	1	1	0	0	0	0	0	1	0	0	0	0	1	0	0	1	0	0	1	1	0	0	0	0	0	0	0	0	0	1	1	0	0	1	0
405566	0	1	0	0	0	0	0	0	1	0	1	0	1	1	1	0	0	0	0	0	0	1	0	1	0	0	1	0	0	1	0	0	0	1	0	0	0	0	1	1	0	0	0	1	1	0	0	0	0
272621	0	1	0	0	0	0	0	0	1	0	1	0	1	1	1	1	0	0	1	0	0	1	0	0	0	0	1	0	0	1	0	0	0	1	0	0	1	0	1	1	0	0	0	1	1	0	0	1	0
362948	1	1	0	0	0	0	0	0	1	0	1	0	1	1	1	1	0	0	1	0	0	1	0	0	0	0	1	0	0	1	0	0	0	1	0	0	1	0	0	1	0	0	0	1	1	0	0	1	0
387344	1	1	0	0	0	0	0	0	1	0	0	0	0	1	1	1	0	0	0	0	1	1	1	0	0	0	1	0	0	1	0	0	0	1	0	0	0	0	1	0	0	0	0	1	1	0	0	1	0
324831	1	1	0	0	0	0	0	0	1	0	1	0	1	1	1	1	0	0	0	0	0	1	0	1	0	0	1	0	0	1	0	0	0	1	0	0	0	0	1	0	0	0	0	1	1	0	0	1	1
314315	1	1	0	0	0	0	0	0	1	0	1	0	1	1	1	1	0	0	0	0	0	1	0	0	0	0	1	0	0	1	0	0	0	1	0	0	0	0	0	0	0	0	0	1	1	0	0	1	0
334390	1	1	0	0	0	1	0	0	1	0	1	0	1	1	0	0	0	0	0	0	0	1	1	0	0	0	1	0	0	0	0	0	1	1	0	1	0	0	0	0	0	0	0	1	1	0	0	1	1
257314	1	1	0	0	0	0	0	0	1	0	1	0	1	1	1	1	0	0	0	0	0	1	1	0	0	0	1	0	0	1	0	0	0	1	0	0	1	0	1	0	0	0	0	1	1	0	0	0	0
633699	1	1	0	0	0	0	0	0	1	0	1	0	1	1	1	1	0	0	0	0	0	1	0	0	0	0	1	0	0	1	0	0	0	1	0	0	0	0	1	0	0	0	0	1	1	0	0	0	1
390333	0	1	0	0	0	0	0	0	1	0	1	0	1	1	1	1	0	0	0	0	0	1	0	0	0	0	1	0	0	1	0	0	0	1	0	0	0	0	0	0	0	0	0	1	1	0	0	0	1
321956	0	1	0	0	0	0	0	0	1	0	1	0	1	1	1	1	0	0	0	0	0	1	0	0	0	0	1	0	0	1	0	0	0	1	0	0	0	0	0	0	0	0	0	1	1	0	0	0	1
644042	1	1	0	0	0	1	0	1	1	0	1	0	1	1	1	1	0	0	1	0	1	1	0	0	0	0	1	0	0	1	0	0	1	1	0	1	0	0	1	1	0	0	0	1	1	0	0	1	0
220668	1	1	0	0	0	1	0	1	1	0	1	0	1	1	1	1	0	0	1	0	1	1	1	0	0	0	1	0	0	1	0	0	1	1	0	1	0	0	1	1	0	0	0	1	1	0	0	1	0
543734	1	1	0	0	0	0	0	1	1	0	1	0	1	1	0	1	0	0	1	0	0	1	1	0	0	0	1	0	0	1	0	0	1	1	0	0	1	0	1	1	0	0	0	1	1	0	0	1	1
321967	1	1	0	0	0	0	0	1	1	0	0	0	1	1	0	1	0	0	1	0	0	1	1	0	0	0	1	0	0	1	0	0	1	1	0	0	1	0	1	1	0	0	0	1	1	0	0	1	1
557433	0	1	0	0	0	1	0	0	1	0	0	0	1	1	1	1	0	0	0	0	0	1	1	1	0	0	1	0	0	0	0	0	0	1	0	0	0	0	0	0	0	0	0	1	1	0	0	1	0
557436	0	1	0	0	0	0	0	0	1	0	0	0	1	1	1	1	0	0	0	0	0	1	1	1	0	0	1	0	0	0	0	0	0	1	0	0	0	0	0	0	0	0	0	1	1	0	0	1	0
568704	1	1	0	0	0	0	0	1	1	0	1	0	1	1	1	0	0	0	1	0	0	1	1	0	0	0	1	0	0	1	0	0	1	1	0	0	1	0	1	1	0	0	0	1	1	0	0	1	1
568703	1	1	0	0	0	0	0	1	1	0	1	0	1	1	1	0	0	0	1	0	0	1	1	0	0	0	1	0	0	1	0	0	1	1	0	0	0	0	1	1	0	0	0	1	1	0	0	1	1
272622	1	1	0	1	0	0	0	1	1	0	0	0	1	1	0	1	0	0	1	0	1	1	0	0	0	0	1	0	0	1	0	0	1	1	0	1	1	0	1	1	0	0	0	1	1	1	0	1	1
416870	1	1	0	1	0	0	0	1	1	0	0	0	1	1	0	1	0	0	1	0	1	1	0	0	0	0	1	0	0	1	0	0	1	1	0	1	1	1	1	1	0	0	0	1	1	1	0	1	1
684738	1	1	0	1	0	0	0	1	1	0	1	0	1	1	1	1	0	0	1	0	1	1	0	0	0	0	1	0	0	1	0	0	1	1	0	1	1	0	1	1	0	0	0	1	1	1	0	1	1
272623	1	1	0	1	0	0	0	1	1	0	0	0	1	1	1	1	0	0	1	0	1	1	0	0	0	0	1	0	0	1	0	0	1	1	0	1	1	0	1	1	0	0	0	1	1	1	0	1	1
467705	0	1	0	1	0	0	0	1	1	0	1	0	1	1	0	1	0	0	1	0	1	1	0	0	0	0	1	0	0	1	0	0	1	1	0	1	1	0	1	1	0	0	0	1	1	1	0	1	0
388919	0	1	0	1	0	0	0	1	1	0	1	0	1	1	1	1	0	0	1	0	1	1	0	0	0	0	1	0	0	1	0	0	1	1	0	1	1	0	1	1	0	0	0	1	1	1	0	1	0
218495	0	1	0	0	0	0	0	0	1	0	1	0	1	1	1	1	0	0	1	0	1	1	0	0	0	0	1	0	0	1	0	0	0	1	0	0	1	0	1	1	0	0	0	1	1	0	0	1	0
322159	0	1	0	1	0	0	0	1	1	0	1	0	1	1	0	1	0	0	1	0	1	1	0	0	0	0	1	0	0	1	0	0	1	1	0	1	0	0	0	0	0	0	0	1	1	1	0	1	0
264199	0	1	0	1	0	0	0	1	1	0	1	0	1	1	0	1	0	0	1	0	1	1	0	0	0	0	1	0	0	1	0	0	1	1	0	1	0	0	0	0	0	0	0	1	1	1	0	1	0
299768	0	1	0	1	0	0	0	1	1	0	1	0	1	1	0	1	0	0	1	0	1	1	0	0	0	0	1	0	0	1	0	0	1	1	0	1	0	0	0	0	0	0	0	1	1	1	0	1	0
208435	0	1	0	1	0	0	0	0	1	0	1	1	1	1	1	1	0	0	1	0	1	1	0	0	0	0	1	0	0	1	0	0	0	1	0	0	1	0	1	1	0	0	0	1	1	0	0	1	0
205921	0	1	0	1	0	0	0	0	1	0	1	1	1	1	1	1	0	0	1	0	1	1	0	0	0	0	1	0	0	1	0	0	1	1	0	0	1	0	1	1	0	0	0	1	1	0	0	1	0
211110	0	1	0	1	0	0	0	0	1	0	1	1	1	1	1	1	0	0	1	0	1	1	0	0	0	0	1	0	0	1	0	0	1	1	0	0	1	0	1	1	0	0	0	1	1	0	0	1	0
486410	0	1	0	0	0	0	0	0	1	0	0	1	0	1	0	1	0	0	1	0	1	1	0	0	0	0	1	0	0	1	0	0	0	1	0	0	1	0	1	1	0	0	0	1	1	0	0	1	0
553482	0	1	0	0	0	0	0	0	1	0	0	0	1	1	0	1	0	0	1	0	1	1	0	0	0	0	1	0	0	1	0	0	0	1	0	0	0	0	1	1	0	0	0	1	1	0	0	1	0
552526	0	1	0	0	0	0	0	0	1	0	0	0	1	1	0	1	0	0	1	0	1	1	0	0	0	0	1	0	0	1	0	0	0	1	0	0	1	0	1	1	0	0	0	1	1	0	0	1	0
553483	0	1	0	0	0	0	0	0	1	0	0	0	1	1	0	1	0	0	1	0	1	1	0	0	0	0	1	0	0	1	0	0	0	1	0	0	1	0	1	1	0	0	0	1	1	0	0	1	0
391295	0	1	0	1	0	0	0	0	1	0	1	0	1	1	1	0	0	0	1	0	1	1	0	1	0	0	1	0	0	1	0	0	0	1	0	0	0	0	1	1	0	0	0	1	1	1	0	1	0
568813	0	1	0	1	0	0	0	0	1	0	1	0	1	1	1	1	0	0	1	0	1	1	0	1	0	0	1	0	0	1	0	0	0	1	0	0	0	0	1	1	0	0	0	1	1	1	0	1	0
218494	0	1	0	1	0	0	0	0	1	0	1	0	1	1	1	1	0	0	1	0	1	1	0	1	0	0	1	0	0	1	0	0	0	1	0	0	0	0	1	1	0	0	0	1	1	1	0	1	0
391296	0	1	0	1	0	0	0	0	1	0	1	0	1	1	1	1	0	0	1	0	1	1	0	1	0	0	1	0	0	1	0	0	0	1	0	0	0	0	1	1	0	0	0	1	1	1	0	1	0
568814	0	1	0	1	0	0	0	0	1	0	1	0	1	1	1	1	0	0	1	0	1	1	0	1	0	0	1	0	0	1	0	0	0	1	0	0	0	0	1	1	0	0	0	1	1	1	0	1	0
171101	0	1	0	1	0	0	0	1	1	0	0	0	1	1	0	1	0	0	1	0	1	1	1	1	0	0	1	0	0	1	0	0	0	1	0	0	0	0	1	1	0	0	0	1	1	1	0	1	0
488222	0	1	0	1	0	0	0	1	1	0	1	0	1	1	0	1	0	0	1	0	1	1	1	1	0	0	1	0	0	1	0	0	0	1	0	0	0	0	1	1	0	0	0	1	1	1	0	1	0
487213	0	1	0	1	0	0	0	1	1	0	1	0	1	1	1	1	0	0	1	0	1	1	0	1	0	0	1	0	0	1	0	0	0	1	0	0	0	0	1	1	0	0	0	1	1	1	0	1	0
512566	0	1	0	1	0	0	0	1	1	0	1	0	1	1	1	1	0	0	1	0	1	1	0	1	0	0	1	0	0	1	0	0	0	1	0	0	0	0	1	1	0	0	0	1	1	1	0	1	0
170187	0	1	0	1	0	0	0	1	1	0	1	0	1	1	1	1	0	0	1	0	1	1	1	1	0	0	1	0	0	1	0	0	0	1	0	0	0	0	1	1	0	0	0	1	1	1	0	1	0
561276	0	1	0	1	0	0	0	1	1	0	1	0	1	1	0	1	0	0	1	0	1	1	1	1	0	0	1	0	0	1	0	0	0	1	0	0	0	0	1	1	0	0	0	1	1	1	0	1	0
488221	0	1	0	1	0	0	0	1	1	0	1	0	1	1	1	1	0	0	1	0	1	1	0	1	0	0	1	0	0	1	0	0	0	1	0	0	0	0	1	1	0	0	0	1	1	1	0	1	0
516950	0	1	0	1	0	0	0	1	1	0	1	0	1	1	0	1	0	0	1	0	1	1	0	1	0	0	1	0	0	1	0	0	0	1	0	0	0	0	1	1	0	0	0	1	1	1	0	1	0
488223	0	1	0	1	0	0	0	1	1	0	1	0	1	1	0	1	0	0	1	0	1	1	0	1	0	0	1	0	0	1	0	0	0	1	0	0	0	0	1	1	0	0	0	1	1	1	0	1	0
487214	0	1	0	1	0	0	0	1	1	0	1	0	1	1	1	1	0	0	1	0	1	1	0	1	0	0	1	0	0	1	0	0	0	1	0	0	0	0	1	1	0	0	0	1	1	1	0	1	0
373153	0	1	0	1	0	0	0	1	1	0	1	0	1	1	0	1	0	0	1	0	1	1	1	1	0	0	1	0	0	1	0	0	0	1	0	0	0	0	1	1	0	0	0	1	1	1	0	1	0
370552	0	1	0	0	0	0	0	0	1	0	0	1	1	1	0	1	0	0	1	0	1	1	0	0	0	0	1	0	0	1	0	0	0	1	0	0	0	0	1	0	0	0	0	1	1	0	0	1	0
286636	0	1	0	0	0	0	0	0	1	0	0	1	1	1	0	1	0	0	1	0	1	1	0	0	0	0	1	0	0	1	0	0	0	1	0	0	0	0	1	0	0	0	0	1	1	0	0	1	0
160491	0	1	0	0	0	0	0	0	1	0	0	1	1	1	0	1	0	0	1	0	1	1	0	0	0	0	1	0	0	1	0	0	0	1	0	0	0	0	1	0	0	0	0	1	1	0	0	1	0
471876	0	1	0	0	0	0	0	0	1	0	0	1	1	1	0	1	0	0	1	0	1	1	0	0	0	0	1	0	0	1	0	0	0	1	0	0	0	0	1	0	0	0	0	1	1	0	0	1	0
186103	0	1	0	0	0	0	0	0	1	0	0	1	1	1	0	1	0	0	1	0	1	1	0	0	0	0	1	0	0	1	0	0	0	1	0	0	0	0	1	0	0	0	0	1	1	0	0	1	0
319701	0	1	0	0	0	0	0	0	1	0	0	1	1	1	0	1	0	0	1	0	1	1	0	0	0	0	1	0	0	1	0	0	0	1	0	0	0	0	1	0	0	0	0	1	1	0	0	1	0
370554	0	1	0	0	0	0	0	0	1	0	0	1	1	1	0	1	0	0	1	0	1	1	0	0	0	0	1	0	0	1	0	0	0	1	0	0	0	0	1	0	0	0	0	1	1	0	0	1	0
370553	0	1	0	0	0	0	0	0	1	0	0	1	1	1	0	1	0	0	1	0	1	1	0	0	0	0	1	0	0	1	0	0	0	1	0	0	0	0	1	0	0	0	0	1	1	0	0	1	0
370551	0	1	0	0	0	0	0	0	1	0	0	1	1	1	0	1	0	0	1	0	1	1	0	0	0	0	1	0	0	1	0	0	0	1	0	0	0	0	1	0	0	0	0	1	1	0	0	1	0
293653	0	1	0	0	0	0	0	0	1	0	0	1	1	1	0	1	0	0	1	0	1	1	0	0	0	0	1	0	0	1	0	0	0	1	0	0	0	0	1	0	0	0	0	1	1	0	0	1	0
160490	0	1	0	0	0	0	0	0	1	0	0	1	1	1	0	1	0	0	1	0	1	1	0	0	0	0	1	0	0	1	0	0	0	1	0	0	0	0	1	0	0	0	0	1	1	0	0	1	0
193567	0	1	0	0	0	0	0	0	1	0	0	1	1	1	0	1	0	0	1	0	1	1	0	0	0	0	1	0	0	1	0	0	0	1	0	0	0	0	1	0	0	0	0	1	1	0	0	1	0
198466	0	1	0	0	0	0	0	0	1	0	0	1	1	1	0	1	0	0	1	0	1	1	0	0	0	0	1	0	0	1	0	0	0	1	0	0	0	0	1	0	0	0	0	1	1	0	0	1	0
598659	0	1	0	0	1	0	0	1	1	0	1	0	1	1	0	0	0	0	0	1	1	0	0	0	1	0	1	0	1	0	0	0	1	1	0	1	0	0	1	0	0	1	0	0	1	1	1	1	0
387092	0	1	0	0	1	0	1	1	1	0	1	0	1	1	1	0	0	0	1	1	1	1	0	0	1	0	1	1	1	0	0	0	1	1	0	1	0	0	0	0	1	1	0	0	1	1	1	1	0
387093	0	1	0	0	1	0	1	1	1	0	1	0	1	1	1	0	0	0	1	1	0	1	0	0	0	0	1	1	0	0	0	0	1	1	0	1	0	0	1	0	1	0	0	0	1	1	1	1	1
326298	0	1	0	0	1	0	1	1	1	0	1	0	1	1	1	0	0	0	0	1	1	1	0	0	1	0	1	1	1	0	0	0	1	1	0	1	0	0	0	0	0	1	0	0	1	1	1	1	1
273121	0	1	0	0	1	0	0	1	1	0	1	0	1	1	1	0	0	0	0	1	1	1	1	0	1	0	1	1	1	1	0	0	1	1	0	1	0	0	1	0	0	1	0	1	1	1	1	1	0
382638	0	1	0	0	0	0	0	1	1	0	1	0	1	1	1	0	0	0	0	1	0	1	0	0	1	0	1	0	1	1	0	0	0	1	0	0	0	0	0	0	0	1	0	1	1	0	1	0	0
235279	1	1	0	0	1	0	0	1	1	0	1	0	1	1	1	0	0	0	0	1	0	1	0	1	1	0	1	0	1	1	0	0	1	1	0	1	0	0	0	0	0	1	0	1	1	1	1	0	0
512562	0	1	0	0	1	0	0	1	1	0	1	0	1	1	0	0	0	0	0	1	0	1	0	0	1	0	1	0	1	1	0	0	0	1	0	0	0	0	0	0	0	1	0	1	1	0	1	0	0
85963	0	1	0	0	1	0	0	1	1	0	1	0	1	1	0	0	0	0	0	1	0	1	0	0	1	0	1	0	1	1	0	0	0	1	0	0	0	0	0	0	0	1	0	1	1	0	1	0	0
592205	0	1	0	0	1	0	0	1	1	0	1	0	1	1	0	0	0	0	0	1	0	1	0	0	1	0	1	0	1	1	0	0	0	1	0	0	0	0	0	0	0	1	0	1	1	0	1	0	0
563041	0	1	0	0	1	0	0	1	1	0	1	0	1	1	0	0	0	0	0	1	0	1	0	0	1	0	1	0	1	1	0	0	0	1	0	0	0	0	0	0	0	1	0	1	1	0	1	0	0
85962	0	1	0	0	1	0	0	1	1	0	1	0	1	1	0	0	0	0	0	1	0	1	0	0	1	0	1	0	1	1	0	0	0	1	0	0	0	0	0	0	0	1	0	1	1	0	1	0	0
570508	0	1	0	0	1	0	0	1	1	0	1	0	1	1	0	0	0	0	0	1	0	1	0	0	1	0	1	0	1	1	0	0	0	1	0	0	0	0	0	0	0	1	0	1	1	0	1	0	0
357544	0	1	0	0	1	0	0	1	1	0	1	0	1	1	0	0	0	0	0	1	0	1	0	0	1	0	1	0	1	1	0	0	0	1	0	0	0	0	0	0	0	1	0	1	1	0	1	0	0
367737	0	1	0	0	1	0	0	1	1	0	1	0	1	1	1	1	0	0	0	1	1	1	0	0	1	0	1	1	1	1	0	0	1	1	0	1	0	0	0	0	1	1	1	0	1	1	1	1	0
525898	0	1	0	0	1	0	0	1	1	0	1	0	1	1	0	0	1	0	0	1	1	1	0	0	1	0	1	0	1	1	0	0	1	1	0	1	0	0	1	0	0	1	0	1	1	1	1	1	0
360105	0	1	0	0	1	0	0	1	1	0	1	0	1	1	0	0	0	0	0	1	0	1	0	1	1	0	1	0	1	1	0	0	1	1	0	1	0	0	0	0	0	1	0	1	1	1	1	0	0
306263	0	1	0	0	1	0	0	0	1	0	1	0	1	1	1	0	0	0	0	1	0	1	0	1	1	0	1	0	1	1	0	0	0	1	0	0	0	0	1	0	0	1	0	1	1	1	1	0	0
360107	0	1	0	0	1	0	0	0	1	0	1	0	1	1	1	0	0	0	0	1	0	1	0	0	0	0	1	0	0	0	0	0	1	1	0	1	0	0	0	0	0	0	0	1	1	1	1	0	0
360106	0	1	0	0	1	0	0	1	1	0	1	0	1	1	0	0	0	0	0	1	0	1	0	0	1	0	1	0	1	1	0	0	1	1	0	1	0	0	0	0	0	1	0	1	1	1	1	0	0
360104	0	1	0	0	1	0	0	1	1	0	1	0	1	1	1	0	0	0	0	1	0	1	0	0	1	0	1	0	1	0	0	0	1	1	0	0	0	0	1	0	0	1	0	1	1	1	1	0	0
195099	0	1	0	0	1	0	0	1	1	0	1	0	1	1	1	0	0	0	0	1	0	1	0	0	1	0	1	0	1	1	0	0	0	1	0	1	0	0	1	0	0	1	0	1	1	1	1	0	0
360109	0	1	0	0	0	0	0	1	1	0	1	0	1	1	1	0	0	0	0	1	0	1	0	0	1	0	1	0	1	1	0	0	0	1	0	1	0	0	1	0	0	1	0	1	1	1	1	0	0
192222	0	1	0	0	1	0	0	1	1	0	1	0	1	1	1	0	0	0	0	1	0	1	0	0	1	0	1	0	1	1	0	0	0	1	0	1	0	0	1	0	0	1	0	1	1	1	1	0	0
407148	0	1	0	0	1	0	0	1	1	0	1	0	1	1	1	0	0	0	0	1	0	1	0	1	1	0	1	0	1	1	0	0	0	1	0	1	0	0	1	0	0	1	0	1	1	1	1	0	0
354242	0	1	0	0	1	0	0	1	1	0	1	0	1	1	1	0	0	0	0	1	0	1	0	0	1	0	1	0	1	1	0	0	0	1	0	1	0	0	1	0	0	1	0	1	1	1	1	0	0
264462	0	1	0	0	0	0	1	0	1	0	1	0	1	1	1	1	0	1	0	1	1	1	0	0	1	0	1	0	1	1	0	0	0	1	0	0	1	0	1	0	1	1	0	0	1	0	0	1	0
335543	0	1	0	0	1	0	1	1	1	0	1	0	1	1	1	0	1	0	1	1	1	1	1	0	0	0	1	0	0	0	0	0	0	1	0	1	1	0	1	1	0	0	0	0	1	1	1	1	0
56780	0	1	0	1	1	0	1	1	1	0	1	0	1	1	1	0	0	0	1	1	1	1	1	0	1	0	1	0	1	0	0	0	1	1	0	1	1	0	1	0	0	1	0	0	1	1	0	1	0
177439	0	1	0	0	1	0	1	1	1	0	1	0	1	0	0	0	1	0	0	1	1	1	1	0	1	0	1	0	1	1	0	0	1	1	0	1	1	0	1	0	0	1	0	0	1	1	1	1	1
177437	0	1	0	1	1	1	0	1	1	0	1	0	1	1	1	0	1	0	1	1	1	1	1	1	1	0	1	0	0	1	0	1	1	1	0	1	1	0	1	1	0	1	0	0	1	1	1	1	1
439235	0	1	0	0	1	0	0	1	1	0	1	0	1	1	1	0	0	0	1	1	0	1	1	0	1	0	1	0	0	1	0	0	1	1	0	1	0	0	1	0	0	1	0	0	1	1	1	1	1
96561	0	1	0	0	1	0	0	1	1	0	1	0	1	1	1	0	0	0	1	1	1	1	1	1	0	0	1	0	0	0	0	0	1	1	0	1	0	0	1	0	0	0	0	0	1	1	0	1	0
502025	1	1	1	0	1	0	1	1	1	0	1	0	1	1	0	1	1	1	1	1	1	1	0	0	0	0	1	1	0	1	0	0	1	1	1	1	0	0	1	1	0	0	0	0	1	0	0	1	1
448385	0	1	1	1	1	0	1	1	1	0	1	0	1	1	1	1	1	1	1	0	1	1	1	0	0	0	1	1	0	1	0	0	1	1	1	1	1	1	1	1	0	0	1	0	1	1	0	1	1
246197	0	1	1	0	1	0	1	1	1	0	1	0	1	1	1	1	1	1	1	1	1	1	0	0	0	0	1	1	0	1	0	0	1	1	1	1	0	1	1	1	0	1	1	1	1	0	0	1	1
447217	0	1	0	1	1	1	1	1	1	0	1	0	1	1	1	1	1	1	1	1	1	1	0	1	1	0	1	1	0	1	0	0	1	1	0	1	0	0	1	1	0	1	1	0	1	1	1	1	1
290397	0	1	0	1	1	1	1	1	1	0	1	0	1	1	1	1	1	1	1	1	1	1	0	0	1	0	1	1	0	0	0	0	1	1	0	1	0	0	1	1	0	1	0	0	1	1	1	1	1
455488	0	1	0	1	1	1	1	1	1	0	1	0	1	1	1	0	1	1	1	1	1	1	0	0	1	0	1	1	0	1	0	0	1	1	0	1	0	0	1	1	0	1	1	0	1	1	1	1	1
338966	0	1	0	1	1	0	1	1	1	0	1	0	1	1	1	0	1	0	1	1	1	1	1	1	0	0	1	0	1	0	0	0	0	1	0	1	0	1	1	0	0	1	0	0	1	1	0	1	0
338963	0	1	0	1	1	0	1	1	1	0	1	0	1	1	0	0	1	0	1	1	1	1	1	0	1	0	1	1	1	0	0	0	1	1	0	1	0	0	1	0	0	1	0	0	1	1	0	1	0
404380	0	1	0	1	1	0	1	1	1	0	1	0	1	1	1	1	0	0	1	1	1	1	1	1	0	0	1	1	1	0	0	0	1	1	0	1	0	1	1	1	0	1	1	0	1	1	1	1	1
351605	0	1	0	1	1	0	0	1	1	0	1	0	1	1	1	0	1	0	1	1	1	1	1	1	0	0	1	1	1	0	0	0	1	1	0	1	0	0	1	0	0	1	1	0	1	1	1	1	0
398767	0	1	0	1	1	1	0	1	1	0	1	0	1	1	1	0	1	0	1	1	1	1	1	1	0	0	1	0	1	0	0	0	0	1	0	1	0	1	0	1	0	1	0	0	1	1	1	0	1
269799	0	1	0	1	1	1	1	1	1	0	1	0	1	1	1	0	1	0	1	1	1	1	1	0	1	0	1	1	1	0	0	0	0	1	0	1	0	0	0	1	0	1	1	0	1	1	1	1	0
243231	1	1	0	1	1	0	0	1	1	0	1	0	1	1	1	0	1	0	1	1	1	1	1	0	1	0	1	1	1	0	0	0	0	1	0	1	0	0	0	0	0	1	1	0	1	1	1	1	0
485915	0	1	0	0	1	0	1	1	1	0	1	0	1	1	1	0	1	0	1	1	0	1	1	0	1	0	1	0	1	0	0	0	1	1	1	1	0	0	1	0	0	1	0	0	1	1	1	1	1
525897	0	1	0	0	1	0	1	1	1	0	1	0	1	1	1	0	1	0	1	1	1	1	1	0	1	0	1	0	1	0	0	0	1	1	1	1	0	0	1	0	0	1	0	0	1	1	1	1	0
363253	0	1	0	0	0	0	1	1	1	0	1	0	1	1	0	0	0	0	1	1	0	1	1	0	1	0	1	0	1	0	0	0	1	1	1	1	0	0	1	0	0	1	0	0	1	0	1	1	0
391774	0	1	0	0	1	0	1	1	1	0	1	0	1	1	1	0	1	0	1	1	1	1	1	1	1	0	1	0	1	1	0	0	1	1	1	1	0	0	1	0	0	1	0	0	1	1	1	1	0
207559	0	1	0	0	1	0	0	1	1	0	1	0	1	1	1	0	1	0	1	1	1	1	1	1	1	0	1	0	1	1	0	0	1	1	1	1	1	0	1	0	0	1	0	0	1	1	1	1	1
526222	0	1	0	0	1	0	0	1	1	0	1	0	1	1	1	0	1	0	1	1	0	1	1	1	1	0	1	0	1	1	0	0	1	1	1	1	1	1	1	0	0	1	0	0	1	1	1	1	1
573370	0	1	0	0	1	0	1	1	1	0	1	0	1	1	0	0	1	0	1	0	1	1	1	0	1	0	1	0	1	1	0	1	1	1	1	1	1	0	1	0	0	1	0	0	1	1	1	1	0
525146	0	1	0	0	1	0	1	1	1	0	1	0	1	1	1	1	1	0	1	0	0	1	1	0	1	0	1	0	1	0	0	0	1	1	1	1	0	0	0	0	0	1	0	1	1	1	1	1	0
522306	0	1	1	1	1	0	1	1	1	0	1	0	1	1	1	1	1	1	1	1	1	1	1	1	1	0	1	1	1	1	0	0	0	1	1	1	0	0	1	1	0	1	1	0	1	1	1	1	1
292415	0	1	0	1	1	1	1	1	1	0	1	0	1	1	1	1	0	1	1	1	0	1	1	0	1	0	1	0	1	0	0	0	1	1	0	1	0	0	0	1	0	1	0	0	1	1	1	1	0
323848	1	1	1	0	0	0	1	1	1	0	1	0	1	1	1	1	0	1	1	0	0	1	0	0	1	0	1	1	1	1	0	0	1	1	1	1	0	0	0	1	0	1	1	0	1	1	0	1	0
228410	1	1	1	1	0	0	1	1	1	0	1	0	1	1	1	1	0	1	1	0	0	1	0	1	1	0	1	1	1	0	0	0	0	1	1	1	0	0	0	1	0	1	1	0	1	1	0	1	0
335283	0	1	1	1	0	0	1	1	1	0	1	0	1	1	1	1	0	1	1	0	0	1	1	0	1	0	1	1	1	0	0	0	0	1	1	1	0	1	0	1	0	1	1	0	1	1	0	1	0
583345	0	1	0	1	1	0	1	1	1	0	1	0	1	1	0	1	1	1	1	1	0	1	1	0	1	0	1	1	1	0	0	0	0	1	0	1	0	0	0	1	0	1	1	0	1	1	0	1	0
582744	0	1	0	1	1	0	0	1	1	0	1	0	1	1	0	1	1	1	1	1	0	1	1	1	1	0	1	1	1	0	0	0	0	1	0	1	0	0	0	1	0	1	1	0	1	1	0	1	0
265072	0	1	0	1	1	0	1	1	1	0	1	0	1	1	0	1	1	1	1	1	0	1	1	0	1	0	1	1	1	1	0	0	0	1	0	1	0	0	1	1	0	1	1	0	1	1	0	1	0
85643	1	1	1	1	1	1	1	1	1	0	1	0	1	1	1	1	1	1	1	1	1	1	1	1	1	1	1	1	1	0	0	1	0	1	1	1	1	0	0	1	0	1	1	1	1	1	0	1	0
159087	0	1	1	1	1	0	1	1	1	0	1	0	1	1	1	1	1	1	1	1	1	1	1	0	1	0	1	1	1	1	0	0	0	1	1	1	1	0	0	1	0	1	1	0	1	1	1	1	1
62928	1	1	1	1	1	0	1	1	1	0	1	0	1	1	1	1	1	1	0	1	1	1	1	0	1	0	1	1	1	1	0	0	0	1	1	1	0	1	1	1	0	1	1	0	1	1	1	1	1
76114	1	1	0	1	1	1	1	1	1	0	1	0	1	1	1	0	1	1	1	1	1	1	1	1	0	0	1	1	0	1	0	0	0	1	1	1	0	0	0	1	0	0	1	0	1	1	0	1	1
243365	1	1	0	1	1	1	1	1	1	0	1	0	1	1	1	1	1	1	0	1	1	1	1	0	1	0	1	1	1	1	0	1	0	1	0	1	1	0	1	0	0	1	1	1	1	1	0	1	0
557598	0	1	1	1	1	0	1	1	1	0	1	0	1	1	1	0	0	1	0	1	1	1	1	0	1	0	1	1	1	1	0	0	0	1	1	1	1	0	0	0	0	1	1	1	1	1	0	1	0
521006	0	1	0	1	0	0	1	1	1	0	1	0	1	1	0	1	0	0	0	1	1	1	1	0	0	0	1	1	0	1	0	0	0	1	0	1	0	0	0	0	0	0	1	1	1	1	0	0	0
242231	0	1	0	1	0	0	1	1	1	0	1	0	1	1	0	1	0	0	0	1	1	1	1	0	0	0	1	0	0	1	0	0	0	1	0	1	0	0	0	0	0	0	0	1	1	1	0	0	0
662598	0	1	0	1	0	0	1	1	1	0	1	0	1	1	0	1	0	0	0	1	1	1	0	0	0	0	1	1	0	1	0	0	0	1	0	1	0	0	0	0	0	0	1	1	1	1	0	0	0
122587	0	1	0	1	0	0	1	1	1	0	1	0	1	1	1	1	0	0	0	1	1	1	0	0	0	0	1	1	0	1	0	0	0	1	0	1	0	0	0	0	0	0	1	1	1	1	0	0	0
122586	0	1	0	1	0	0	1	1	1	0	1	0	1	1	1	1	0	0	0	1	1	1	0	0	0	0	1	1	0	1	0	0	0	1	0	1	0	0	0	0	0	0	1	1	1	1	0	0	0
272831	0	1	0	1	0	0	1	1	1	0	1	0	1	1	1	1	0	0	0	1	1	1	0	0	0	0	1	1	0	1	0	0	0	1	0	1	0	0	0	0	0	0	1	1	1	1	0	0	0
374833	0	1	0	1	0	0	1	1	1	0	1	0	1	1	1	1	0	0	0	1	1	1	0	0	0	0	1	1	0	1	0	0	0	1	0	1	0	0	0	0	0	0	1	1	1	1	0	0	0
204773	0	1	0	1	1	1	1	1	1	0	1	0	1	1	1	1	1	1	0	1	1	1	1	0	1	1	1	1	1	0	0	0	1	1	0	1	0	0	0	0	0	1	1	0	1	1	0	1	0
375286	0	1	1	1	1	0	1	1	1	0	1	0	1	1	1	1	1	1	0	1	1	1	1	0	1	1	1	1	1	1	0	0	0	1	1	1	0	0	0	0	0	1	1	0	1	1	0	1	1
395495	0	1	1	1	1	0	1	1	1	0	1	0	1	1	1	0	1	1	1	1	1	1	1	1	1	1	1	1	1	1	0	0	0	1	1	1	1	0	1	1	0	1	1	0	1	1	1	1	1
420662	0	1	1	1	1	1	1	1	1	0	1	0	1	1	0	1	1	1	0	1	1	1	1	0	1	0	1	1	1	1	0	1	0	1	1	1	0	0	0	0	0	1	1	0	1	1	1	1	1
360910	0	1	0	1	1	0	1	1	1	0	1	0	1	1	0	1	1	1	0	1	0	1	1	0	1	0	1	1	1	1	0	0	0	1	0	1	0	0	1	0	0	1	0	1	1	1	0	1	0
257311	0	1	1	1	1	0	1	1	1	0	1	0	1	1	1	1	1	1	0	1	0	1	1	0	1	0	1	1	1	1	0	0	0	1	1	1	1	0	1	0	0	1	1	1	1	1	0	1	1
257310	0	1	0	1	1	0	1	1	1	0	1	0	1	1	0	1	1	1	0	1	0	1	1	0	1	0	1	1	1	1	0	0	0	1	1	1	1	0	1	0	0	1	1	1	1	1	0	1	1
340100	0	1	1	1	1	1	1	1	1	0	1	0	1	1	1	1	1	1	0	1	0	1	1	1	1	0	1	1	1	1	0	0	0	1	1	1	1	0	1	0	0	1	1	1	1	1	0	1	1
257313	0	1	0	1	1	0	1	1	1	0	1	0	1	1	1	1	1	1	0	1	0	1	1	0	1	0	1	1	1	1	0	0	0	1	0	1	0	0	1	0	0	1	1	1	1	1	0	1	1
543728	0	1	0	1	1	0	1	1	1	0	1	0	1	1	0	1	1	1	1	1	1	1	1	0	1	1	1	1	1	1	0	1	0	1	0	1	1	0	1	1	0	1	1	1	1	1	0	1	1
338969	0	1	1	1	1	1	1	1	1	0	1	0	1	1	1	1	1	1	1	1	1	1	1	1	1	0	1	1	0	1	0	1	1	1	1	1	1	0	1	1	0	1	1	1	1	1	1	1	1
688245	1	1	1	1	1	0	1	1	1	0	1	0	1	1	1	1	1	1	0	1	1	1	1	0	1	1	1	1	1	1	0	0	0	1	1	1	0	0	1	0	0	1	1	1	1	1	0	1	1
398578	1	1	0	1	1	1	1	1	1	0	1	0	1	1	1	1	1	1	0	1	1	1	1	0	1	1	1	1	0	1	0	1	0	1	0	1	1	1	1	0	0	1	1	1	1	1	0	1	1
391735	0	1	0	1	1	0	1	1	1	0	1	0	1	1	1	1	1	1	0	1	0	1	1	1	1	0	1	1	1	1	0	1	0	1	0	1	1	0	1	0	0	1	1	0	1	1	0	1	1
296591	0	1	0	1	1	1	1	1	1	0	1	0	1	1	0	1	1	1	0	1	1	1	1	0	0	1	1	1	0	1	0	0	0	1	0	1	1	0	1	0	0	0	1	1	1	1	0	1	1
365044	0	1	1	1	1	1	1	1	1	0	1	0	1	1	0	1	1	1	1	1	1	1	1	0	0	0	1	1	0	1	0	0	1	1	1	1	1	0	1	1	0	0	1	0	1	1	1	1	1
232721	0	1	0	1	1	1	1	1	1	0	1	0	1	1	1	1	0	1	0	1	1	1	1	1	1	0	1	1	1	1	0	0	0	1	0	1	0	0	1	0	0	1	1	1	1	1	0	1	1
397945	0	1	0	1	1	1	1	1	1	0	1	0	1	1	1	1	1	1	0	1	1	1	1	1	1	0	1	1	1	1	0	0	0	1	0	1	1	0	1	1	0	1	1	1	1	1	0	0	1
535289	0	1	0	1	1	1	1	1	1	0	1	0	1	1	1	1	0	1	0	1	1	1	1	1	1	0	1	1	1	1	0	0	0	1	0	1	0	0	1	0	0	1	1	1	1	1	0	1	1
312153	0	1	1	1	1	0	0	1	1	0	1	0	1	1	0	0	1	1	0	1	0	1	1	1	0	0	1	1	0	1	0	0	0	1	1	1	0	0	0	0	0	0	0	0	1	1	0	1	1
452638	0	1	1	1	1	0	0	1	1	0	1	0	1	1	0	0	0	1	0	1	0	1	1	0	0	0	1	0	0	0	0	0	0	1	1	1	0	0	0	0	0	0	0	0	1	1	0	1	0
267608	0	1	0	1	1	1	1	1	1	0	1	0	1	1	1	1	1	1	0	1	1	1	1	1	1	1	1	1	1	1	0	0	0	1	0	1	1	0	1	0	0	1	1	1	1	1	0	1	1
428406	0	1	1	1	1	1	1	1	1	0	1	0	1	1	1	1	1	1	0	1	1	1	1	0	1	1	1	1	1	1	0	0	1	1	1	1	1	0	1	0	0	1	1	1	1	1	0	1	1
402626	0	1	1	1	1	1	1	1	1	0	1	0	1	1	1	1	1	1	0	1	1	1	1	0	1	1	1	1	1	1	0	0	1	1	1	1	1	0	1	0	0	1	1	1	1	1	0	1	1
164546	0	1	1	1	1	1	1	1	1	0	1	0	1	1	0	1	1	1	1	1	1	1	1	1	1	1	1	1	1	1	0	0	0	1	1	1	0	1	1	0	0	1	1	1	1	1	0	1	1
266264	0	1	1	1	1	1	1	1	1	0	1	0	1	1	0	1	1	1	0	1	1	1	1	0	1	1	1	1	1	1	0	0	0	1	1	1	0	1	1	0	0	1	1	1	1	1	1	1	1
264198	0	1	1	1	1	1	1	1	1	0	1	0	1	1	1	1	1	1	1	1	1	1	1	0	1	1	1	1	1	1	0	0	0	1	1	1	1	1	1	0	0	1	1	1	1	1	0	1	1
381666	0	1	1	1	1	1	1	1	1	0	1	0	1	1	0	1	1	1	1	1	1	1	1	0	1	1	1	1	1	1	0	0	0	1	1	1	1	1	1	0	0	1	1	1	1	1	1	1	1
398527	0	1	0	1	1	0	1	1	1	0	1	0	1	1	1	1	1	1	1	1	1	1	1	0	1	1	1	1	1	1	0	1	0	1	0	1	1	1	1	1	0	1	1	1	1	1	0	1	1
266265	0	1	1	1	1	0	1	1	1	0	1	0	1	1	1	1	1	1	1	1	1	1	1	0	1	1	1	1	1	1	0	1	0	1	1	1	1	1	1	1	0	1	1	1	1	1	0	1	1
391038	1	1	0	1	1	1	1	1	1	0	1	0	1	1	0	1	1	1	1	1	1	1	1	0	1	1	1	1	1	1	0	1	0	1	0	1	1	1	1	1	0	1	1	1	1	1	1	1	1
626418	1	1	0	1	1	1	1	1	1	0	1	0	1	1	0	1	1	1	0	1	1	1	1	0	1	1	1	1	1	1	0	1	0	1	0	1	1	1	1	0	0	1	1	1	1	1	0	1	1
395019	1	1	0	1	1	1	1	1	1	0	1	0	1	1	0	1	1	1	0	1	1	1	1	0	1	1	1	1	1	1	0	1	1	1	0	1	1	1	1	0	0	1	1	1	1	1	0	1	1
269482	1	1	0	1	1	1	1	1	1	0	1	0	1	1	1	1	1	1	0	1	1	1	1	1	1	1	1	1	1	1	0	1	0	1	0	1	1	1	1	0	0	1	1	1	1	1	1	1	1
398577	1	1	0	1	1	1	1	1	1	0	1	0	1	1	1	1	1	1	0	1	1	1	1	0	1	1	1	1	1	1	0	1	1	1	0	1	1	1	1	0	0	1	1	1	1	1	0	1	1
339670	1	1	0	1	1	1	1	1	1	0	1	0	1	1	1	1	1	1	0	1	1	1	1	0	1	1	1	1	1	1	0	1	1	1	0	1	1	1	1	0	0	1	1	1	1	1	0	1	1
216591	1	1	0	1	1	0	1	1	1	0	1	0	1	1	1	1	1	1	0	1	1	1	1	0	1	1	1	1	1	1	0	1	1	1	0	1	1	1	1	0	0	1	1	1	1	1	0	1	1
331272	1	1	0	1	1	0	1	1	1	0	1	0	1	1	1	1	1	1	0	1	1	1	1	0	1	1	1	1	1	1	0	1	1	1	0	1	1	1	1	0	0	1	1	1	1	1	0	1	1
331271	1	1	0	1	1	0	1	1	1	0	1	0	1	1	1	1	1	1	0	1	1	1	1	0	1	1	1	1	1	1	0	1	1	1	0	1	1	1	1	0	0	1	1	1	1	1	0	1	1
406425	1	1	0	1	1	0	1	1	1	0	1	0	1	1	1	1	1	1	0	1	1	1	1	0	1	1	1	1	1	1	0	1	1	1	0	1	1	1	1	0	0	1	1	1	1	1	0	1	1
271848	1	1	0	1	1	1	1	1	1	0	1	0	1	1	1	1	1	1	1	1	1	1	1	0	1	1	1	1	1	1	0	1	1	1	0	1	1	1	1	0	0	1	1	1	1	1	0	1	1
412022	1	1	0	1	1	1	1	1	1	0	1	0	1	1	0	1	1	1	0	1	1	1	1	0	1	0	1	1	1	1	0	1	0	1	0	1	1	1	1	0	0	1	1	1	1	1	0	1	1
320389	1	1	0	1	1	1	1	1	1	0	1	0	1	1	0	1	1	1	0	1	1	1	1	0	1	0	1	1	1	1	0	1	0	1	0	1	1	1	1	0	0	1	1	1	1	1	0	1	1
320388	1	1	0	1	1	1	1	1	1	0	1	0	1	1	0	1	0	1	0	1	1	1	1	0	1	0	1	1	1	1	0	1	0	1	0	1	1	1	1	0	0	1	1	1	1	1	0	1	1
243160	1	1	0	1	1	1	1	1	1	0	1	0	1	1	0	1	1	1	0	1	1	1	1	0	1	0	1	1	1	1	0	1	0	1	0	1	1	1	1	0	0	1	1	1	1	1	0	1	1
320372	1	1	0	1	1	1	1	1	1	0	1	0	1	1	1	1	1	1	0	1	1	1	1	0	1	1	1	1	1	1	0	1	1	1	0	1	1	1	1	0	0	1	1	1	1	1	0	1	1
357348	1	1	0	1	1	1	1	1	1	0	1	0	1	1	1	1	1	1	0	1	1	1	1	0	1	1	1	1	1	1	0	1	1	1	0	1	1	1	1	0	0	1	1	1	1	1	0	1	1
536230	1	1	0	1	1	1	1	1	1	0	1	0	1	1	0	0	0	1	0	1	1	1	1	0	1	1	1	1	1	1	0	1	0	1	0	1	1	0	1	0	0	1	1	1	1	1	0	1	1
272560	1	1	0	1	1	1	1	1	1	0	1	0	1	1	1	1	1	1	0	1	1	1	1	0	1	1	1	1	1	1	0	1	1	1	0	1	1	1	1	0	0	1	1	1	1	1	0	1	1
320373	1	1	0	1	1	1	1	1	1	0	1	0	1	1	1	1	1	1	0	1	1	1	1	0	1	1	1	1	1	1	0	1	1	1	0	1	1	1	1	0	0	1	1	1	1	1	0	1	1
156889	0	1	1	0	1	0	1	1	1	0	1	0	1	1	1	0	0	1	1	1	1	1	0	0	1	0	1	0	0	0	0	0	0	1	1	1	1	0	0	1	0	1	0	0	1	1	1	1	0
335992	0	0	0	0	0	0	0	1	1	0	1	0	1	0	0	0	0	1	0	1	0	1	0	0	0	0	1	0	0	0	0	1	0	1	1	1	0	0	1	0	0	0	0	0	1	1	0	1	0
450851	0	1	1	0	1	1	1	1	1	0	1	0	1	1	0	1	1	1	0	1	1	1	1	1	1	0	1	1	1	1	0	0	0	1	1	1	0	1	0	0	1	1	1	0	1	1	0	1	1
366602	1	1	1	1	1	1	1	1	1	0	1	0	1	1	0	1	1	1	0	1	1	1	1	0	1	0	1	1	1	1	0	0	0	1	1	1	0	1	0	0	1	1	1	1	1	1	0	1	1
565050	1	1	1	1	1	0	1	1	1	0	1	0	1	1	0	1	1	1	0	1	1	1	1	0	1	0	1	1	1	1	0	0	0	1	1	1	1	1	0	0	1	1	1	1	1	1	0	1	1
314225	1	1	1	0	0	0	1	1	1	0	1	0	1	1	1	0	1	1	0	0	1	1	1	0	0	0	1	1	0	1	0	0	0	1	1	1	0	0	0	0	1	0	0	0	1	1	0	1	0
279238	0	1	1	0	1	0	1	1	1	0	1	0	1	1	1	0	1	1	1	1	1	1	1	0	0	0	1	1	0	1	0	0	0	1	1	1	0	1	0	1	1	0	0	0	1	1	0	1	1
317655	1	1	0	0	1	0	1	1	1	0	1	0	1	1	1	1	1	1	0	0	1	1	1	0	0	0	1	1	1	1	0	0	0	1	1	1	0	1	1	0	1	1	0	0	1	1	1	1	1
392499	0	1	0	0	1	0	1	1	1	0	1	0	1	1	1	1	1	1	0	1	1	1	1	0	1	0	1	1	1	1	0	0	0	1	1	1	0	1	0	0	1	1	0	0	1	1	0	1	1
264203	0	1	1	0	0	0	1	1	1	0	1	0	1	1	0	0	0	1	0	1	1	1	1	0	1	0	1	1	1	0	0	0	0	1	1	1	0	0	0	0	1	1	0	0	1	1	0	0	1
622759	0	1	1	0	0	0	1	1	1	0	1	0	1	1	1	0	0	1	0	1	1	1	1	0	1	0	1	1	1	0	0	0	0	1	1	1	0	0	0	0	1	1	0	0	1	1	0	0	1
342108	1	1	1	0	1	0	0	1	1	0	1	0	1	1	1	0	1	1	1	1	1	1	1	0	1	0	1	1	1	1	0	0	1	1	1	1	0	0	0	1	0	1	1	0	1	1	1	1	0
269796	1	1	1	0	1	0	1	1	1	0	1	0	1	1	1	1	1	1	1	1	1	1	1	0	1	0	1	1	1	1	0	1	0	1	1	1	1	0	1	1	1	1	1	1	1	1	1	1	1
414684	1	1	0	0	1	0	1	1	1	0	1	0	1	1	0	0	1	1	1	1	1	1	1	0	1	0	1	1	1	1	0	1	0	1	1	1	0	1	1	1	0	1	1	1	1	1	0	1	1
634452	0	1	1	0	0	0	1	1	1	0	1	0	1	1	0	1	1	1	0	1	0	1	1	0	0	0	1	1	0	1	0	0	0	1	1	1	0	0	0	0	1	0	1	1	1	1	0	1	0
349163	1	1	1	0	1	1	1	1	1	0	1	0	1	1	0	1	1	1	1	1	0	1	1	0	1	1	1	1	0	1	0	0	0	1	1	1	1	0	1	1	1	1	0	0	1	1	1	1	0
272568	0	1	1	0	1	0	1	1	1	0	1	0	1	1	0	0	1	1	0	1	0	1	1	0	1	0	1	1	1	1	0	0	0	1	1	1	1	0	1	0	1	1	1	1	1	1	0	1	1
391165	0	1	1	0	1	0	1	1	1	0	1	0	1	1	0	0	1	1	1	1	0	1	0	0	0	0	1	1	0	1	0	0	0	1	1	1	0	0	0	1	1	0	1	0	1	1	0	1	0
290633	0	1	1	0	1	0	1	1	1	0	1	0	1	1	0	0	1	1	0	1	0	1	0	0	1	0	1	1	0	1	0	0	0	1	1	1	1	0	1	0	1	1	0	0	1	1	0	1	0
582402	1	1	1	0	1	0	1	1	1	0	1	0	0	1	0	1	1	1	1	1	1	1	0	0	1	0	1	1	0	1	0	0	0	1	1	1	1	0	0	0	1	1	0	0	1	1	0	1	1
394221	1	1	1	0	0	1	1	1	1	0	1	0	1	1	0	0	0	1	0	1	0	1	1	1	1	0	1	1	1	1	0	0	0	1	1	1	0	0	0	0	1	1	0	0	1	0	0	1	0
228405	1	1	0	0	0	1	1	1	1	0	1	0	1	1	0	1	1	1	0	1	1	1	1	1	1	0	1	1	0	1	0	0	0	1	1	1	0	0	0	0	1	1	0	0	1	1	0	1	1
398580	1	1	1	0	1	0	1	1	1	0	1	0	1	1	0	1	1	1	0	1	1	1	0	0	1	0	1	1	0	1	0	1	0	1	1	1	1	0	1	0	1	0	0	0	1	1	0	1	1
318586	1	1	1	1	1	1	1	1	1	0	1	1	1	1	0	1	0	1	1	1	1	1	1	0	1	0	1	1	0	1	0	1	0	1	1	1	1	0	1	1	1	0	1	1	1	1	1	1	1
375451	1	1	1	0	1	1	1	1	1	0	1	0	1	1	0	1	1	1	1	1	1	1	1	1	1	0	1	1	0	1	0	1	0	1	1	1	1	0	1	1	1	0	0	0	1	1	0	1	1
290400	0	1	0	0	1	0	1	1	1	0	1	0	1	1	0	1	1	1	1	1	1	1	1	0	1	0	1	1	0	1	0	1	0	1	1	1	1	0	1	1	1	0	0	0	1	1	0	1	1
292414	1	1	1	1	1	0	1	1	1	0	1	0	1	1	0	1	1	1	0	1	1	1	1	1	1	0	1	1	0	1	0	1	0	1	1	1	1	0	1	0	1	0	0	0	1	1	0	1	1
246200	1	1	0	0	1	0	1	1	1	0	1	0	1	1	0	1	1	1	0	1	1	1	1	0	1	0	1	1	0	1	0	1	0	1	1	1	1	0	1	0	1	0	0	0	1	1	0	1	1
557760	1	1	1	0	1	0	1	1	1	0	1	0	1	1	0	1	1	1	1	1	1	1	1	0	1	0	1	1	1	1	0	1	0	1	1	1	1	0	1	1	1	1	1	1	1	1	1	1	1
349102	1	1	1	0	1	0	1	1	1	0	1	0	1	1	0	1	1	1	1	1	1	1	1	1	1	0	1	1	1	1	0	1	0	1	1	1	1	0	1	1	1	1	1	1	1	1	1	1	1
349101	1	1	1	0	1	0	1	1	1	0	1	0	1	1	0	1	1	1	1	1	1	1	1	1	1	0	1	1	1	1	0	1	0	1	1	1	1	0	1	1	1	1	1	1	1	1	1	1	1
272943	1	1	1	0	1	0	1	1	1	0	1	0	1	1	0	1	1	1	1	1	1	1	1	0	1	0	1	1	1	1	0	1	0	1	1	1	1	0	1	1	1	1	1	1	1	1	1	1	1
434131	0	1	0	0	0	0	0	0	1	0	1	0	1	1	0	0	0	0	0	0	0	1	0	0	0	0	1	0	0	0	0	0	0	1	1	0	0	0	0	0	0	0	0	0	1	0	0	0	0
222891	0	1	0	0	0	0	0	0	1	0	1	0	1	1	0	0	0	0	0	0	0	1	0	0	0	0	1	0	0	0	0	0	0	1	1	0	0	0	0	0	0	0	0	0	1	0	0	0	0
66084	0	1	0	0	0	0	0	0	1	0	1	0	1	1	0	0	0	1	0	0	0	1	0	0	0	0	1	0	0	0	0	0	0	1	1	1	0	0	0	0	0	0	0	0	1	0	0	0	0
163164	0	1	0	0	0	0	0	0	1	0	1	0	1	1	0	0	0	1	0	0	0	1	0	0	0	0	1	0	0	0	0	0	0	1	1	1	0	0	0	0	0	0	0	0	1	0	0	0	0
292805	0	1	0	0	0	0	0	0	1	0	1	0	1	1	0	0	0	1	0	0	0	1	0	0	0	0	1	0	0	0	0	0	0	1	1	1	0	0	0	0	0	0	0	0	1	0	0	0	0
570417	0	1	0	0	0	0	0	0	1	0	1	0	1	1	0	0	0	1	0	0	0	1	0	0	0	0	1	0	0	1	0	0	0	1	1	1	0	0	0	0	0	0	0	0	1	0	0	0	0
269484	0	1	1	0	0	0	0	0	1	0	1	0	1	1	0	0	0	1	0	0	0	1	0	0	0	0	1	0	0	0	0	0	0	1	1	1	0	0	0	0	0	0	0	0	1	0	0	0	0
205920	0	1	1	0	0	0	0	0	1	0	1	0	1	1	0	0	0	1	0	0	0	1	0	0	0	0	1	0	0	0	0	0	0	1	1	1	0	0	0	0	0	0	0	0	1	0	0	0	0
254945	0	1	0	0	0	0	0	0	1	0	1	0	1	1	0	0	0	1	0	0	0	1	0	0	0	0	1	0	0	0	0	0	0	1	1	1	0	0	0	0	0	0	0	0	1	0	0	0	0
302409	0	1	0	0	0	0	0	0	1	0	1	0	1	1	0	0	0	1	0	0	0	1	0	0	0	0	1	0	0	0	0	0	0	1	1	1	0	0	0	0	0	0	0	0	1	0	0	0	0
212042	0	1	0	0	0	0	0	0	1	0	1	0	1	1	0	0	0	1	0	0	0	1	0	0	0	0	1	0	0	0	0	0	0	1	1	1	0	0	0	0	0	0	0	0	1	0	0	0	0
574556	0	1	0	0	0	0	0	0	1	0	1	0	1	1	0	0	0	0	0	0	0	1	0	0	0	0	1	0	0	0	0	0	0	1	1	1	0	0	0	0	0	0	0	0	1	0	0	0	0
320483	0	1	0	0	0	0	0	0	1	0	1	0	1	1	0	0	0	1	0	0	0	1	0	0	0	0	1	0	0	0	0	0	0	1	1	1	0	0	0	0	0	0	0	0	1	0	0	0	0
234826	0	1	0	0	0	0	0	0	1	0	1	0	1	1	0	0	0	1	0	0	0	1	0	0	0	0	1	0	0	0	0	0	0	1	1	1	0	0	0	0	0	0	0	0	1	0	0	0	0
357244	0	0	0	0	0	0	0	0	1	0	1	0	0	1	0	0	0	1	0	0	0	1	0	0	0	0	1	0	0	0	0	0	0	1	1	1	0	0	0	0	0	0	0	0	1	0	0	0	0
334380	0	0	0	0	0	0	0	0	1	0	1	0	0	1	0	0	0	1	0	0	0	1	0	0	0	0	1	0	0	1	0	0	0	1	1	1	0	0	0	0	0	0	0	0	1	0	0	0	0
272947	0	1	0	0	0	0	0	0	1	0	1	0	0	1	1	0	0	1	0	1	0	1	0	0	0	0	1	0	0	1	0	0	0	1	1	0	0	0	0	0	0	0	0	0	1	0	0	0	0
257363	0	1	0	0	0	0	0	0	1	0	1	0	0	1	1	0	0	1	0	1	0	1	0	0	0	0	1	0	0	1	0	0	0	1	1	0	0	0	0	0	0	0	0	0	1	0	0	0	0
293613	0	1	0	0	0	0	0	0	1	0	1	0	0	1	1	0	0	1	0	1	0	1	0	0	0	0	1	0	0	1	0	0	0	1	1	1	0	0	0	0	0	0	0	0	1	0	0	0	0
336407	0	1	0	0	0	0	0	0	1	0	1	0	0	1	1	0	0	1	0	1	0	1	1	0	0	0	1	0	0	1	0	0	0	1	1	1	0	0	0	0	0	0	0	0	1	0	0	0	0
391896	0	1	0	0	0	0	0	0	1	0	1	0	0	1	1	0	0	1	0	1	0	1	1	0	0	0	1	0	0	1	0	0	0	1	0	1	0	0	0	0	0	0	0	0	1	0	0	0	0
293614	0	1	0	0	0	0	0	0	1	0	1	0	0	1	1	0	0	1	0	1	0	1	0	0	0	0	1	0	0	1	0	0	0	1	1	0	0	0	0	0	0	0	0	0	1	0	0	0	0
315456	0	1	0	0	0	0	0	0	1	0	1	0	0	1	1	0	0	1	0	1	0	1	1	0	0	0	1	0	0	1	0	0	0	1	1	1	0	0	0	0	0	0	0	0	1	0	0	0	0
347255	0	1	0	0	0	0	0	0	1	0	1	0	0	1	1	0	0	1	0	1	0	1	0	0	0	0	1	0	0	1	0	0	0	1	1	1	0	0	0	0	0	0	0	0	1	0	0	0	0
416276	0	1	0	0	0	0	0	0	1	0	1	0	0	1	1	0	0	1	0	1	0	1	0	0	0	0	1	0	0	1	0	0	0	1	1	1	0	0	0	0	0	0	0	0	1	0	0	0	0
272944	0	1	0	0	0	0	0	0	1	0	1	0	0	1	1	0	0	1	0	1	0	1	1	0	0	0	1	0	0	1	0	0	0	1	1	1	0	0	0	0	0	0	0	0	1	0	0	0	0
562019	0	1	0	0	0	0	0	0	1	0	1	0	0	1	1	0	0	1	0	1	0	1	0	0	0	0	1	0	0	1	0	0	0	1	1	1	0	0	0	0	0	0	0	0	1	0	0	0	0
392021	0	1	0	0	0	0	0	0	1	0	1	0	0	1	1	0	0	1	0	1	0	1	1	0	0	0	1	0	0	1	0	0	0	1	1	1	0	0	0	0	0	0	0	0	1	0	0	0	0
452659	0	1	0	0	0	0	0	0	1	0	1	0	0	1	1	0	0	1	0	1	0	1	1	0	0	0	1	0	0	1	0	0	0	1	1	1	0	0	0	0	0	0	0	0	1	0	0	0	0
573234	0	0	0	0	0	0	0	0	0	0	0	0	0	0	0	0	0	0	0	0	0	0	0	0	0	0	1	1	0	0	0	0	0	0	0	0	0	0	0	0	0	0	0	0	1	0	0	0	0
402881	0	1	1	0	1	0	1	1	1	0	1	0	1	1	0	1	1	1	0	1	0	1	1	0	1	0	1	1	0	1	0	0	0	1	1	1	0	1	0	0	1	1	1	0	1	1	0	1	1
266835	0	1	1	1	1	0	1	1	1	0	1	0	1	1	0	1	1	0	1	1	1	1	0	0	1	1	1	1	1	1	0	1	0	1	1	1	1	1	1	1	1	1	1	1	1	1	0	1	1
266779	0	1	1	0	1	0	1	1	1	0	1	0	1	1	1	1	1	0	1	1	1	1	1	0	1	0	1	1	1	1	0	1	0	1	1	1	1	0	1	0	1	1	0	0	1	1	0	1	1
438753	0	1	1	0	1	1	1	1	1	0	1	0	1	1	1	1	1	0	0	1	0	1	1	0	1	1	1	1	1	1	0	0	0	1	1	1	1	0	1	0	1	1	1	1	1	1	1	1	1
78245	0	1	1	0	1	0	1	1	1	0	1	0	1	1	1	1	1	0	0	1	0	1	1	1	0	1	1	1	0	1	0	0	0	1	1	1	1	0	1	0	1	0	1	1	1	1	1	1	1
395965	0	1	1	0	1	1	1	1	1	0	1	0	1	1	0	1	1	0	1	0	0	1	1	0	1	0	1	1	1	1	0	0	0	1	1	1	0	0	0	1	1	1	1	0	1	1	1	1	1
395963	0	1	1	0	1	0	1	1	1	0	1	0	1	1	0	1	1	0	0	0	0	1	1	0	1	0	1	1	1	1	0	0	0	1	1	1	1	0	1	0	1	1	1	1	1	1	1	1	1
283166	0	1	1	0	0	0	1	0	1	0	1	0	1	1	0	1	0	0	0	1	1	1	0	0	0	0	1	0	0	0	0	1	0	1	1	1	0	0	1	0	1	0	0	1	1	0	0	0	0
360095	0	1	1	0	0	0	1	0	1	0	1	0	1	1	0	0	0	0	0	1	1	1	0	0	1	0	1	0	1	1	0	1	0	1	1	1	0	0	1	0	1	1	0	1	1	0	0	0	0
382640	0	1	1	0	0	0	1	0	1	0	1	0	1	1	0	0	0	0	0	1	1	1	0	0	0	0	1	0	0	0	0	1	0	1	1	1	0	0	1	0	1	0	0	1	1	0	0	0	0
283165	0	1	1	0	0	0	1	0	1	0	1	0	1	1	0	0	0	0	0	1	0	1	0	0	0	0	1	0	0	0	0	1	0	1	1	1	0	0	1	0	1	0	0	0	1	0	0	0	0
634504	0	1	1	0	0	0	1	0	1	0	1	0	1	1	0	1	0	0	0	1	1	1	0	0	0	0	1	0	0	1	0	1	0	1	1	1	0	0	1	0	1	0	0	1	1	0	0	0	0
426117	0	1	1	0	1	1	1	1	1	0	1	0	1	1	1	1	1	0	1	1	0	1	1	0	1	0	1	1	1	1	0	1	0	1	1	1	1	0	1	0	1	1	1	1	1	1	0	1	1
426355	1	1	1	0	1	1	1	1	1	0	1	0	1	1	0	1	1	0	1	1	0	1	1	0	1	0	1	1	1	1	0	0	0	1	1	1	1	0	1	0	1	1	1	1	1	1	0	1	1
441620	0	1	1	0	1	0	1	1	1	0	1	0	1	1	0	1	1	0	1	1	0	1	1	0	1	0	1	1	1	1	0	0	0	1	1	1	1	0	0	0	1	1	1	0	1	1	0	1	1
460265	0	1	1	0	1	1	1	1	1	0	1	0	1	1	1	1	1	0	1	1	0	1	1	0	1	1	1	1	1	1	0	1	0	1	1	1	1	0	1	0	1	1	1	1	1	1	0	1	1
440085	0	1	1	0	1	0	1	1	1	0	1	0	1	1	1	1	1	0	1	1	0	1	1	0	1	0	1	1	1	1	0	0	0	1	1	1	0	0	0	0	1	1	1	0	1	1	0	1	1
661410	0	1	1	0	1	0	1	1	1	0	1	0	1	1	0	1	1	0	1	1	0	1	1	0	1	0	1	1	1	1	0	0	0	1	1	1	0	1	1	0	1	1	1	0	1	1	0	1	1
419610	0	1	1	0	1	0	1	1	1	0	1	0	1	1	1	1	1	0	1	1	0	1	1	0	1	0	1	1	1	1	0	0	0	1	1	1	0	0	0	0	1	1	1	0	1	1	0	1	1
272630	0	1	1	0	1	0	1	1	1	0	1	0	1	1	1	1	1	0	1	1	0	1	1	0	1	0	1	1	1	1	0	0	0	1	1	1	0	0	0	0	1	1	1	0	1	1	0	1	1
537021	0	1	0	0	0	0	0	0	1	0	1	0	1	1	0	0	0	0	0	1	0	1	0	0	1	0	0	0	1	1	0	0	0	1	0	0	0	0	0	0	1	1	0	0	1	0	0	0	0
366394	0	1	1	0	1	0	1	1	1	0	1	0	1	1	0	1	1	0	1	1	1	1	1	0	1	1	1	1	1	1	0	1	1	1	1	1	1	0	1	1	1	1	1	1	1	1	0	1	1
266834	0	1	1	0	1	0	1	1	1	0	1	0	1	1	0	1	1	0	1	1	1	1	1	0	1	1	1	1	1	1	0	1	1	1	1	1	1	0	1	1	1	1	1	1	1	1	0	1	1
311402	0	1	1	0	1	0	1	1	1	0	1	0	1	1	0	1	1	0	1	1	1	1	0	0	1	0	1	1	1	1	0	1	1	1	1	1	1	0	1	1	1	1	1	1	1	1	0	1	1
176299	0	1	1	0	1	0	1	1	1	0	1	0	1	1	0	1	1	0	1	1	1	1	1	0	1	0	1	1	1	1	0	1	0	1	1	1	1	0	1	1	1	1	1	1	1	1	0	1	1
311403	0	1	1	1	1	0	1	1	1	0	1	0	1	1	1	1	1	1	1	1	1	1	1	0	1	0	1	1	1	1	0	1	1	1	1	1	1	0	1	1	1	1	1	1	1	1	0	1	1
347834	0	1	1	1	1	0	1	1	1	0	1	0	1	1	0	1	0	0	1	1	1	1	1	0	1	0	1	1	1	1	0	1	0	1	1	1	1	1	1	1	1	1	1	1	1	1	0	1	1
491916	0	1	1	1	1	0	1	1	1	0	1	0	1	1	0	1	0	0	1	1	1	1	1	0	1	0	1	1	1	1	0	1	0	1	1	1	1	0	1	1	1	1	1	1	1	1	0	1	1
216596	0	1	1	1	1	0	1	1	1	0	1	0	1	1	0	1	1	0	1	1	1	1	1	1	1	0	1	1	1	1	0	1	0	1	1	1	1	0	1	1	1	1	1	1	1	1	0	1	1
395491	0	1	1	1	1	0	1	1	1	0	1	0	1	1	0	1	1	0	1	1	1	1	1	0	1	0	1	1	1	1	0	1	0	1	1	1	1	0	1	1	1	1	1	1	1	1	0	1	1
395492	0	1	1	1	1	0	1	1	1	0	1	0	1	1	0	1	0	0	1	1	1	1	1	0	1	0	1	1	1	1	0	1	0	1	1	1	1	0	1	1	1	1	1	1	1	1	0	1	1
439375	0	1	1	0	1	1	1	1	1	0	1	0	1	1	0	1	0	0	0	1	1	1	1	0	1	1	1	1	1	1	0	1	0	1	1	1	1	0	1	0	1	1	1	1	1	1	0	1	1
483179	0	1	1	0	1	1	1	1	1	0	1	0	1	1	0	0	0	0	0	1	1	1	1	0	1	0	1	1	1	1	0	1	0	1	1	1	1	0	1	0	1	1	1	1	1	1	0	1	1
444178	0	1	1	0	1	1	1	1	1	0	1	0	1	1	0	0	0	0	0	1	1	1	1	0	1	0	1	1	1	1	0	0	0	1	1	1	1	0	1	0	1	1	1	1	1	1	0	1	1
568815	0	1	1	0	1	1	1	1	1	0	1	0	1	1	0	0	0	0	0	1	1	1	1	0	1	0	1	1	1	1	0	1	0	1	1	1	1	0	1	0	1	1	1	1	1	1	0	1	1
204722	0	1	1	0	1	1	1	1	1	0	1	0	1	1	0	0	0	0	0	1	1	1	1	0	1	0	1	1	1	1	0	1	0	1	1	1	1	0	1	0	1	1	1	1	1	1	0	1	1
470137	0	1	1	0	1	1	1	1	1	0	1	0	1	1	0	0	0	0	0	1	1	1	1	0	1	0	1	1	1	1	0	1	0	1	1	1	1	0	1	0	1	1	1	1	1	1	0	1	1
546272	0	1	1	0	1	1	1	1	1	0	1	0	1	1	0	0	0	0	0	1	0	1	1	0	1	0	1	1	1	1	0	0	0	1	1	1	1	0	1	0	1	1	1	1	1	1	0	1	1
224914	0	1	1	0	1	1	1	1	1	0	1	0	1	1	0	0	0	0	0	1	1	1	1	0	1	0	1	1	1	1	0	0	0	1	1	1	1	0	1	0	1	1	1	1	1	1	0	1	1
430066	0	1	1	0	1	1	1	1	1	0	1	0	1	1	0	0	0	0	0	1	0	1	1	0	1	0	1	1	1	1	0	0	0	1	1	1	1	0	1	0	1	1	1	1	1	1	0	1	1
359391	0	1	1	0	1	1	1	1	1	0	1	0	1	1	0	0	0	0	0	1	1	1	1	0	1	0	1	1	1	1	0	0	0	1	1	1	1	0	1	0	1	1	1	1	1	1	0	1	1
262698	0	1	1	0	1	1	1	1	1	0	1	0	1	1	0	0	0	0	0	1	1	1	1	0	1	0	1	1	1	1	0	0	0	1	1	1	1	0	1	0	1	1	1	1	1	1	0	1	1
504832	0	1	1	0	1	1	0	1	1	0	1	0	1	1	0	1	1	0	1	1	0	1	1	0	1	1	1	1	0	1	0	0	0	1	1	1	0	0	0	0	1	1	1	0	1	1	0	1	1
323098	0	1	1	0	1	1	1	1	1	0	1	0	1	1	1	1	1	0	1	1	0	1	1	1	1	0	1	1	0	1	0	0	0	1	1	1	0	0	0	0	1	1	1	0	1	1	0	1	1
323097	0	1	1	0	1	1	0	1	1	0	1	0	1	1	1	1	1	0	1	1	0	1	1	0	1	0	1	1	0	1	0	0	0	1	1	1	0	0	1	0	1	1	1	0	1	1	0	1	1
288000	0	1	1	1	1	0	0	1	1	0	1	0	1	1	0	1	1	0	1	1	0	1	1	1	1	0	1	1	0	1	0	0	0	1	1	1	1	1	1	1	1	1	1	1	1	1	1	1	1
114615	1	1	1	1	1	0	0	1	1	0	1	0	1	1	0	1	1	0	1	1	0	1	1	0	1	1	1	1	0	1	0	0	0	1	1	1	1	1	1	1	1	1	1	1	1	1	1	1	1
224911	0	1	1	1	1	0	0	1	1	0	1	0	1	1	1	1	1	1	1	1	0	1	1	0	1	1	1	1	1	1	0	0	1	1	1	1	1	0	1	1	1	1	1	1	1	1	1	1	1
316056	0	1	1	0	1	0	0	1	1	0	1	0	1	1	1	1	1	0	1	1	0	1	1	1	1	0	1	1	1	1	0	0	0	1	1	1	0	0	1	1	1	1	1	1	1	1	1	1	1
316058	0	1	1	0	1	0	0	1	1	0	1	0	1	1	1	1	1	0	1	1	0	1	1	0	1	0	1	1	0	1	0	0	0	1	1	1	0	0	1	1	1	1	1	0	1	1	0	1	1
258594	0	1	1	1	1	0	0	1	1	0	1	0	1	1	0	1	1	0	1	1	0	1	1	0	1	0	1	1	0	1	0	0	0	1	1	1	0	0	1	1	1	1	1	1	1	1	1	1	1
316055	0	1	1	0	1	0	0	1	1	0	1	0	1	1	0	1	1	0	1	1	0	1	1	0	1	0	1	1	1	1	0	0	0	1	1	1	0	0	1	1	1	1	1	1	1	1	1	1	1
316057	0	1	1	1	1	0	0	1	1	0	1	0	1	1	1	1	1	0	1	1	0	1	1	0	1	0	1	1	0	1	0	0	0	1	1	1	0	0	1	1	1	1	1	1	1	1	1	1	1
395960	0	1	1	1	1	0	0	1	1	0	1	0	1	1	1	1	1	0	1	1	0	1	1	0	1	0	1	1	0	1	0	0	0	1	1	1	0	0	1	1	1	1	1	1	1	1	1	1	1
246195	0	1	0	1	0	0	1	0	1	0	1	0	1	1	0	1	0	1	0	1	1	1	0	0	0	0	1	0	0	0	0	0	0	1	0	0	0	0	0	0	0	0	0	0	1	0	0	0	0
243233	0	1	1	1	1	0	0	1	1	0	1	0	1	1	0	0	0	1	1	1	1	1	1	0	0	0	1	1	0	0	0	0	1	1	1	1	0	0	1	1	0	0	1	0	1	1	1	1	1
243159	1	1	0	0	1	0	1	1	1	0	1	0	1	1	0	1	1	1	1	1	1	1	1	1	0	0	1	1	0	0	0	0	1	1	0	1	0	0	0	1	0	0	0	0	1	1	1	1	0
380394	1	1	0	0	1	0	1	1	1	0	1	0	1	1	0	1	1	1	1	1	1	1	1	1	0	0	1	1	0	0	0	0	1	1	0	1	0	0	0	1	0	0	0	0	1	1	1	1	0
374463	0	1	0	1	0	0	1	0	1	0	0	0	1	1	0	0	0	1	0	0	0	0	0	0	0	0	1	1	0	0	1	1	1	1	0	0	0	0	0	0	1	0	1	0	1	0	0	0	0
413404	0	1	1	1	0	0	0	1	1	0	1	0	1	0	0	0	0	0	0	1	0	1	0	0	0	0	1	0	0	0	0	0	0	1	1	1	0	0	0	0	0	0	0	0	1	1	0	1	0
412965	0	1	1	1	0	1	0	1	1	0	1	0	1	1	0	0	0	0	0	1	0	1	0	0	0	0	1	0	0	0	0	0	0	1	1	1	0	0	0	0	0	0	0	0	1	1	0	1	0
595494	0	1	0	1	1	0	1	1	1	1	1	0	1	1	0	0	0	1	1	1	1	1	1	1	0	0	1	1	0	1	0	1	1	1	0	1	1	0	1	1	1	0	1	1	1	1	0	1	1
380703	1	1	1	1	1	0	1	1	1	1	1	1	1	1	0	0	1	1	1	1	1	1	0	0	1	0	1	1	1	1	1	1	1	1	1	1	1	0	1	1	1	1	1	1	1	1	1	1	0
382245	1	1	1	1	1	0	1	1	1	1	1	1	1	1	1	0	0	1	1	1	1	1	0	0	1	0	1	0	1	1	1	1	1	1	1	1	1	0	1	1	1	1	1	1	1	1	1	1	0
323261	0	1	1	1	1	0	1	1	1	0	1	0	1	1	1	1	0	1	1	1	0	1	1	1	1	0	1	1	1	1	0	0	0	1	1	1	0	0	1	1	0	1	0	0	1	1	0	1	1
555778	0	1	0	1	1	0	1	1	1	0	1	0	1	1	1	0	0	1	1	1	1	1	1	1	1	0	1	0	1	0	0	0	0	1	0	1	0	0	0	1	1	1	0	0	1	1	0	1	0
349124	0	1	1	1	1	0	1	1	1	0	1	0	1	1	0	0	0	1	1	1	1	1	1	0	1	0	1	0	1	0	0	0	0	1	1	1	0	0	0	1	1	1	0	0	1	1	0	1	0
187272	0	1	1	1	1	1	1	1	1	0	1	0	1	1	1	1	1	1	1	1	1	1	1	0	1	0	1	1	1	1	0	0	0	1	1	1	0	0	0	1	1	1	0	0	1	1	1	1	0
396588	0	1	0	1	1	0	1	1	1	0	1	0	1	1	0	0	0	1	1	1	1	1	1	1	1	0	1	0	1	0	0	0	0	1	0	1	0	0	0	1	0	1	0	0	1	1	1	1	0
400668	0	1	1	1	1	0	0	1	1	0	1	1	1	1	1	1	0	1	0	1	1	1	1	1	1	0	1	1	1	1	0	1	0	1	1	1	1	1	1	1	1	1	1	0	1	1	0	1	1
349521	1	1	1	1	1	1	1	1	1	0	1	0	1	1	1	1	1	1	0	1	1	1	1	1	1	0	1	1	1	1	0	1	0	1	1	1	1	1	1	0	1	1	0	0	1	1	0	1	0
387662	0	0	0	1	0	0	0	0	0	0	0	0	0	0	0	0	0	0	0	0	0	0	0	0	0	0	1	0	0	0	0	0	0	0	0	0	0	0	0	0	0	0	0	0	0	0	0	0	0
290398	0	1	0	1	1	1	1	1	1	0	1	0	1	1	0	1	1	1	0	1	1	1	1	1	1	0	1	1	1	1	0	1	0	1	0	1	1	0	1	0	1	1	0	1	1	1	0	1	1
523791	1	1	1	1	1	1	0	1	1	0	1	0	1	1	1	1	0	1	0	1	1	1	1	0	0	0	1	1	0	1	0	0	0	1	1	1	0	0	0	0	0	0	0	0	1	0	0	1	0
393595	0	1	1	1	1	1	1	1	1	0	1	0	1	1	0	1	0	1	0	1	1	1	1	1	0	0	1	1	0	1	0	0	0	1	1	1	0	0	0	0	1	0	0	0	1	1	0	1	0
400673	1	1	1	1	0	0	1	1	1	0	1	0	1	1	1	1	0	1	0	1	1	1	1	0	1	0	1	0	1	1	0	0	0	1	1	0	0	1	1	0	0	1	0	1	1	0	0	1	1
297246	1	1	1	1	0	0	1	1	1	0	1	0	1	1	1	1	0	1	0	1	1	1	1	0	1	0	1	0	1	1	0	0	0	1	1	0	0	1	1	0	0	1	0	1	1	0	0	1	1
297245	1	1	1	1	0	0	1	1	1	0	1	0	1	1	1	1	0	1	0	1	1	1	1	0	1	0	1	0	1	1	0	0	0	1	1	0	0	1	1	0	0	1	0	1	1	0	0	1	1
272624	1	1	1	1	0	0	1	1	1	0	1	0	1	1	1	1	0	1	0	1	1	1	1	0	1	0	1	0	1	1	0	0	0	1	1	0	1	1	1	0	0	1	0	1	1	0	0	1	1
434923	0	1	0	1	0	0	1	0	1	0	1	0	1	1	1	0	0	0	0	1	0	1	1	0	0	0	1	0	0	1	0	1	1	1	0	0	0	0	0	0	0	0	0	1	1	0	0	1	1
360115	0	1	0	1	0	0	1	0	1	0	1	0	1	1	1	0	0	0	0	1	0	1	1	0	0	0	1	0	0	1	0	1	1	1	0	0	0	0	0	0	0	0	0	1	1	0	0	1	1
434922	0	1	0	1	0	0	1	0	1	0	1	0	1	1	1	0	0	0	0	1	0	1	1	0	0	0	1	0	0	1	0	1	1	1	0	0	0	0	0	0	0	0	0	1	1	0	0	1	1
434924	0	1	0	1	0	0	1	0	1	0	1	0	1	1	1	0	0	0	0	1	0	1	1	0	0	0	1	0	0	1	0	1	1	1	0	0	0	0	0	0	0	0	0	1	1	0	0	1	1
227377	0	1	0	1	0	0	1	0	1	0	1	0	1	1	1	0	0	0	0	1	0	1	1	0	0	0	1	0	0	1	0	1	1	1	0	0	0	0	0	0	0	0	0	1	1	0	0	1	1
317025	0	1	0	1	1	0	1	1	1	0	1	0	1	1	1	0	1	1	1	1	1	1	1	0	1	0	1	0	1	0	0	0	0	1	0	1	0	0	0	1	1	1	0	0	1	1	1	1	0
484022	1	1	0	1	0	0	0	1	1	0	1	0	1	1	1	0	0	1	1	1	1	1	1	1	0	0	1	0	0	1	0	0	0	1	0	1	0	0	0	1	1	0	0	1	1	0	0	1	1
401614	1	1	0	1	0	0	0	1	1	0	1	0	1	1	0	1	0	1	1	1	1	1	1	1	0	0	1	0	0	1	0	0	0	1	0	0	0	0	0	1	1	0	0	1	1	0	0	1	1
441952	1	1	0	1	0	0	0	1	1	0	1	0	1	1	0	0	0	1	1	1	1	1	1	0	0	0	1	0	0	1	0	0	0	1	0	0	0	0	0	1	1	0	0	1	1	0	0	0	0
458234	1	1	0	1	0	0	0	1	1	0	1	0	1	1	0	1	0	1	1	1	1	1	1	0	0	0	1	0	0	1	0	0	0	1	0	0	0	0	0	1	1	0	0	1	1	0	0	0	0
393011	1	1	0	1	0	0	0	1	1	0	1	0	1	1	0	1	0	1	1	1	1	1	1	0	0	0	1	0	0	1	0	0	0	1	0	0	0	0	0	1	1	0	0	1	1	0	0	0	0
393115	1	1	0	1	0	0	0	0	1	0	1	0	1	1	0	0	0	1	1	1	1	1	1	0	0	0	1	0	0	0	0	0	0	1	0	0	0	0	0	0	1	0	0	1	1	0	0	1	0
177416	1	1	0	1	0	0	0	0	1	0	1	0	1	1	0	0	0	1	1	1	1	1	1	0	0	0	1	0	0	0	0	0	0	1	0	0	0	0	0	0	1	0	0	1	1	0	0	1	0
418136	1	1	0	1	0	0	0	1	1	0	1	0	1	1	0	1	0	1	1	1	1	1	1	0	0	0	1	0	0	1	0	0	0	1	0	0	0	0	0	1	1	0	0	1	1	0	0	0	1
522373	0	1	1	1	1	1	1	1	1	0	1	0	1	1	1	1	1	1	0	1	1	1	1	0	1	0	1	0	1	1	0	0	0	1	1	1	0	0	1	0	1	1	0	1	1	0	0	1	1
391008	1	1	1	1	1	1	1	1	1	0	1	0	1	1	1	1	1	1	0	1	1	1	1	1	1	0	1	0	1	1	0	0	0	1	1	1	0	1	1	0	1	1	0	1	1	0	0	1	1
160492	0	1	1	1	0	0	1	1	1	0	1	0	1	1	0	0	0	1	0	1	1	1	1	0	0	0	1	1	0	0	0	0	0	1	1	1	0	0	1	0	1	0	1	1	1	0	0	0	0
405441	0	1	1	1	0	0	1	1	1	0	1	0	1	1	0	0	0	1	0	1	1	1	1	0	0	0	1	1	0	0	0	0	0	1	1	1	0	0	1	0	1	0	1	1	1	0	0	0	0
183190	0	1	1	1	0	0	1	1	1	0	1	0	1	1	0	0	0	1	0	1	1	1	1	0	0	0	1	1	0	0	0	0	0	1	1	1	0	0	1	0	1	0	1	1	1	0	0	0	0
405440	0	1	1	1	0	0	1	1	1	0	1	0	1	1	0	0	0	1	0	1	1	1	1	0	0	0	1	1	0	0	0	0	0	1	1	1	0	0	1	0	1	0	1	1	1	0	0	0	0
190486	0	1	1	1	1	0	1	1	1	0	1	0	1	1	1	1	1	1	0	1	1	1	1	0	1	0	1	1	1	1	0	0	0	1	1	1	0	0	1	0	1	1	1	1	1	0	0	1	1
316273	0	1	1	1	1	0	1	1	1	0	1	0	1	1	0	1	1	1	0	1	1	1	1	0	1	0	1	1	1	1	0	0	0	1	1	1	0	0	1	0	1	1	1	1	1	0	0	1	1
291331	0	1	1	1	1	0	1	1	1	0	1	0	1	1	0	1	0	1	0	1	1	1	1	1	1	0	1	1	1	1	0	0	0	1	1	1	0	0	1	0	1	1	1	1	1	0	0	1	1
342109	0	1	1	1	1	0	1	1	1	0	1	0	1	1	0	1	0	1	0	1	1	1	1	1	1	0	1	1	1	1	0	0	0	1	1	1	0	0	1	0	1	1	1	1	1	0	0	1	1
314565	0	1	1	1	1	0	1	1	1	0	1	0	1	1	0	1	1	1	0	1	1	1	1	0	1	0	1	1	1	1	0	0	0	1	1	1	0	0	1	0	1	1	1	1	1	0	0	1	1
190485	0	1	1	1	1	0	1	1	1	0	1	0	1	1	0	1	1	1	0	1	1	1	1	0	1	0	1	1	1	1	0	0	0	1	1	1	0	0	1	0	1	1	1	1	1	0	0	1	1
509169	0	1	1	1	1	0	1	1	1	0	1	0	1	1	0	1	1	1	0	1	1	1	1	0	1	0	1	1	1	1	0	0	0	1	1	1	0	0	1	0	1	1	1	1	1	0	0	1	1
298386	1	1	1	1	1	0	1	1	1	1	1	0	1	1	0	1	1	1	1	1	1	1	1	1	1	1	1	1	1	1	1	1	1	1	1	1	1	0	1	1	1	1	0	1	1	1	0	1	1
316275	0	1	1	1	1	0	1	1	1	1	1	0	1	1	1	1	0	1	1	1	1	1	0	0	1	0	1	1	1	1	0	1	1	1	1	1	1	0	0	1	1	1	0	1	1	1	0	1	0
388396	0	1	1	1	1	0	1	1	1	1	1	0	1	1	0	1	0	1	1	1	1	1	0	1	1	0	1	1	1	1	0	1	1	1	1	1	1	0	1	1	1	1	0	1	1	1	0	1	1
312309	0	1	1	1	1	0	1	1	1	1	1	0	1	1	1	1	0	1	1	1	1	1	0	0	1	0	1	1	1	1	0	1	1	1	1	1	1	0	1	1	1	1	0	1	1	1	0	1	0
150340	1	1	1	1	1	0	1	1	1	1	1	0	1	1	1	1	0	1	1	1	1	1	1	0	1	0	1	1	1	1	1	1	1	1	1	1	1	1	1	1	1	1	0	1	1	1	0	1	1
575788	1	1	1	1	1	0	1	1	1	1	1	0	1	1	0	1	0	1	1	1	1	1	1	1	1	0	1	1	1	1	1	1	1	1	1	1	1	0	1	1	1	1	0	1	1	1	0	1	1
216895	1	1	1	1	1	0	1	1	1	1	1	0	1	1	1	0	0	1	1	1	1	1	1	1	1	0	1	1	1	1	1	1	1	1	1	1	1	0	1	1	1	1	1	1	1	1	0	1	0
196600	1	1	1	1	1	0	1	1	1	1	1	0	1	1	1	0	0	1	1	1	1	1	1	1	1	0	1	1	1	1	1	1	1	1	1	1	1	0	1	1	1	1	0	1	1	1	0	1	1
223926	1	1	1	1	1	0	1	1	1	1	1	0	1	1	1	1	0	1	1	1	1	1	1	1	1	0	1	1	1	1	1	1	1	1	1	1	1	1	1	1	1	1	0	1	1	1	0	1	1
338187	1	1	1	1	1	0	1	1	1	1	1	0	1	1	1	1	0	1	1	1	1	1	1	0	1	0	1	1	1	1	1	1	1	1	1	1	1	1	1	1	1	1	0	1	1	1	0	1	1
345073	1	1	1	1	1	0	1	1	1	1	1	0	1	1	1	1	0	1	1	1	1	1	1	0	1	0	1	1	1	1	1	1	1	1	1	1	1	0	1	1	1	1	1	1	1	1	0	1	0
579112	1	1	1	1	1	0	1	1	1	1	1	0	1	1	1	1	0	1	1	1	1	1	1	0	1	0	1	1	1	1	1	1	1	1	1	1	1	0	1	1	1	1	1	1	1	1	0	1	0
593588	1	1	1	1	1	0	1	1	1	1	1	0	1	1	1	1	0	1	1	1	1	1	1	0	1	0	1	1	1	1	1	1	1	1	1	1	1	0	1	1	1	1	1	1	1	1	0	1	0
243277	1	1	1	1	1	0	1	1	1	1	1	0	1	1	1	1	0	1	1	1	1	1	1	0	1	0	1	1	1	1	1	1	1	1	1	1	1	0	1	1	1	1	0	1	1	1	0	1	0
272843	1	1	1	1	1	0	1	1	1	1	1	0	0	1	1	1	0	0	1	1	1	1	0	0	0	0	1	0	0	1	1	1	0	1	1	1	1	0	1	1	1	0	0	1	1	1	0	1	0
221988	0	1	1	1	1	0	1	1	1	1	1	0	0	1	0	1	0	0	1	1	1	1	1	0	0	0	1	1	0	1	1	1	0	1	1	1	1	0	1	1	1	0	1	1	1	1	1	0	1
205914	0	1	1	1	1	0	1	0	1	1	1	0	0	1	0	0	0	0	1	1	1	1	0	0	0	0	1	0	0	0	1	1	0	1	1	0	1	0	0	1	1	0	0	1	1	0	0	0	0
228400	0	1	1	1	1	0	1	1	1	1	1	0	0	1	0	0	0	0	1	1	1	1	0	1	0	0	1	0	0	0	1	1	0	1	1	0	1	0	0	1	1	0	0	1	1	0	0	0	0
668336	1	1	1	1	1	0	1	1	1	1	1	1	0	1	0	0	0	0	1	1	1	1	0	0	0	0	1	0	0	0	1	1	0	1	1	0	1	0	1	1	1	0	0	1	1	0	0	0	0
634176	1	1	1	0	1	0	1	1	1	1	1	1	0	1	0	0	0	0	1	1	1	1	0	0	0	0	1	0	0	0	1	1	0	1	1	0	1	0	1	1	1	0	0	1	1	0	1	0	0
339671	0	1	1	1	1	0	1	1	1	1	1	1	0	1	0	0	0	0	1	1	1	1	0	0	0	0	1	1	0	1	1	1	0	1	1	1	1	0	1	1	1	0	1	1	1	1	1	0	1
537457	1	1	1	1	1	0	1	1	1	1	1	0	0	1	1	1	0	0	1	1	1	1	0	1	0	0	1	1	0	1	1	1	0	1	1	1	1	0	1	1	1	0	1	1	1	1	1	1	0
434271	1	1	1	1	1	0	1	1	1	1	1	0	0	1	1	1	0	0	1	1	1	1	0	1	0	0	1	1	0	1	1	1	0	1	1	1	1	0	1	1	1	0	1	1	1	1	1	1	0
416269	1	1	1	1	1	0	1	1	1	1	1	0	0	1	1	1	0	0	1	1	1	1	0	0	0	0	1	1	0	1	1	1	0	1	1	1	1	0	1	1	1	0	1	1	1	1	1	1	0
557723	1	1	1	1	1	0	1	1	1	1	1	1	0	1	1	0	0	0	1	1	1	1	0	0	0	0	1	0	0	0	1	1	0	1	1	0	1	0	1	1	1	0	0	1	1	1	0	0	0
233412	1	1	1	1	1	0	1	0	1	1	1	0	0	1	1	0	0	0	0	1	1	1	0	0	0	0	1	0	0	0	1	1	0	1	1	1	0	0	0	0	1	0	0	1	1	0	0	0	0
281310	0	1	1	1	1	0	1	1	1	1	1	1	0	1	0	0	0	0	1	1	1	1	0	0	0	0	1	0	0	0	1	1	0	1	1	0	1	0	0	1	1	0	0	1	1	1	0	0	0
71421	0	1	1	1	1	0	1	1	1	1	1	1	0	1	0	0	0	0	1	1	0	1	0	0	0	0	1	0	0	0	1	1	0	1	1	0	1	0	0	1	1	0	0	0	1	1	0	0	0
374930	0	1	1	1	1	0	1	1	1	1	1	1	0	1	0	0	0	0	1	1	1	1	0	0	0	0	0	0	0	0	1	1	0	1	1	0	1	0	0	1	1	0	0	1	1	1	0	0	0
374931	0	1	1	1	1	0	1	1	1	0	1	1	0	0	0	0	0	0	1	1	1	1	0	0	0	0	1	0	0	0	1	1	0	0	1	0	1	0	0	1	1	0	0	1	1	1	0	0	0
377629	1	1	1	1	1	0	1	1	1	0	1	0	1	1	1	1	1	1	1	1	1	1	1	0	1	0	1	1	1	1	0	0	1	1	1	1	0	0	0	1	1	1	0	0	1	1	0	1	1
167879	1	1	1	1	1	0	1	1	1	0	1	0	1	1	1	1	1	1	0	1	1	1	1	0	1	0	1	1	1	1	0	0	0	1	1	1	1	1	0	0	1	1	0	0	1	1	0	1	1
283942	0	1	1	0	0	0	1	1	1	0	1	0	1	1	1	1	0	1	0	1	1	1	1	0	1	0	1	0	1	1	0	0	0	1	1	1	0	0	0	0	1	1	0	0	1	0	0	1	0
357804	1	1	1	1	1	0	1	1	1	1	1	0	1	1	1	1	1	1	1	1	1	1	1	1	1	0	1	1	1	0	0	1	0	1	1	1	1	0	1	1	1	1	0	1	1	1	0	1	0
326442	1	1	1	0	0	0	1	1	1	0	1	0	1	1	1	1	0	1	0	1	1	1	1	0	1	0	1	1	1	1	0	0	0	1	1	1	0	0	0	0	1	1	0	0	1	1	0	1	1
342610	1	1	1	1	1	0	1	1	1	0	1	0	1	1	0	1	1	1	1	1	1	1	1	0	1	0	1	1	1	1	0	0	1	1	1	1	0	0	1	1	1	1	0	0	1	1	0	1	1
351348	0	1	1	1	1	1	1	1	1	0	1	0	1	1	0	1	1	1	1	1	1	1	1	0	1	0	1	1	1	1	0	1	0	1	1	1	1	0	0	1	1	1	0	1	1	1	0	1	0
203122	0	1	1	1	1	0	1	1	1	0	1	0	1	1	0	1	1	1	1	1	1	1	1	0	1	0	1	1	1	1	0	0	0	1	1	1	1	1	0	1	1	1	0	0	1	1	0	0	1
314275	1	1	1	1	1	1	1	1	1	0	1	0	1	1	0	1	1	1	1	1	1	1	1	1	1	0	1	1	1	1	0	0	0	1	1	1	0	0	0	1	1	1	0	0	1	1	1	1	1
458817	0	1	1	1	1	1	1	1	1	0	1	0	1	1	0	1	1	1	0	1	1	1	0	0	1	0	1	1	1	1	0	0	1	1	1	1	1	0	0	0	1	1	0	0	1	1	1	1	1
398579	0	1	1	1	1	0	1	1	1	0	1	0	1	1	1	1	0	1	0	1	1	1	0	0	1	0	1	1	1	1	0	0	1	1	1	1	1	0	0	0	1	1	0	0	1	1	1	1	1
211586	0	1	1	1	1	0	1	1	1	0	1	0	1	1	0	1	1	1	1	1	1	1	0	1	1	0	1	1	1	1	0	0	1	1	1	1	1	0	0	1	1	1	1	0	1	1	1	1	0
425104	0	1	1	1	1	1	1	1	1	0	1	0	1	1	1	1	0	1	0	1	1	1	0	0	1	0	1	1	1	1	0	0	1	1	1	1	1	0	0	0	1	1	0	0	1	1	1	1	0
392500	0	1	1	1	1	1	1	1	1	0	1	0	1	1	1	1	1	1	0	1	1	1	0	1	1	0	1	1	1	1	0	0	1	1	1	1	1	0	0	0	1	1	0	0	1	1	0	1	1
225849	0	1	1	1	1	0	1	1	1	0	1	0	1	1	0	1	0	1	1	1	1	1	0	0	1	0	1	1	1	1	0	0	1	1	1	1	1	0	0	1	1	1	0	0	1	1	1	1	1
326297	0	1	1	1	1	0	1	1	1	0	1	0	1	1	1	0	1	1	1	1	1	1	0	0	1	0	1	1	1	1	0	0	1	1	1	1	1	0	0	1	1	1	0	0	1	1	1	1	0
318167	1	1	1	1	1	0	1	1	1	1	1	0	1	1	0	0	1	1	1	1	1	1	0	1	1	0	1	1	1	1	0	0	1	1	1	1	1	0	0	1	1	1	0	0	1	1	1	1	0
319224	0	1	1	1	1	0	1	1	1	0	1	0	1	1	0	0	1	1	1	1	1	1	0	1	1	0	1	1	1	1	0	0	1	1	1	1	1	0	0	1	1	1	1	0	1	1	1	1	0
323850	0	1	1	1	1	0	1	1	1	0	1	0	1	1	0	0	1	1	1	1	1	1	0	0	1	0	1	1	1	1	0	0	1	1	1	1	1	0	0	1	1	1	0	0	1	1	1	1	0
318161	0	1	1	1	1	0	1	1	1	0	1	0	1	1	0	1	1	1	0	1	1	1	1	1	1	0	1	1	1	1	0	0	0	1	1	1	0	0	0	0	1	1	0	0	1	1	0	1	0
407976	0	1	1	1	1	0	1	1	1	0	1	0	1	1	1	0	1	1	1	1	1	1	0	1	1	0	1	1	1	1	0	0	1	1	1	1	1	0	0	1	1	1	0	0	1	1	1	1	0
399599	0	1	1	1	1	0	1	1	1	0	1	0	1	1	1	0	1	1	1	1	1	1	0	0	1	0	1	1	1	1	0	0	1	1	1	1	1	0	0	1	1	1	0	0	1	1	1	1	0
325240	0	1	1	1	1	0	1	1	1	0	1	0	1	1	1	0	1	1	1	1	1	1	0	0	1	0	1	1	1	1	0	0	1	1	1	1	1	0	0	1	1	1	0	0	1	1	1	1	0
402882	0	1	1	1	1	0	1	1	1	0	1	0	1	1	1	0	1	1	1	1	1	1	0	1	1	0	1	1	1	1	0	0	1	1	1	1	1	0	0	1	1	1	0	0	1	1	1	1	0
349106	1	1	1	1	1	0	1	1	1	0	1	0	1	1	0	1	1	1	0	1	1	1	1	0	0	0	1	1	0	1	0	1	0	1	1	1	0	1	0	0	0	0	1	1	1	1	0	1	0
335284	1	1	1	1	1	0	1	1	1	0	1	0	1	1	0	1	1	1	0	1	1	1	1	0	0	0	1	1	0	1	0	1	0	1	1	1	0	0	0	0	0	0	1	1	1	1	0	1	1
259536	1	1	1	1	1	1	1	1	1	0	1	0	1	1	0	1	0	1	0	1	1	1	1	0	0	0	1	1	0	1	0	1	0	1	1	1	0	0	0	0	0	0	1	1	1	1	0	1	0
62977	1	1	0	1	1	0	1	1	1	0	1	0	1	1	1	1	0	1	0	1	1	1	1	0	0	0	1	1	0	1	0	0	0	1	0	1	0	0	0	0	0	0	1	1	1	1	0	1	1
405416	1	1	0	1	1	0	1	1	1	0	1	0	1	1	1	1	0	1	0	1	1	1	1	0	0	0	1	1	0	1	0	1	0	1	0	1	0	0	0	0	0	0	1	1	1	1	0	1	1
509173	1	1	0	1	1	0	1	1	1	0	1	0	1	1	1	1	0	1	0	1	1	1	1	0	0	0	1	1	0	1	0	1	0	1	0	1	0	0	0	0	0	0	1	1	1	1	0	1	1
400667	1	1	0	1	1	0	1	1	1	0	1	0	1	1	1	1	0	1	0	1	1	1	1	0	0	0	1	1	0	1	0	1	0	1	0	1	0	0	0	0	0	0	1	1	1	1	0	1	1
509170	1	1	0	1	0	0	1	1	1	0	1	0	1	1	1	1	0	1	0	1	1	1	1	0	0	0	1	1	0	1	0	0	0	1	0	1	0	0	0	0	0	0	1	1	1	1	0	1	1
557600	1	1	0	1	1	0	1	1	1	0	1	0	1	1	1	1	0	1	0	1	1	1	1	0	0	0	1	1	0	1	0	1	0	1	0	1	0	0	0	0	0	0	1	1	1	1	0	1	1
480119	1	1	0	1	1	0	1	1	1	0	1	0	1	1	1	1	0	1	0	1	1	1	1	0	0	0	1	1	0	1	0	1	0	1	0	1	0	0	0	0	0	0	1	1	1	1	0	1	1
498211	0	1	1	1	1	0	1	1	1	0	1	0	1	1	0	1	0	1	1	1	1	1	1	1	1	0	1	1	1	1	0	0	0	1	1	1	1	1	1	1	1	1	1	0	1	1	0	0	1
322710	0	1	1	1	1	0	1	1	1	0	1	0	1	1	0	1	1	1	1	1	1	1	1	0	1	1	1	1	1	1	0	1	0	1	1	1	1	0	1	0	1	1	1	1	1	1	1	1	1
379731	0	1	1	1	1	1	1	1	1	0	1	0	1	1	0	1	1	1	1	1	1	1	1	1	1	1	1	1	1	1	0	1	0	1	1	1	0	0	1	0	1	1	1	1	1	1	0	1	1
384676	1	1	1	1	1	0	1	1	1	0	1	0	1	1	1	1	1	1	1	1	1	1	1	0	1	1	1	1	1	1	0	1	0	1	1	1	1	0	1	0	1	1	1	1	1	1	0	1	1
264730	0	1	1	1	1	0	1	1	1	0	1	0	1	1	1	1	1	1	1	1	1	1	1	0	1	0	1	1	1	1	0	1	0	1	1	1	1	0	1	0	1	1	1	1	1	1	0	1	1
205918	0	1	1	1	1	0	1	1	1	0	1	0	1	1	1	1	1	1	1	1	1	1	1	0	1	0	1	1	1	1	0	1	0	1	1	1	1	0	1	0	1	1	1	1	1	1	0	1	1
223283	0	1	1	1	1	0	1	1	1	0	1	0	1	1	1	1	1	1	1	1	1	1	1	0	1	0	1	1	1	1	0	1	0	1	1	1	1	0	1	0	1	1	1	1	1	1	0	1	1
220664	1	1	1	1	1	0	1	1	1	0	1	0	1	1	1	1	1	1	1	1	1	1	1	0	1	1	1	1	1	1	0	1	0	1	1	1	1	1	1	0	1	1	1	1	1	1	0	1	1
216595	0	1	1	1	1	0	1	1	1	0	1	0	1	1	1	1	1	1	1	1	1	1	1	0	1	1	1	1	1	1	0	1	0	1	1	1	1	1	1	0	1	1	1	1	1	1	0	1	1
205922	1	1	1	1	1	0	1	1	1	0	1	0	1	1	0	1	1	1	1	1	1	1	1	0	1	1	1	1	1	1	0	1	0	1	1	1	1	1	1	0	1	1	1	1	1	1	0	1	1
351746	1	1	1	1	1	0	1	1	1	0	1	0	1	1	0	1	1	1	1	1	1	1	1	1	1	1	1	1	1	1	0	1	0	1	1	1	1	0	1	0	1	1	1	1	1	1	0	1	1
390235	1	1	1	1	1	0	1	1	1	0	1	0	1	1	1	1	1	1	1	1	1	1	1	0	1	1	1	1	1	1	0	1	0	1	1	1	1	0	1	0	1	1	1	1	1	1	0	1	1
160488	1	1	1	1	1	0	1	1	1	0	1	0	1	1	1	1	1	1	1	1	1	1	1	1	1	1	1	1	1	1	0	1	0	1	1	1	1	0	1	0	1	1	1	1	1	1	0	1	1
76869	1	1	1	1	1	0	1	1	1	0	1	0	1	1	1	1	1	1	1	1	1	1	1	0	1	1	1	1	1	1	0	1	0	1	1	1	1	0	1	0	1	1	1	1	1	1	0	1	1
399739	0	1	1	1	1	0	1	1	1	0	1	0	1	1	1	1	1	1	1	1	1	1	1	0	1	1	1	1	1	1	0	1	0	1	1	1	1	1	1	0	1	1	1	1	1	1	0	1	1
381754	0	1	1	1	1	1	1	1	1	0	1	0	1	1	1	1	1	1	1	1	1	1	1	1	1	1	1	1	1	1	0	1	0	1	1	1	1	1	1	0	1	1	1	1	1	1	0	1	1
208963	0	1	1	1	1	1	1	1	1	0	1	0	1	1	1	1	1	1	1	1	1	1	1	0	1	1	1	1	1	1	0	1	1	1	1	1	1	1	1	0	1	1	1	1	1	1	0	1	1
557722	0	1	1	1	1	1	1	1	1	0	1	0	1	1	0	1	1	1	1	1	1	1	1	0	1	1	1	1	1	1	0	1	0	1	1	1	1	1	1	0	1	1	1	1	1	1	0	1	1
208964	0	1	1	1	1	1	1	1	1	0	1	0	1	1	1	1	1	1	1	1	1	1	1	0	1	1	1	1	1	1	0	1	0	1	1	1	1	1	1	0	1	1	1	1	1	1	0	1	1
399741	1	1	1	1	1	1	1	1	1	1	1	0	1	1	1	1	1	1	1	1	1	1	1	0	1	0	1	1	1	1	1	1	1	1	1	1	1	1	1	1	1	1	1	1	1	1	0	1	1
529507	0	1	0	1	1	1	1	1	1	1	1	1	1	1	1	1	0	1	0	1	1	1	0	0	1	0	1	1	1	1	1	1	1	1	0	1	1	0	1	0	1	1	1	1	1	1	1	1	0
343509	0	1	0	1	0	0	1	1	1	1	1	0	1	1	1	0	0	1	0	1	1	1	0	0	1	0	1	1	1	1	1	1	0	1	0	1	1	0	0	0	1	1	1	1	1	0	0	0	1
399742	1	1	0	1	1	1	1	1	1	1	1	1	1	1	1	1	0	1	1	1	1	1	1	0	1	0	1	1	1	1	1	1	1	1	0	1	1	1	1	1	1	1	1	1	1	1	0	1	1
36870	0	0	0	1	0	0	1	0	1	0	0	0	1	0	0	0	0	0	0	1	0	1	0	0	1	0	1	0	1	1	0	0	0	0	0	0	0	0	0	0	1	1	0	0	1	0	0	0	0
290338	1	1	1	1	1	1	1	1	1	1	1	1	1	1	1	1	0	1	1	1	1	1	1	0	1	0	1	1	1	1	1	1	1	1	1	1	1	1	1	1	1	1	1	1	1	1	1	1	1
413502	1	1	1	1	1	1	1	1	1	1	1	0	1	1	1	1	1	1	1	1	1	1	1	0	1	0	1	1	1	1	1	1	1	1	1	1	1	1	1	1	1	1	1	1	1	1	0	1	1
290339	1	1	1	1	1	1	1	1	1	1	1	0	1	1	1	1	1	1	1	1	1	1	1	0	1	0	1	1	1	1	1	1	1	1	1	1	1	1	1	1	1	1	1	1	1	1	0	1	1
498217	0	1	1	1	1	1	1	1	1	1	1	1	1	1	1	0	1	1	1	1	1	1	1	0	1	0	1	0	1	1	1	1	1	1	1	1	1	0	1	1	1	1	0	1	1	1	1	1	0
634503	0	1	1	1	1	1	1	1	1	1	1	1	1	1	1	0	1	1	1	1	1	1	1	1	1	0	1	0	1	1	1	1	1	1	1	1	1	0	1	1	1	1	0	1	1	1	1	1	0
291112	0	1	0	1	1	0	1	1	1	1	1	0	1	1	1	0	0	1	1	1	1	1	1	1	1	0	1	1	1	1	1	1	0	1	0	1	1	0	1	0	1	1	1	1	1	1	0	1	0
243265	0	1	0	1	1	0	1	1	1	1	1	0	1	1	1	0	0	1	1	1	1	1	1	0	1	0	1	1	1	1	1	1	0	1	0	1	1	0	1	0	1	1	1	1	1	1	0	1	0
634499	1	1	1	1	1	0	1	1	1	1	1	0	1	1	1	1	0	1	1	1	1	1	0	0	1	0	1	1	1	1	1	1	0	1	1	1	1	0	1	1	1	1	1	1	1	1	0	1	1
465817	1	1	1	1	1	0	1	1	1	1	1	0	1	1	1	1	0	1	1	1	1	1	0	0	1	0	1	1	1	1	1	1	0	1	1	1	1	0	1	1	1	1	1	1	1	1	0	1	1
507522	0	1	1	1	1	1	1	1	1	1	1	1	1	1	1	1	0	1	1	1	1	1	1	0	0	0	1	1	0	1	1	1	1	1	1	1	1	1	1	1	1	0	1	1	1	1	0	1	1
484021	0	1	1	1	1	1	1	1	1	1	1	1	1	1	1	1	0	1	1	1	1	1	1	0	0	1	1	1	0	1	1	1	1	1	1	1	1	1	1	1	1	0	1	1	1	1	0	1	1
272620	0	1	1	1	1	1	1	1	1	1	1	1	1	1	1	1	0	1	1	1	1	1	1	0	0	0	1	1	0	1	1	1	1	1	1	1	1	1	1	1	1	0	1	1	1	1	0	1	1
572265	1	1	0	1	0	0	1	0	1	1	1	0	1	1	0	0	0	1	0	1	1	1	0	0	0	0	1	0	0	1	1	1	0	1	0	0	0	0	0	0	1	1	0	1	1	0	0	0	0
203907	0	1	0	1	0	0	0	1	1	0	0	0	0	0	0	0	0	0	0	1	0	1	0	0	0	0	1	1	0	0	0	0	0	0	0	0	0	0	0	0	1	0	0	0	1	0	0	0	0
291272	0	1	0	1	0	0	1	1	1	0	0	0	0	0	0	0	0	0	0	1	0	1	0	0	0	0	1	1	0	0	0	0	0	0	0	0	0	0	0	0	1	0	0	0	1	0	0	0	0
218491	1	1	1	1	1	1	1	1	1	1	1	0	1	1	1	1	0	1	1	1	1	1	1	1	1	0	1	1	1	1	1	1	1	1	1	1	1	0	1	1	1	1	1	1	1	1	1	1	1
561230	1	1	1	1	1	1	1	1	1	1	1	0	1	1	1	0	0	1	1	1	1	1	1	1	1	0	1	1	1	1	1	1	1	1	1	1	1	0	1	1	1	1	1	1	1	1	0	1	1
561231	1	1	1	1	1	1	1	1	1	1	1	0	1	1	1	0	0	1	1	1	1	1	1	1	1	0	1	1	1	1	1	1	1	1	1	1	1	0	1	1	1	1	1	1	1	1	0	1	1
561229	1	1	0	1	1	1	1	1	1	1	1	0	1	1	1	1	0	1	1	1	1	1	1	1	1	0	1	1	1	1	1	1	1	1	0	1	1	1	1	1	1	1	1	1	1	1	1	1	1
579405	1	1	0	1	1	1	1	1	1	1	1	0	1	1	1	1	0	1	1	1	1	1	1	1	1	0	1	1	1	1	1	1	1	1	0	1	1	1	1	1	1	1	1	1	1	1	1	1	1
590409	1	1	0	1	1	1	1	1	1	1	1	0	1	1	1	1	0	1	1	1	1	1	1	0	1	0	1	1	1	1	1	1	1	1	0	1	1	1	1	1	1	1	1	1	1	1	1	1	1
372461	0	0	0	1	0	0	0	0	1	0	0	0	0	0	0	0	0	0	0	0	0	1	0	0	0	0	1	0	0	0	0	0	0	0	0	1	0	0	0	0	0	1	0	0	1	1	0	0	0
198804	0	0	0	1	0	0	0	1	1	0	0	0	1	0	0	0	0	0	0	0	1	1	0	0	1	0	1	0	1	0	0	0	0	1	0	1	0	0	0	0	0	1	0	0	1	1	0	0	0
224915	0	0	0	1	0	0	0	1	1	0	0	0	0	0	0	0	0	0	0	0	0	1	0	0	0	0	1	0	1	0	0	0	0	0	0	0	0	0	0	0	0	1	0	0	1	1	0	0	0
561501	0	0	0	1	0	0	0	1	1	0	0	0	1	0	0	0	0	0	0	0	1	1	0	0	1	0	1	1	1	0	0	0	0	1	0	1	0	0	0	0	0	1	0	0	1	1	0	0	0
563178	0	0	0	1	0	0	0	1	1	0	0	0	1	0	0	0	0	0	0	0	1	1	0	0	1	0	1	1	1	0	0	0	0	1	0	1	0	0	0	0	0	1	0	0	1	1	0	0	0
393305	0	1	1	1	1	0	1	1	1	1	1	0	1	1	1	1	0	1	1	1	1	1	1	0	1	0	1	1	1	1	1	1	1	1	1	1	1	0	1	1	1	1	1	1	1	1	1	1	1
502801	0	1	1	1	1	0	1	1	1	1	1	0	1	1	1	1	0	1	1	1	1	1	1	0	1	0	1	1	1	1	1	1	1	1	1	1	1	0	1	1	1	1	1	1	1	1	0	1	1
502800	0	1	1	1	1	0	1	1	1	1	1	0	1	1	1	0	0	1	1	1	1	1	1	0	1	0	1	1	1	1	1	1	1	1	1	1	1	0	1	1	1	1	1	1	1	1	0	1	1
214092	0	1	1	1	1	0	1	1	1	1	1	0	1	1	1	1	0	1	1	1	1	1	1	0	1	0	1	1	1	1	1	1	1	1	1	1	1	0	1	1	1	1	1	1	1	1	0	1	1
386656	0	1	1	1	1	0	1	1	1	1	1	0	1	1	1	1	0	1	1	1	1	1	1	0	1	0	1	1	1	1	1	1	1	1	1	1	1	0	1	1	1	1	1	1	1	1	0	1	1
187410	0	1	1	1	1	0	1	1	1	1	1	0	1	1	1	1	0	1	1	1	1	1	1	0	1	0	1	1	1	1	1	1	1	1	1	1	1	0	1	1	1	1	1	1	1	1	0	1	1
300269	1	1	1	1	1	1	1	1	1	1	1	1	1	1	1	1	1	1	1	1	1	1	1	0	1	0	1	1	1	1	1	1	1	1	1	1	1	1	1	1	1	1	1	1	1	1	1	1	1
300267	1	1	1	1	1	1	1	1	1	1	1	0	1	1	1	1	0	1	1	1	1	1	1	0	1	1	1	1	0	1	1	1	1	1	1	1	1	0	0	1	1	1	1	1	1	1	1	1	1
344609	1	1	1	1	1	0	1	1	1	1	1	1	1	1	1	1	0	1	1	1	1	1	0	1	1	1	1	1	0	1	1	1	1	1	1	1	1	0	1	1	1	1	1	1	1	1	1	1	1
300268	1	1	1	1	1	1	1	1	1	1	1	1	1	1	1	1	1	1	1	1	1	1	0	1	1	1	1	1	1	1	1	1	1	1	1	1	1	0	1	1	1	1	1	1	1	1	1	1	1
373384	1	1	1	1	1	1	1	1	1	1	1	1	1	1	1	1	1	1	1	1	1	1	1	1	1	1	1	1	1	1	1	1	1	1	1	1	1	0	1	1	1	1	1	1	1	1	1	1	1
198215	1	1	1	1	1	1	1	1	1	1	1	1	1	1	1	1	1	1	1	1	1	1	1	0	1	1	1	1	1	1	1	1	1	1	1	1	1	0	1	1	1	1	1	1	1	1	1	1	1
198214	1	1	1	1	1	1	1	1	1	1	1	1	1	1	1	1	1	1	1	1	1	1	1	1	1	1	1	1	1	1	1	1	1	1	1	1	1	0	1	1	1	1	1	1	1	1	1	1	1
321314	1	1	1	1	1	1	1	1	1	1	1	1	1	1	1	1	0	1	1	1	1	1	1	0	1	0	1	1	1	1	1	1	1	1	1	1	1	1	1	1	1	1	1	1	1	1	1	1	1
550538	1	1	1	1	1	1	1	1	1	1	0	1	1	1	1	1	0	1	1	1	1	1	1	0	1	0	1	1	1	1	1	1	0	1	1	1	1	1	1	0	1	1	1	0	1	1	1	1	1
99287	1	1	1	1	1	1	1	1	1	1	1	1	1	1	1	1	0	1	1	1	1	1	1	1	1	1	1	1	1	1	1	1	1	1	1	1	1	1	1	1	1	1	1	1	1	1	1	1	1
439843	1	1	1	1	1	1	1	1	1	1	1	1	1	1	1	1	0	1	1	1	1	1	1	0	1	0	1	1	1	1	1	1	1	1	1	1	1	1	1	1	1	1	1	1	1	1	1	1	1
550537	1	1	1	1	1	1	1	1	1	1	1	1	1	1	1	1	0	1	1	1	1	1	1	0	1	1	1	1	1	1	1	1	1	1	1	1	1	1	1	1	1	1	1	1	1	1	1	1	1
454166	1	1	1	1	1	1	1	1	1	1	1	1	1	1	1	1	0	1	1	1	1	1	1	0	1	1	1	1	1	1	1	1	1	1	1	1	1	1	1	1	1	1	1	1	1	1	1	1	1
295319	1	1	1	1	1	1	1	1	1	1	1	1	1	1	1	1	0	1	1	1	1	1	1	1	1	1	1	1	1	1	1	1	1	1	1	1	1	1	1	1	1	1	1	1	1	1	1	1	1
454169	1	1	1	1	1	1	1	1	1	1	1	1	1	1	1	1	0	1	1	1	1	1	1	1	1	1	1	1	1	1	1	1	1	1	1	1	1	1	1	1	1	1	1	1	1	1	1	1	1
220341	1	1	1	1	1	1	1	1	1	1	1	1	1	1	1	1	0	1	1	1	1	1	1	1	1	1	1	1	1	1	1	1	1	1	1	1	1	1	1	1	1	1	1	1	1	1	1	1	1
209261	1	1	1	1	1	1	1	1	1	1	1	1	1	1	1	1	0	1	1	1	1	1	1	1	1	1	1	1	1	1	1	1	1	1	1	1	1	1	1	1	1	1	1	1	1	1	1	1	1
585054	1	1	1	1	1	1	1	1	1	1	1	1	1	1	1	1	1	1	1	1	1	1	1	1	1	0	1	1	1	1	1	1	1	1	1	1	1	1	1	1	1	1	1	1	1	1	1	1	1
585035	1	1	1	1	1	1	1	1	1	1	1	1	1	1	1	1	1	1	1	1	1	1	1	0	1	1	1	1	1	1	1	1	1	1	1	1	1	1	1	1	1	1	1	1	1	1	1	1	1
585055	1	1	1	1	1	1	1	1	1	1	1	1	1	1	1	1	1	1	1	1	1	1	1	1	1	1	1	1	1	1	1	1	1	1	1	1	1	1	1	1	1	1	1	1	1	1	1	1	1
469008	1	1	1	1	0	1	1	1	1	1	1	1	1	1	1	1	1	1	1	1	1	1	1	1	1	1	1	1	1	1	1	1	1	1	1	1	1	1	1	1	1	1	1	1	1	1	1	1	1
585397	1	1	1	1	1	1	1	1	1	1	1	1	1	1	1	1	1	1	1	1	1	1	1	1	1	1	1	1	1	1	1	1	1	1	1	1	1	1	1	1	1	1	1	1	1	1	1	1	1
331112	1	1	1	1	1	1	1	1	1	1	1	0	1	1	1	1	1	1	1	1	1	1	1	0	1	1	1	1	1	1	1	1	1	1	1	1	1	1	1	1	1	1	1	1	1	1	1	1	1
585034	1	1	1	1	1	1	1	1	1	1	1	1	1	1	1	1	1	1	1	1	1	1	1	0	0	1	1	1	1	1	1	1	1	1	1	1	1	1	1	1	1	1	1	1	1	1	1	1	1
362663	1	1	1	1	1	1	1	1	1	1	1	1	1	1	1	1	1	1	1	1	1	1	1	1	1	1	1	1	1	1	1	1	1	1	1	1	1	1	1	1	1	1	1	1	1	1	1	1	1
409438	1	1	1	1	1	1	1	1	1	1	1	1	1	1	1	1	1	1	1	1	1	1	1	0	1	1	1	1	1	1	1	1	1	1	1	1	1	1	1	1	1	1	1	1	1	1	1	1	1
405955	1	1	1	1	1	1	1	1	1	1	1	1	1	1	1	1	1	1	1	1	1	1	1	1	1	1	1	1	1	1	1	1	1	1	1	1	1	1	1	1	1	1	1	1	1	1	1	1	1
364106	1	1	1	1	1	1	1	1	1	1	1	1	1	1	1	1	1	1	1	1	1	1	1	1	1	1	1	1	1	1	1	1	1	1	1	1	1	1	1	1	1	1	1	1	1	1	1	1	1
585056	1	1	1	1	1	1	1	1	1	1	1	1	1	1	1	1	1	1	1	1	1	1	1	1	1	1	1	1	1	1	1	1	1	1	1	1	1	1	1	1	1	1	1	1	1	1	1	1	1
199310	1	1	1	1	1	1	1	1	1	1	1	1	1	1	1	1	1	1	1	1	1	1	1	1	1	1	1	1	1	1	1	1	1	1	1	1	1	1	1	1	1	1	1	1	1	1	1	1	1
585057	1	1	1	1	1	1	1	1	1	1	1	1	1	1	1	1	1	1	1	1	1	1	1	1	1	0	1	1	1	1	1	1	1	1	1	1	1	1	1	1	1	1	1	1	1	1	1	1	1
331111	1	1	1	1	1	1	1	1	1	1	1	1	1	1	1	1	1	1	1	1	1	1	1	0	1	1	1	1	1	1	1	1	1	1	1	1	1	1	1	1	1	1	1	1	1	1	1	1	1
439855	1	1	1	1	1	1	1	1	1	1	1	1	1	1	1	1	1	1	1	1	1	1	1	0	1	1	1	1	1	1	1	1	1	1	1	1	1	1	1	1	1	1	1	1	1	1	1	1	1
481805	1	1	1	1	1	1	1	1	1	1	1	1	1	1	1	1	1	1	1	1	1	1	1	0	1	1	1	1	1	1	1	1	1	1	1	1	1	1	1	1	1	1	1	1	1	1	1	1	1
573235	1	1	1	1	1	1	1	1	1	1	1	1	1	1	1	1	1	1	1	1	1	1	0	1	1	1	1	1	1	1	1	1	1	1	1	1	1	1	1	1	1	1	1	1	1	1	1	1	1
585395	1	1	1	1	1	1	1	1	1	1	1	1	1	1	1	1	1	1	1	1	1	1	1	0	1	1	1	1	1	1	1	1	1	1	1	1	1	1	1	1	1	1	1	1	1	1	1	1	1
574521	1	1	1	1	1	1	1	1	1	1	1	1	1	1	1	1	1	1	1	1	1	1	1	0	1	1	1	1	1	1	1	1	1	1	1	1	1	1	1	1	1	1	1	1	1	1	1	1	1
585396	1	1	1	1	1	1	1	1	1	1	1	1	1	1	1	1	1	1	1	1	1	1	0	0	1	1	1	1	1	1	1	1	1	1	1	1	1	1	1	1	1	1	1	1	1	1	1	1	1
155864	1	1	1	1	1	1	1	1	1	1	1	1	1	1	1	1	1	1	1	1	1	1	1	1	1	1	1	1	1	1	1	1	1	1	1	1	1	1	1	1	1	1	1	1	1	1	1	1	1
386585	1	1	1	1	1	1	1	1	1	1	1	1	1	1	1	1	1	1	1	1	1	1	0	1	1	1	1	1	1	1	1	1	1	1	1	1	1	1	1	1	1	1	1	1	1	1	1	1	1
544404	1	1	1	1	1	1	1	1	1	1	1	1	1	1	1	1	1	1	1	1	1	1	1	1	1	1	1	1	1	1	1	1	1	1	1	1	1	0	1	1	1	1	1	1	1	1	1	1	1
511145	1	1	1	1	1	1	1	1	1	1	1	1	1	1	1	1	1	1	1	1	1	1	1	1	1	1	1	1	1	1	1	1	1	1	1	1	1	1	1	1	1	1	1	1	1	1	1	1	1
316385	1	1	1	1	1	1	1	1	1	1	1	1	1	1	1	1	1	1	1	1	1	1	1	0	1	1	1	0	1	1	1	1	1	1	1	1	1	1	1	1	1	1	1	1	1	1	1	1	1
316407	1	1	1	1	1	1	1	1	1	1	1	1	1	1	1	1	1	1	1	1	1	1	1	1	1	1	1	1	1	1	1	1	1	1	1	1	1	1	1	1	1	1	1	1	1	1	1	1	1
595496	1	1	1	1	1	1	1	1	1	1	1	1	1	1	1	1	1	1	1	1	1	1	1	1	1	1	1	1	1	1	1	1	1	1	1	1	1	1	1	1	1	1	1	1	1	1	1	1	1
[truncated: 990 more columns]

## Sheet: S2B
Table S2B. Fractional protein complex conservation across Bacteria.
Species	CPLX0-3964	CPLX0-7452	NADH-DHI-CPLX	FLAGELLAR-MOTOR-COMPLEX	CPLX0-3382	CPLX0-250	CPLX0-3803	CPLX0-7451	SEC-SECRETION-CPLX	CPLX0-2001	ATPSYN-CPLX	CPLX0-1944	CPLX0-2221	CPLX0-1862	CPLX0-7954	CPLX0-1981	CPLX0-7992	CPLX0-2202	FHLMULTI-CPLX	HYDROG3-CPLX	CPLX0-3922	CPLX0-2201	ABC-45-CPLX	CPLX0-3970	CPLX0-7725	NAP-CPLX	ABC-35-CPLX	ABC-59-CPLX	ABC-29-CPLX	CPLX0-3933	CPLX0-2381	F-1-CPLX	ABC-20-CPLX	ABC-15-CPLX	ABC-304-CPLX	ABC-8-CPLX	ABC-4-CPLX	CPLX0-7935	ABC-22-CPLX	ABC-13-CPLX	ABC-46-CPLX	TATABCE-CPLX	ABC-58-CPLX	ABC-49-CPLX	NRFMULTI-CPLX	HCAMULTI-CPLX	CPLX0-3323	ABC-40-CPLX	CPLX0-1762
525903	0.945455	0.851852	0.307692	0.846154	0.25	0.111111	0.444444	0.777778	0.666667	0.5	0.125	0.5	0	0.285714	0.571429	0.571429	0.428571	0	0.285714	0.166667	0.5	0	0	0.8	0	0.6	0	0.8	0	0.2	1	0	0.8	1	1	1	0.4	0	0.8	1	0.75	0	0.75	0.75	0.25	0.25	0.25	0	0
525904	0.872727	0	0.923077	0	0	0.222222	0.555556	0	0.555556	0.375	0.875	0.25	0.125	0.142857	0.428571	0.428571	0	0.142857	0.285714	0.166667	0.333333	0.166667	0	1	0.6	0.2	0.6	0.8	0.2	0.2	0.4	1	0.8	1	1	1	0.4	0	1	1	1	0.25	1	0.75	0.25	0.5	1	0	0
289376	0.872727	0.888889	0.923077	0.923077	0.333333	0.888889	0.555556	0.777778	0.777778	0.75	0.75	0.75	0.625	0.571429	0.857143	0.857143	0.571429	0.714286	1	1	0.5	0.833333	0.8	0.8	0.4	0.4	0.2	0.8	0	0.4	0.6	1	0.8	1	1	1	0	0	0.8	0	0	0.25	0	0.75	0.75	0	0.25	0	0
243090	0.836364	0.777778	0.230769	0.769231	0.583333	0.333333	0.444444	0.666667	0.666667	0.25	1	0.25	0.5	0.428571	0.428571	0.428571	0.428571	0.571429	0.285714	0.166667	0.5	0.666667	0.6	1	0	0.8	0.2	0.8	0.2	0.4	1	1	0.8	0.2	0.2	1	0	0	1	0.25	1	0.25	1	0.75	0.5	0.75	0.25	0	0.25
379066	0.872727	0.777778	1	0.846154	0.583333	0.222222	0.666667	0.555556	0.666667	0.625	0.75	0.625	0.75	0.571429	0.714286	0.857143	0.428571	0.857143	0.285714	0.166667	0.5	0.833333	0.4	0.8	0	0.4	0.6	0.8	0	0.4	1	1	0.8	0.2	0.2	1	0.4	0	0.8	1	0	0.25	0	0.75	0.25	0	0.75	0	1
515635	0.927273	0	0.307692	0	0.25	0	0.444444	0	0.555556	0.375	0.625	0.25	0	0.142857	0.428571	0.428571	0.428571	0	0	0	0.5	0	0	1	0	0.4	0	0.8	0.2	0.2	0.4	0.6	0.8	1	1	1	0.4	0	1	1	1	0	1	0.75	0	0.25	0.25	0	0
309799	0.909091	0	0.307692	0	0.25	0.111111	0.444444	0	0.555556	0.375	0.625	0.25	0	0.142857	0.428571	0.428571	0.428571	0	0.142857	0.166667	0.5	0	0	1	0	0.4	0	0.8	0.2	0.4	0.4	0.6	0.8	1	1	1	0.4	0	1	1	1	0	1	0.75	0.25	0.25	0.25	0	0
471821	0.818182	0	0.307692	0	0	0.111111	0.444444	0	0.555556	0.375	0.625	0.25	0	0.142857	0.428571	0.428571	0.428571	0	0.142857	0.166667	0.5	0	0	0	0	0.2	0	0	0	0.2	0.8	0.8	0	0	0	0	0	0	0	0	0	0	0	0	0	0.25	0.25	0	0
445932	0.818182	0	0.538462	0	0.333333	0.555556	0.444444	0	0.555556	0.125	0.875	0.125	0.375	0.142857	0.142857	0.142857	0.428571	0.428571	0.428571	0.5	0.5	0.5	0.6	0.8	0	0.2	0	0.8	0	0.2	0.8	1	0.8	0	0	1	0	0	0.8	0	0	0	0	0.75	0	0	0.25	0	0
59374	0.909091	0.037037	1	0.0769231	0.5	0.222222	0.444444	0	0.555556	0.75	0.125	0.625	0.625	0.714286	0.857143	1	0.428571	0.571429	0.142857	0.166667	0.5	0.666667	0.6	1	0	0.2	0	0.8	0.2	0.6	0.8	0	0.8	0.2	0.2	1	0.4	0	1	1	0	0	0	1	0	0	0.25	0	0
204669	0.927273	0.814815	0.923077	0.923077	0.5	0.222222	0.444444	0.555556	0.666667	0.375	0.75	0.5	0.625	0.714286	0.571429	0.714286	0.571429	0.571429	0.285714	0.166667	0.5	0.666667	0.4	0.6	0	0.4	0.6	0.8	0	0.6	1	1	0.8	0	0	0.8	0	0	0.6	0	0.5	0.25	0.5	1	0.25	0.5	0.75	0	0.25
240015	0.909091	0.740741	0.923077	0.769231	0.583333	0.222222	0.444444	0.555556	0.555556	0.25	0.75	0.25	0.625	0.571429	0.428571	0.571429	0.571429	0.571429	0.285714	0.166667	0.5	0.666667	0.4	0.4	0	0.4	0.4	0.4	0	0.4	1	1	0.4	0	0	0.6	0	0	0.4	0	0.25	0.25	0.25	0.75	0	0.75	0.5	1	0
234267	0.890909	0.740741	1	0.846154	0.583333	0.333333	0.555556	0.444444	0.555556	0.375	0.75	0.5	0.75	0.714286	0.571429	0.714286	0.571429	0.714286	0.428571	0.333333	0.5	0.833333	0.4	0.8	0	0.6	0.6	0.8	0	0.6	1	1	0.8	0.2	0.2	1	0.4	0	0.8	0.25	1	1	1	0.75	0.25	0.75	0.75	1	0.25
190304	0.909091	0	0	0	0.5	0	0.444444	0	0.888889	0.75	1	0.625	0.375	0.571429	0.857143	1	0.428571	0.428571	0	0	0.5	0.5	0	1	0	0.2	0	1	0.2	0.2	0.8	1	1	1	1	1	0.4	0	1	1	1	0	1	1	0	0.25	0.25	1	0.25
526218	0.909091	0	0.230769	0	0.333333	0	0.444444	0	0.555556	0.625	1	0.5	0.375	0.428571	0.714286	0.857143	0.428571	0.428571	0	0	0.5	0.5	0	1	0	0.4	0	0.6	0.2	0.2	0.8	1	0.6	1	1	0.8	0.4	0	1	1	1	0	1	0.5	0.25	0.25	0.25	1	0
523794	0.854545	0	0	0	0.25	0	0.444444	0	0.555556	0.25	1	0.25	0.375	0.285714	0.285714	0.428571	0.428571	0.428571	0	0	0.5	0.5	0	1	0	0.2	0	1	0.2	0.2	0.6	1	1	1	1	1	0.4	0	1	1	0	0.25	0	0.75	0	0.25	0.25	1	0
519441	0.872727	0	0	0	0.25	0	0.444444	0	0.333333	0	1	0	0.125	0	0	0	0	0.142857	0	0	0.5	0.166667	0	1	0	0	0	1	0.2	0.2	0.6	1	1	1	1	1	0.4	0	1	1	0.5	0	0.5	0.75	0	0.25	0.25	1	0
224324	0.963636	0.851852	1	0.923077	0.666667	0.222222	0.666667	0.666667	0.888889	0.375	1	0.375	0.5	0.428571	0.428571	0.571429	0.428571	0.571429	0.285714	0.166667	0.5	0.666667	0.6	0.8	0	0.2	0.2	0.8	0	0.4	0.8	1	0.8	0	0	1	0	0	0.8	0	0	1	0	0.75	0.25	0.25	0.25	0	0
380749	0.890909	0.814815	1	0.846154	0.666667	0.888889	0.666667	0.666667	0.888889	0.25	1	0.25	0.375	0.285714	0.285714	0.428571	0.428571	0.428571	0.857143	0.833333	0.5	0.5	0.6	0.8	0	0.6	0.2	0.8	0	0.4	0.8	1	0.8	0	0	1	0	0	0.8	0	0	0.25	0	0.75	0.5	0.25	0.25	0	0
123214	0.890909	0.851852	1	0.923077	0.75	0.222222	0.666667	0.666667	0.777778	0.25	1	0.25	0.625	0.428571	0.285714	0.428571	0.285714	0.571429	0.285714	0.166667	0.5	0.666667	0.6	0.6	0	1	0.2	0.6	0	0.4	0.8	1	0.6	0	0	0.8	0	0	0.6	0	0	0.25	0	0.75	0.25	0.25	0.25	0	0
436114	0.909091	0.814815	1	0.846154	0.25	0.888889	0.666667	0.666667	0.777778	0.25	0.875	0.25	0.5	0.285714	0.285714	0.428571	0.285714	0.571429	0.857143	0.833333	0.5	0.666667	0.6	0.8	0	0.8	0.2	0.8	0	0.4	0.8	1	0.8	0	0	1	0	0	0.8	0	0	0.25	0	0.75	0.25	0.25	0.25	0	0
204536	0.909091	0.851852	1	0.923077	0.25	0.222222	0.666667	0.666667	0.777778	0.25	0.875	0.25	0.625	0.428571	0.285714	0.428571	0.428571	0.571429	0.285714	0.166667	0.5	0.666667	0.6	0.8	0	0.6	0.2	0.8	0	0.4	0.8	1	0.8	0	0	1	0	0	0.8	0	0	0.25	0	0.75	0.25	0.25	0.25	0	0
300852	0.927273	0	0.923077	0	0.25	0.222222	0.333333	0	0.666667	0.625	0	0.375	0.125	0.285714	0.571429	0.571429	0.428571	0.142857	0.285714	0.166667	0.5	0.166667	0	0.8	0.6	0.4	0.4	0.8	0	0.4	0.6	0	0.8	1	1	1	0.4	0	0.8	1	0	0.25	0	0.75	0.25	0.5	1	0	0.75
262724	0.909091	0	0.923077	0	0.25	0.222222	0.333333	0	0.666667	0.5	0	0.375	0.125	0.285714	0.571429	0.571429	0.428571	0.142857	0.285714	0.166667	0.5	0.166667	0	0.8	0	0.4	0.4	0.8	0	0.4	0.8	0	0.8	1	1	1	0.4	0	0.8	1	0	0.25	0	0.75	0.25	0.5	1	0	0.75
243230	0.963636	0	1	0	0.5	0.444444	0.666667	0	0.777778	0.625	0.125	0.5	0.25	0.428571	0.714286	0.714286	0.428571	0.285714	0.428571	0.333333	0.5	0.333333	0	0.8	0	0.4	0.6	0.8	0	0.4	0.8	0	0.8	1	1	1	0.4	0	0.8	1	0	1	0	0.75	0	0.5	1	1	1
319795	0.963636	0	1	0	0.5	0.222222	0.666667	0	0.666667	0.75	0.125	0.5	0.25	0.428571	0.714286	0.714286	0.428571	0.285714	0.285714	0.166667	0.5	0.333333	0	0.8	0.6	0.4	0.6	0.8	0	0.4	0.8	0	0.8	1	1	1	0.4	0	0.8	1	1	1	1	0.75	0	0.5	1	1	0.75
546414	0.963636	0	1	0	0.25	0.222222	0.666667	0	0.777778	0.75	0.125	0.5	0.25	0.428571	0.714286	0.714286	0.428571	0.285714	0.285714	0.166667	0.5	0.333333	0	0.8	0.2	0.4	0.4	0.8	0	0.4	0.8	0	0.8	1	1	1	0.4	0	0.8	1	1	1	1	0.75	0	0.5	1	1	0.75
381764	0.945455	0.888889	0.461538	0.923077	0.25	0.444444	0.666667	0.777778	0.666667	0.375	1	0.25	0	0.142857	0.428571	0.428571	0.428571	0	0.428571	0.5	0.5	0	0	0.8	0	0.2	0	0.8	0	0.4	0.8	1	0.8	1	1	1	0.4	0	0.8	1	0.75	0	0.75	0.75	0	0.5	0.25	0	0
403833	0.872727	0.851852	0.461538	0.923077	0.166667	0.555556	0.666667	0.666667	0.555556	0.375	0.875	0.25	0	0.142857	0.428571	0.428571	0.428571	0	0.571429	0.666667	0.5	0	0	0.8	0	0.2	0	0.8	0	0.2	1	0.8	0.8	1	1	1	0.4	0	0.8	1	1	0	1	0.75	0	0.25	0.25	1	0
521045	0.909091	0	0.538462	0	0.25	0.555556	0.666667	0	0.666667	0.375	0.875	0.25	0.125	0.142857	0.428571	0.428571	0.428571	0.142857	0.571429	0.666667	0.5	0.166667	0	0.8	0	0.4	0	0.8	0	0.4	0.8	1	0.8	1	1	1	0.4	0	0.8	1	1	0	1	0.75	0.25	0.25	0.25	0	0
484019	0.927273	0.888889	0.461538	0.923077	0.25	0.444444	0.666667	0.777778	0.777778	0.375	0.875	0.25	0.125	0.142857	0.428571	0.428571	0.428571	0.142857	0.428571	0.5	0.5	0.166667	0	0.8	0	0.2	0	0.8	0	0.4	0.8	1	0.8	0	0	1	0.4	0	0.8	0.25	1	0	1	0.75	0	0.5	0.25	0	0
391009	0.945455	0.888889	0.461538	0.923077	0.25	0.444444	0.666667	0.777778	0.777778	0.375	0.875	0.25	0	0.142857	0.428571	0.428571	0.428571	0	0.428571	0.5	0.5	0	0	0.8	0	0.2	0	0.8	0	0.4	0.8	1	0.8	0	0	1	0.4	0	0.8	1	0	0	0	0.75	0	0.25	0.25	0	0
126740	0.945455	0.888889	0.461538	0.923077	0.5	0.555556	0.666667	0.777778	0.777778	0.375	1	0.25	0	0.142857	0.428571	0.428571	0.428571	0	0.571429	0.666667	0.5	0	0	1	0	0.2	0	0.8	0.2	0.4	0.6	1	0.8	1	1	1	0.4	0	1	1	1	0	1	0.75	0	0.5	0.25	0	0
590168	0.927273	0.925926	0.307692	0.923077	0.5	0.333333	0.666667	0.888889	0.777778	0.375	1	0.25	0	0.142857	0.428571	0.428571	0.428571	0	0.285714	0.333333	0.5	0	0	0.8	0	0.2	0	0.8	0	0.4	0.6	1	0.8	1	1	1	0.4	0	0.8	1	1	0	1	0.75	0	0.5	0.25	0	0
390874	0.945455	0.925926	0.307692	0.923077	0.5	0.333333	0.666667	0.888889	0.777778	0.375	1	0.25	0	0.142857	0.428571	0.428571	0.428571	0	0.285714	0.333333	0.5	0	0	0.8	0	0.2	0	0.8	0	0.4	0.6	1	0.8	1	1	1	0.4	0	0.8	1	1	0	1	0.75	0	0.5	0.25	0	0
243274	0.945455	0.888889	0.461538	0.923077	0.5	0.555556	0.666667	0.888889	0.777778	0.375	1	0.25	0	0.142857	0.428571	0.428571	0.428571	0	0.571429	0.666667	0.5	0	0	1	0	0.2	0	0.8	0.2	0.4	0.6	1	0.8	1	1	1	0.4	0	1	1	1	0	1	0.75	0	0.5	0.25	0	0
416591	0.945455	0.888889	0.307692	0.923077	0.25	0.222222	0.666667	0.777778	0.666667	0.375	1	0.25	0	0.142857	0.428571	0.428571	0.428571	0	0.142857	0.166667	0.5	0	0	0.8	0	0.2	0	0.8	0	0.4	0.6	1	0.8	1	1	1	0.4	0	0.8	1	1	0	1	0.75	0.25	0.25	0.25	0	0
309803	0.909091	0.925926	0.461538	0.923077	0.5	0.555556	0.666667	0.888889	0.777778	0.375	1	0.25	0	0.142857	0.428571	0.428571	0.428571	0	0.571429	0.666667	0.5	0	0	0.8	0	0.2	0	0.8	0	0.4	0.6	1	0.8	1	1	1	0.4	0	0.8	1	1	0	1	0.75	0	0.5	0.25	0	0
479434	0.872727	0.740741	0.923077	0.769231	0	0.444444	0.444444	0.555556	0.555556	0.375	0.875	0.25	0.125	0.142857	0.428571	0.428571	0	0.142857	0.428571	0.333333	0.5	0.166667	0	1	0.6	0.6	0.4	0.8	0.2	0.2	0.6	1	0.8	1	1	1	0	0	1	0	1	1	1	0.75	0.25	0.75	0.75	0	1
309801	0.836364	0.740741	0.923077	0.769231	0.0833333	0.444444	0.444444	0.555556	0.555556	0	0.875	0	0.125	0.142857	0.142857	0.142857	0	0.142857	0.428571	0.333333	0.5	0.166667	0	1	0	0.4	0.2	0.8	0.2	0	0.6	1	0.8	1	1	1	0	0	1	0	1	1	1	0.75	0.25	0.75	0.75	0	0
243164	0.890909	0	1	0	0.25	0.888889	0.555556	0	0.555556	0.375	0.875	0.25	0	0.142857	0.428571	0.428571	0	0	1	1	0.5	0	0	1	0	0.6	0	0.8	0.2	0.2	0.6	1	0.8	0.8	0.8	1	0.4	0	1	1	0	1	0	0.75	0.25	0.25	0.25	0	0
216389	0.872727	0	1	0	0.25	0.888889	0.555556	0	0.444444	0.375	0.75	0.25	0	0.142857	0.428571	0.428571	0	0	1	1	0.5	0	0	1	0	0.6	0	0.8	0.2	0.2	0.6	1	0.8	0.8	0.8	1	0.4	0	1	1	0	1	0	0.75	0.25	0.25	0.25	0	0
255470	0.890909	0	1	0	0.25	0.888889	0.555556	0	0.555556	0.375	0.875	0.25	0	0.142857	0.428571	0.428571	0	0	1	1	0.5	0	0	1	0.6	0.6	0	0.8	0.2	0.2	0.6	1	0.8	0.8	0.8	1	0.4	0	1	1	0	1	0	0.75	0.25	0.25	0.25	0	0
311424	0.854545	0	1	0	0.25	0.888889	0.555556	0	0.555556	0.375	0.875	0.25	0	0.142857	0.428571	0.428571	0	0	1	1	0.5	0	0	1	0	0.6	0	0.8	0.2	0.2	0.6	1	0.8	0.8	0.8	1	0.4	0	1	1	0	0.25	0	0.75	0.25	0.25	0.25	0	0
316274	0.854545	0	0.923077	0	0	0.666667	0.555556	0	0.555556	0.375	0.875	0.25	0.125	0.142857	0.428571	0.428571	0	0.142857	0.714286	0.666667	0.5	0.166667	0	1	0	0.4	0.2	0.8	0.2	0.2	0.8	1	0.8	1	1	1	0.4	0	1	1	1	0.25	1	0.75	0	0.5	0.5	1	0
357808	0.872727	0	1	0	0.0833333	0.666667	0.555556	0	0.555556	0.375	0.75	0.25	0.125	0.142857	0.428571	0.428571	0	0.142857	0.714286	0.666667	0.5	0.166667	0	1	0.6	0.2	0.2	0.8	0.2	0.2	0.8	1	0.8	1	1	1	0.6	0.6	1	1	1	0.25	1	0.75	0.25	0.75	0.5	1	0
383372	0.872727	0	1	0	0.0833333	0.666667	0.555556	0	0.555556	0.375	0.75	0.25	0.125	0.142857	0.428571	0.428571	0	0.142857	0.714286	0.666667	0.5	0.166667	0	1	0	0.2	0.2	0.8	0.2	0.2	0.8	1	0.8	1	1	1	0.6	0	1	1	1	0.25	1	0.75	0.25	0.75	0.5	1	0
480224	0.890909	0	0.923077	0	0	0.555556	0.555556	0	0.555556	0.375	0.75	0.25	0.125	0.142857	0.428571	0.428571	0	0.142857	0.571429	0.5	0.666667	0.166667	0	1	0	0.2	0.2	0.8	0.2	0.2	0.6	1	0.8	1	1	1	0.4	0.8	1	1	1	0.25	1	1	0.25	0.75	0.5	0	0
324602	0.890909	0	0.923077	0	0	0.555556	0.666667	0	0.555556	0.375	0.75	0.25	0.125	0.142857	0.428571	0.428571	0	0.142857	0.571429	0.5	0.666667	0.166667	0	1	0	0.2	0.2	0.8	0.2	0.2	0.8	1	0.8	1	1	1	0.4	0.8	1	1	1	0.25	1	1	0.25	0.75	0.5	0	0
326427	0.872727	0	0.923077	0	0	0.555556	0.555556	0	0.555556	0.25	0.75	0.125	0.125	0.142857	0.285714	0.285714	0	0.142857	0.571429	0.5	0.5	0.166667	0	1	0	0.2	0.2	0.8	0.2	0.2	0.8	1	0.8	1	1	1	0.4	0.8	1	1	1	0.25	1	1	0.25	0.75	0.5	0	0
565034	0.8	0.777778	0.230769	0.692308	0	0	0.333333	0.777778	0.666667	0.625	0.75	0.5	0.5	0.428571	0.714286	0.714286	0.428571	0.571429	0	0	0.5	0.666667	0.6	1	0	0.2	0	0.6	0.2	0.2	0.4	0.6	0.6	0	0	0.8	0.4	0	1	1	0.5	0	0.5	0.5	0	0.5	0.25	0	0
456481	0.818182	0.851852	0.923077	0.846154	0.583333	0.777778	0.333333	0.777778	0.666667	0.625	0.875	0.5	0.375	0.428571	0.571429	0.714286	0.428571	0.428571	0.714286	0.666667	0.5	0.5	0.4	1	0	0.6	0.2	0.8	0.2	0.2	0.8	1	0.8	0	0	1	0.4	0	1	0.25	0	0.25	0	0.75	0.25	0.5	0.5	0	0.25
355278	0.836364	0.851852	0.923077	0.846154	0.583333	0.666667	0.333333	0.777778	0.666667	0.625	0.875	0.5	0.375	0.428571	0.571429	0.714286	0.428571	0.428571	0.714286	0.666667	0.5	0.5	0.4	1	0	0.6	0.2	0.8	0.2	0.2	0.8	1	0.8	0	0	1	0.4	0	1	0.25	0	0.25	0	0.75	0.25	0.5	0.5	0	0.25
189518	0.818182	0.814815	0.923077	0.769231	0.583333	0.666667	0.333333	0.777778	0.666667	0.375	0.75	0.375	0.625	0.571429	0.428571	0.571429	0.428571	0.571429	0.571429	0.666667	0.5	0.666667	0.4	1	0	0.2	0.2	0.8	0.2	0.2	0.8	1	0.8	0	0	1	0.4	0	1	0.25	0	0.25	0	1	0.25	0.75	0.5	0	0.25
267671	0.836364	0.814815	0.923077	0.769231	0.583333	0.777778	0.333333	0.777778	0.666667	0.375	0.75	0.375	0.625	0.571429	0.428571	0.571429	0.428571	0.571429	0.571429	0.666667	0.5	0.666667	0.4	1	0	0.2	0.2	0.8	0.2	0.2	0.8	1	0.8	0	0	1	0.4	0	1	0.25	0	0.25	0	1	0.25	0.75	0.5	0	0.25
355277	0.836364	0.814815	0.923077	0.769231	0.583333	0.777778	0.333333	0.777778	0.666667	0.375	0.875	0.375	0.625	0.571429	0.428571	0.571429	0.428571	0.571429	0.571429	0.666667	0.5	0.666667	0.4	1	0.6	0.4	0.4	1	0.2	0.2	0.8	1	1	0	0	1	0.4	0	1	0.25	0	0.25	0	0.75	0.25	0.5	0.5	0	0
355276	0.836364	0.814815	0.923077	0.769231	0.583333	0.666667	0.333333	0.777778	0.666667	0.375	0.625	0.375	0.625	0.571429	0.428571	0.571429	0.428571	0.571429	0.571429	0.666667	0.5	0.666667	0.4	1	0.6	0.4	0.4	1	0.2	0.2	0.8	0.8	1	0	0	1	0.4	0	1	0.25	0	0.25	0	0.75	0.25	0.5	0.5	0	0
243275	0.981818	0.814815	0.230769	0.769231	0.0833333	0	0.666667	0.777778	0.666667	0.375	0.125	0.25	0.125	0.142857	0.428571	0.428571	0.571429	0.142857	0	0	0.5	0.166667	0	1	0	0.4	0	0.8	0.2	0.2	0.6	0	0.8	1	1	1	0.4	0	1	0.25	0.5	0	0.5	1	0	0.25	0.25	0	0
243276	0.981818	0.851852	0	0.769231	0	0	0.666667	0.888889	0.777778	0	0.125	0	0.125	0	0	0	0.571429	0.142857	0	0	0.5	0.166667	0	0.2	0	0	0	0	0.2	0.2	0.6	0	0	0	0	0	0.4	0	0.2	0.25	0.5	0	0.5	0	0	0.25	0.25	0	0
455434	0.981818	0.851852	0	0.769231	0	0	0.666667	0.888889	0.777778	0	0.125	0	0.125	0	0	0	0.571429	0.142857	0	0	0.5	0.166667	0	0.2	0	0	0	0	0.2	0.2	0.6	0	0	0	0	0	0.4	0	0.2	0.25	0.5	0	0.5	0	0	0.25	0.25	0	0
412419	0.981818	0.851852	0	0.846154	0	0	0.444444	0.777778	0.777778	0	0.125	0	0.125	0	0	0	0.571429	0.142857	0	0	0.5	0.166667	0	1	0	0	0	0.6	0.2	0.4	0.4	0	0.6	0	0	0.8	0	0	1	0	0.25	0	0.25	0.5	0	0.25	0.25	0	0
314724	0.981818	0.851852	0	0.846154	0	0	0.444444	0.777778	0.777778	0	0.125	0	0.125	0	0	0	0.571429	0.142857	0	0	0.5	0.166667	0	1	0	0	0	0.6	0.2	0.4	0.4	0	0.6	0	0	0.8	0	0	1	0	0.25	0	0.25	0.5	0	0.25	0.25	0	0
314723	0.236364	0.518519	0	0.615385	0	0	0.222222	0.222222	0.666667	0	0.125	0	0.125	0	0	0	0.428571	0.142857	0	0	0.333333	0.166667	0	0.8	0	0	0	0.6	0.2	0.2	0.4	0	0.6	0	0	0.6	0	0	0.8	0	0.25	0	0.25	0.75	0	0.25	0	0	0
412418	0.981818	0.851852	0	0.846154	0	0	0.444444	0.777778	0.777778	0	0.125	0	0.125	0	0	0	0.571429	0.142857	0	0	0.5	0.166667	0	1	0	0	0	0.6	0.2	0.4	0.4	0	0.6	0	0	0.8	0	0	1	0	0.25	0	0.25	0.5	0	0.25	0.25	0	0
290434	0.981818	0.851852	0	0.846154	0	0	0.444444	0.777778	0.888889	0	0.125	0	0.125	0	0	0	0.571429	0.142857	0	0	0.5	0.166667	0	1	0	0	0	0.6	0.2	0.4	0.4	0	0.6	0	0	0.8	0	0	1	0	0.25	0	0.25	0.5	0	0.25	0.25	0	0
390236	0.981818	0.851852	0	0.846154	0	0	0.444444	0.777778	0.888889	0	0.125	0	0.125	0	0	0	0.571429	0.142857	0	0	0.5	0.166667	0	1	0	0	0	0.6	0.2	0.4	0.4	0	0.6	0	0	0.8	0	0	1	0	0.25	0	0.25	0.5	0	0.25	0.25	0	0
224326	0.981818	0.851852	0	0.846154	0	0	0.444444	0.777778	0.888889	0	0.125	0	0.125	0	0	0	0.571429	0.142857	0	0	0.5	0.166667	0	1	0	0	0	0.6	0.2	0.4	0.4	0	0.6	0	0	0.8	0	0	1	0	0.25	0	0.25	0.5	0	0.25	0.25	0	0
445985	0.981818	0.851852	0	0.846154	0	0	0.444444	0.777778	0.666667	0	0.125	0	0.125	0	0	0	0.571429	0.142857	0	0	0.5	0.166667	0	0.8	0	0	0	0.6	0.2	0.4	0.4	0	0.6	0	0	0.6	0	0	0.8	0	0.25	0	0.25	0.5	0	0.25	0.25	0	0
452637	0.763636	0.814815	1	0.923077	0.666667	0.888889	0.444444	0.666667	0.555556	0.75	0.75	0.75	0.625	0.714286	1	1	0.428571	0.571429	0.857143	0.833333	0.5	0.666667	0.6	1	0	0.8	0.2	0.6	0.2	0.4	1	0.8	0.6	1	1	0.8	0.4	0	1	0.25	1	0.25	1	0.5	0.5	0.5	0.25	0.25	0
481448	0.781818	0.037037	1	0.0769231	0.0833333	0.777778	0.444444	0	0.555556	0.375	0.875	0.375	0.5	0.428571	0.428571	0.571429	0.714286	0.571429	0.714286	0.666667	0.5	0.666667	0.6	0.8	0	0.4	0.2	0.6	0.2	0.4	0.8	0.8	0.6	0	0	0.8	0.4	0	0.8	0.25	0	0.25	0	0.75	0.25	0.75	0.25	0	0
349741	0.872727	0	1	0	0.333333	0.222222	0.555556	0	0.666667	0.125	0.75	0.125	0.375	0.285714	0.142857	0.285714	0.428571	0.285714	0.142857	0.166667	0.5	0.333333	0.6	1	0	0.2	0.2	0.8	0.2	0.2	1	0.8	0.8	0	0	1	0.4	0	1	1	0	0.25	0	0.75	0.25	0	0.25	0	0
264201	0.909091	0.185185	0.769231	0.0769231	0.5	0.222222	0.555556	0.444444	0.777778	0.25	1	0.25	0.5	0.285714	0.285714	0.285714	0.428571	0.571429	0.142857	0.166667	0.5	0.666667	0.4	1	0	0	0.2	0.8	0.2	0.2	0.8	1	0.8	0	0	1	0.4	0	1	0.25	0	0	0	0.75	0	0	0.25	0	0
218497	0.945455	0.296296	0	0.153846	0.5	0	0.666667	0.666667	0.888889	0.25	0.125	0.25	0.5	0.285714	0.285714	0.285714	0.428571	0.571429	0	0	0.5	0.666667	0.4	1	0	0	0	1	0.2	0.2	0.6	0	1	0	0	1	0.4	0	1	1	0	0	0	0.75	0	0	0.25	0	0
227941	0.945455	0.296296	0	0.153846	0.5	0	0.666667	0.666667	0.888889	0.25	0.125	0.25	0.5	0.285714	0.285714	0.285714	0.428571	0.571429	0	0	0.5	0.666667	0.4	1	0	0	0	1	0.2	0.2	0.6	0	1	0	0	1	0.4	0	1	1	0	0	0	0.75	0	0	0.25	0	0
264202	0.909091	0.296296	0	0.153846	0.5	0	0.666667	0.666667	0.888889	0.25	0.125	0.25	0.5	0.285714	0.285714	0.285714	0.428571	0.571429	0	0	0.5	0.666667	0.4	1	0	0	0	1	0.2	0.2	0.6	0	1	0	0	1	0.4	0	1	1	0	0	0	0.75	0	0	0.25	0	0
243161	0.945455	0.296296	0	0.153846	0.5	0	0.666667	0.666667	0.888889	0.25	0.125	0.25	0.5	0.285714	0.285714	0.285714	0.428571	0.571429	0	0	0.5	0.666667	0	1	0	0	0	0.8	0.2	0.2	0.8	0	0.8	0	0	1	0.4	0	1	1	0	0	0	0.75	0	0	0.25	0	0
115713	0.945455	0.296296	0	0.153846	0.5	0	0.666667	0.666667	0.888889	0.25	0.125	0.25	0.5	0.285714	0.285714	0.285714	0.428571	0.571429	0	0	0.5	0.666667	0	1	0	0	0	1	0.2	0.2	0.6	0	1	0	0	1	0.4	0	1	1	0	0	0	0.75	0	0	0.25	0	0
182082	0.945455	0.296296	0	0.153846	0.5	0	0.666667	0.666667	0.888889	0.25	0.125	0.25	0.5	0.285714	0.285714	0.285714	0.428571	0.571429	0	0	0.5	0.666667	0	1	0	0	0	1	0.2	0.2	0.6	0	1	0	0	1	0.4	0	1	1	0	0	0	0.75	0	0	0.25	0	0
115711	0.945455	0.296296	0	0.153846	0.5	0	0.666667	0.666667	0.888889	0.25	0.125	0.25	0.5	0.285714	0.285714	0.285714	0.428571	0.571429	0	0	0.5	0.666667	0	1	0	0	0	1	0.2	0.2	0.6	0	1	0	0	1	0.4	0	1	1	0	0	0	0.75	0	0	0.25	0	0
138677	0.945455	0.296296	0	0.153846	0.5	0	0.666667	0.666667	0.888889	0.25	0.125	0.25	0.5	0.285714	0.285714	0.285714	0.428571	0.571429	0	0	0.5	0.666667	0	1	0	0	0	1	0.2	0.2	0.6	0	1	0	0	1	0.4	0	1	1	0	0	0	0.75	0	0	0.25	0	0
471473	0.945455	0.296296	0	0.153846	0.5	0	0.666667	0.666667	0.888889	0.25	0.125	0.25	0.5	0.285714	0.285714	0.285714	0.428571	0.571429	0	0	0.5	0.666667	0	1	0	0	0	1	0.2	0.2	0.6	0	1	0	0	1	0.4	0	1	1	0	0	0	0.75	0	0	0.25	0	0
471472	0.945455	0.296296	0	0.153846	0.5	0	0.666667	0.666667	0.888889	0.25	0.125	0.25	0.5	0.285714	0.285714	0.285714	0.428571	0.571429	0	0	0.5	0.666667	0	1	0	0	0	1	0.2	0.2	0.6	0	1	0	0	1	0.4	0	1	1	0	0	0	0.75	0	0	0.25	0	0
580049	0.945455	0.296296	0	0.153846	0.5	0	0.666667	0.666667	0.888889	0.25	0.125	0.25	0.5	0.285714	0.285714	0.285714	0.428571	0.571429	0	0	0.5	0.666667	0	1	0	0	0	1	0.2	0.2	0.6	0	1	0	0	1	0.4	0	1	1	0	0	0	0.75	0	0	0.25	0	0
272561	0.945455	0.296296	0	0.153846	0.5	0	0.666667	0.666667	0.888889	0.25	0.125	0.25	0.5	0.285714	0.285714	0.285714	0.428571	0.571429	0	0	0.5	0.666667	0	1	0	0	0	1	0.2	0.2	0.6	0	1	0	0	1	0.4	0	1	1	0	0	0	0.75	0	0	0.25	0	0
315277	0.945455	0.296296	0	0.153846	0.5	0	0.666667	0.666667	0.777778	0.25	0.125	0.25	0.5	0.285714	0.285714	0.285714	0.428571	0.571429	0	0	0.5	0.666667	0	1	0	0	0	1	0.2	0.2	0.6	0	1	0	0	1	0.4	0	1	1	0	0	0	0.75	0	0	0.25	0	0
672161	0.945455	0.296296	0	0.153846	0.5	0	0.666667	0.666667	0.888889	0.25	0.125	0.25	0.5	0.285714	0.285714	0.285714	0.428571	0.571429	0	0	0.5	0.666667	0	1	0	0	0	1	0.2	0.2	0.6	0	1	0	0	1	0.4	0	1	1	0	0	0	0.75	0	0	0.25	0	0
265311	0.872727	0	0	0	0	0	0.555556	0	0.333333	0	0.625	0	0	0	0	0	0	0	0	0	0.333333	0	0	0.8	0	0	0	0.6	0	0	0.4	0.6	0.6	0	0	0.8	0	0	0.8	0	0	0	0	0.5	0	0.25	0.25	0	0
441768	0.890909	0	0	0	0	0	0.444444	0	0.333333	0	0.75	0	0	0	0	0	0	0	0	0	0.5	0	0	0.8	0	0	0	0.8	0	0	0.6	0.8	0.8	1	1	1	0.4	0	0.8	1	0	0	0	0.75	0	0.25	0.25	0	0
59748	0.854545	0	0	0	0	0	0.444444	0	0.333333	0	0	0	0	0	0	0	0	0	0	0	0.5	0	0	0.8	0	0	0	0.8	0	0	0.6	0	0.8	0	0	1	0	0	0.8	0.75	0	0	0	0.75	0	0.25	0.25	0	0
37692	0.818182	0	0	0	0	0	0.444444	0	0.333333	0	0	0	0	0	0	0	0	0	0	0	0.5	0	0	0.8	0	0	0	0.6	0	0	0.4	0	0.6	0	0	0.8	0	0	0.8	0	0	0	0	0.5	0	0.25	0.25	0	0
262768	0.836364	0	0	0	0	0	0.555556	0	0.333333	0	0	0	0	0	0	0	0	0	0	0	0.5	0	0	0.8	0.2	0	0	0.8	0	0	0.6	0	0.8	0	0	1	0.4	0	0.8	1	0	0	0	0.75	0	0.25	0.25	0	0
322098	0.854545	0	0	0	0	0	0.555556	0	0.333333	0	0	0	0	0	0	0	0	0	0	0	0.5	0	0	0.8	0	0	0	0.8	0	0	0.6	0	0.8	0	0	1	0.4	0	0.8	1	0	0	0	0.75	0	0.25	0.25	0	0
565575	0.927273	0	0	0	0	0	0.555556	0	0.555556	0.375	1	0.25	0	0	0.285714	0.285714	0	0	0	0	0.333333	0	0	0.8	0	0	0	0.8	0.2	0	0.4	1	0.8	0	0	0.6	0	0	0.8	0	0	0	0	0.5	0	0	0.25	0	0
505682	0.927273	0	0	0	0	0	0.555556	0	0.555556	0.375	1	0.25	0	0	0.285714	0.285714	0	0	0	0	0.333333	0	0	0.8	0	0	0	0.8	0.2	0	0.4	1	0.8	0	0	0.6	0	0	0.8	0	0	0	0	0.5	0	0	0.25	0	0
273119	0.927273	0	0	0	0	0	0.555556	0	0.555556	0.375	1	0.25	0	0	0.285714	0.285714	0	0	0	0	0.333333	0	0	0.8	0	0	0	0.8	0.2	0	0.4	1	0.8	0	0	0.6	0	0	0.8	0	0	0	0	0.5	0	0	0.25	0	0
45361	0.745455	0	0	0	0	0	0.444444	0	0.555556	0	0.625	0	0	0	0	0	0	0	0	0	0.333333	0	0	1	0	0	0	0.8	0.2	0	0.2	0.6	0.8	0	0	0.8	0	0	1	0	0	0	0	0.5	0	0.25	0.25	0	0
347257	0.854545	0	0	0	0	0	0.444444	0	0.555556	0	0.875	0	0	0	0	0	0	0	0	0	0.333333	0	0	1	0	0	0	0.8	0.2	0	0.2	1	0.8	0	0	0.8	0	0	1	0	0	0	0	0.5	0	0.25	0.25	0	0
272633	0.836364	0	0	0	0	0	0.444444	0	0.444444	0	0.75	0	0	0	0	0	0	0	0	0	0.333333	0	0	0.8	0	0	0	0.6	0	0	0.4	0.6	0.6	0	0	0.8	0	0	0.8	0	0	0	0	0.5	0	0.25	0.25	0	0
243273	0.927273	0	0	0	0	0	0.555556	0	0.555556	0.125	1	0.125	0	0	0.142857	0.142857	0	0	0	0	0.333333	0	0	0.8	0	0	0	0.6	0	0	0.4	1	0.6	0	0	0.8	0	0	0.8	0	0	0	0	0.5	0	0.25	0.25	0	0
272634	0.927273	0	0	0	0	0	0.555556	0	0.555556	0.125	1	0.125	0	0	0.142857	0.142857	0	0	0	0	0.333333	0	0	0.8	0	0	0	0.6	0	0	0.4	1	0.6	0	0	0.8	0	0	0.8	0	0	0	0	0.5	0	0.25	0.25	0	0
272635	0.909091	0	0	0	0	0	0.555556	0	0.666667	0	1	0	0	0	0	0	0	0	0	0	0.333333	0	0	1	0	0	0	0.8	0.2	0	0.4	1	0.8	0	0	0.8	0	0	1	0	0.25	0	0.25	0.5	0	0.25	0.25	0	0
233150	0.872727	0	0	0	0	0	0.444444	0	0.555556	0.125	0.875	0.125	0	0	0.142857	0.142857	0	0	0	0	0.333333	0	0	1	0	0	0	0.8	0.2	0	0.4	1	0.8	0	0	0.8	0	0	1	0	0	0	0	0.5	0	0.25	0.25	0	0
267748	0.909091	0	0	0	0	0	0.555556	0	0.555556	0	0.75	0	0	0	0	0	0	0	0	0	0.333333	0	0	0.8	0	0	0	0.6	0	0	0.4	0.8	0.6	0	0	0.8	0	0	0.8	0	0.25	0	0.25	0.5	0	0.25	0.25	0	0
243272	0.890909	0	0	0	0	0	0.555556	0	0.444444	0	0.875	0	0	0	0	0	0	0	0	0	0.333333	0	0	0.8	0	0	0	0.6	0	0	0.2	0.8	0.6	0	0	0.8	0	0	0.8	0	0	0	0	0.5	0	0	0.25	0	0
262723	0.872727	0	0	0	0	0	0.555556	0	0.555556	0	1	0	0	0	0	0	0	0	0	0	0.333333	0	0	1	0	0	0	0.8	0.2	0	0.2	1	0.8	0	0	0.8	0	0	1	0	0	0	0	0.5	0	0.25	0.25	0	0
272632	0.818182	0	0	0	0	0	0.444444	0	0.333333	0	0.5	0	0	0	0	0	0	0	0	0	0.333333	0	0	1	0	0	0	0.8	0.2	0	0.4	0.6	0.8	0	0	0.8	0	0	1	0	0	0	0	0.5	0	0.25	0.25	0	0
340047	0.872727	0	0	0	0	0	0.555556	0	0.333333	0	0.5	0	0	0	0	0	0	0	0	0	0.333333	0	0	1	0	0	0	0.8	0.2	0	0.4	0.6	0.8	0	0	0.8	0	0	1	0	0	0	0	0.5	0	0.25	0.25	0	0
262719	0.854545	0	0	0	0	0	0.555556	0	0.555556	0	0.75	0	0	0	0	0	0	0	0	0	0.333333	0	0	1	0	0	0	0.8	0.2	0	0.2	0.8	0.8	0	0	0.8	0	0	1	0	1	0	1	0.5	0	0.25	0.25	0	0
262722	0.872727	0	0	0	0	0	0.555556	0	0.555556	0	0.75	0	0	0	0	0	0	0	0	0	0.333333	0	0	1	0	0	0	0.8	0.2	0	0.4	0.8	0.8	0	0	0.8	0	0	1	0	1	0	1	0.5	0	0.25	0.25	0	0
295358	0.854545	0	0	0	0	0	0.444444	0	0.555556	0	0.75	0	0	0	0	0	0	0	0	0	0.333333	0	0	1	0	0	0	0.8	0.2	0	0.2	0.8	0.8	0	0	0.8	0	0	1	0	1	0	1	0.5	0	0.25	0.25	0	0
251221	0.945455	0	0.692308	0	0.25	0.333333	0.555556	0	0.666667	0.875	1	0.75	0.5	0.714286	0.857143	1	0.571429	0.428571	0.428571	0.333333	0.5	0.5	0.6	1	0	0.6	0.2	0.8	0.2	0.2	1	1	0.8	1	1	1	0.4	0	1	0.25	1	1	1	0.75	0	0.25	0.25	1	0
240292	0.963636	0	1	0	0.5	0.555556	0.555556	0	0.777778	0.75	1	0.75	0.625	0.714286	0.857143	1	0.571429	0.571429	0.571429	0.5	0.5	0.666667	0.6	0.6	0	0.6	0.2	1	0	0.2	1	1	1	1	1	0.8	0.4	0	0.6	1	0.5	1	0.5	1	0	0.75	0.25	1	0
103690	0.963636	0	1	0	0.5	0.555556	0.555556	0	0.777778	0.75	1	0.75	0.625	0.714286	0.857143	1	0.571429	0.571429	0.571429	0.5	0.5	0.666667	0.6	0.4	0.2	0.6	0.2	0.6	0	0.2	1	1	0.6	1	1	0.6	0.4	1	0.4	1	0	1	0	1	0	0.75	0.25	1	0
63737	0.945455	0	0.615385	0	0.5	0.222222	0.555556	0	0.777778	0.75	1	0.625	0.625	0.714286	0.857143	1	0.571429	0.571429	0.285714	0.166667	0.5	0.666667	0.6	0.4	0	0.6	0.2	0.6	0	0.2	1	1	0.6	1	1	0.6	0.4	0	0.4	1	1	1	1	1	0	0.5	0.25	1	0.25
203124	0.927273	0	0.692308	0	0.5	0.555556	0.555556	0	0.777778	0.25	1	0.25	0.375	0.428571	0.428571	0.571429	0.571429	0.428571	0.571429	0.5	0.5	0.5	0.6	0.4	0	0.4	0.2	0.6	0	0.2	1	1	0.6	0.8	0.8	0.6	0.4	0.6	0.4	1	0.5	1	0.5	1	0	0.25	0.25	0	0
329726	0.909091	0	1	0	0.5	0.555556	0.666667	0	0.777778	0.625	1	0.5	0.625	0.571429	0.714286	0.857143	0.571429	0.571429	0.571429	0.5	0.5	0.666667	0.6	0.4	0.2	0.6	0.2	0.6	0	0.4	1	1	0.6	1	1	0.6	0.4	0	0.4	1	0.25	1	0.25	1	0	0.75	0.25	1	0.25
1148	0.945455	0.333333	1	0.384615	0.5	0.555556	0.666667	0.111111	0.888889	0.625	1	0.5	0.375	0.428571	0.714286	0.857143	0.571429	0.428571	0.571429	0.5	0.5	0.5	0.6	0.6	0	0.6	0.2	0.8	0	0.6	1	1	0.8	1	1	0.8	0.4	0	0.6	1	0.25	1	0.25	1	0.25	0.75	0.25	0	0
197221	0.927273	0	0.692308	0	0.5	0.555556	0.555556	0	0.777778	0.25	1	0.25	0.25	0.428571	0.428571	0.571429	0.571429	0.285714	0.571429	0.5	0.5	0.333333	0.6	0.4	0	0.6	0.2	0.6	0	0.2	0.8	1	0.6	1	1	0.6	0.4	0	0.4	1	0	1	0	1	0	0.5	0.25	0	0
449447	0.890909	0	1	0	0.416667	0.555556	0.555556	0	0.777778	0.25	1	0.25	0.375	0.285714	0.285714	0.285714	0.571429	0.428571	0.571429	0.5	0.5	0.5	0.6	0.4	0	0.4	0.2	0.6	0	0.2	1	1	0.6	1	1	0.6	0.4	0	0.4	1	0	1	0	1	0	0.5	0.25	0.75	0
316278	0.909091	0	0.692308	0	0.5	0.333333	0.666667	0	0.777778	0.125	1	0.125	0.25	0.142857	0.142857	0.142857	0.571429	0.285714	0.428571	0.333333	0.5	0.333333	0.6	0.4	0	0.4	0.2	0.6	0	0.2	1	1	0.6	0.8	0.8	0.6	0	0	0.4	0	0	1	0	1	0	0.25	0.25	0	0
321327	0.927273	0	0.692308	0	0.25	0.555556	0.555556	0	0.777778	0.75	1	0.625	0.625	0.714286	0.857143	1	0.571429	0.571429	0.571429	0.5	0.5	0.666667	0.4	0.6	0.6	0.4	0.2	1	0	0.2	0.8	1	1	1	1	0.8	0.4	0	0.6	1	0	1	0	1	0	0.25	0.25	1	0
316279	0.909091	0	0.692308	0	0	0.333333	0.666667	0	0.666667	0	1	0	0.125	0	0	0	0.571429	0.142857	0.428571	0.333333	0.5	0.166667	0.6	0.4	0	0.4	0.2	0.6	0	0.2	1	1	0.6	0.8	0.8	0.6	0.4	0	0.4	1	0	1	0	1	0	0.25	0.25	0	0
321332	0.927273	0	0.692308	0	0.25	0.555556	0.666667	0	0.777778	0.75	1	0.625	0.625	0.714286	0.857143	1	0.571429	0.571429	0.571429	0.5	0.5	0.666667	0.6	0.6	0	0.4	0.2	1	0	0.2	0.8	1	1	1	1	0.8	0.4	0.8	0.6	1	0	1	0	1	0	0.25	0.25	1	0
84588	0.909091	0	0.692308	0	0.25	0.333333	0.666667	0	0.666667	0	1	0	0.125	0	0	0	0.571429	0.142857	0.428571	0.333333	0.5	0.166667	0.6	0.4	0	0.4	0.2	0.6	0	0.2	1	1	0.6	0.8	0.8	0.6	0.4	0	0.4	1	0	1	0	1	0	0.25	0.25	0	0
269084	0.945455	0	1	0	0.5	0.555556	0.777778	0	0.777778	0.25	1	0.25	0.375	0.285714	0.285714	0.285714	0.571429	0.428571	0.571429	0.5	0.5	0.5	0.6	0.4	0	0.6	0.2	0.6	0	0.2	0.8	1	0.6	1	1	0.6	0.4	0	0.4	1	0	1	0	1	0	0.25	0.25	0	0
167555	0.890909	0	0.615385	0	0	0.333333	0.666667	0	0.666667	0	1	0	0	0	0	0	0.428571	0	0.285714	0.333333	0.5	0	0.6	0.4	0	0.2	0.2	0.6	0	0.2	1	1	0.6	0.8	0.8	0.6	0.4	0	0.4	1	0	1	0	1	0	0.25	0.25	0	0
93060	0.890909	0	0.692308	0	0	0.333333	0.666667	0	0.666667	0	1	0	0	0	0	0	0.428571	0	0.285714	0.333333	0.5	0	0.6	0.4	0	0.2	0.2	0.6	0	0.2	1	1	0.6	0.8	0.8	0.6	0	0	0.4	0	0	1	0	1	0	0.25	0.25	0	0
74546	0.890909	0	0.692308	0	0.5	0.333333	0.666667	0	0.666667	0	1	0	0	0	0	0	0.428571	0	0.285714	0.333333	0.5	0	0.6	0.4	0	0.2	0.2	0.6	0	0.2	1	1	0.6	0.8	0.8	0.6	0.4	0	0.4	1	0	1	0	1	0	0.25	0.25	0	0
59922	0.909091	0	0.692308	0	0.25	0.333333	0.666667	0	0.666667	0	1	0	0.25	0	0	0	0.571429	0.285714	0.285714	0.333333	0.5	0.333333	0.6	0.4	0	0.4	0.2	0.6	0	0.2	1	1	0.6	0.8	0.8	0.6	0.4	0	0.4	1	0	1	0	1	0	0.25	0.25	0	0
59920	0.890909	0	0.692308	0	0	0.333333	0.666667	0	0.666667	0	1	0	0	0	0	0	0.428571	0	0.285714	0.333333	0.5	0	0.6	0.4	0	0.2	0.2	0.6	0	0.2	1	1	0.6	0.8	0.8	0.6	0.4	0	0.4	1	0	1	0	1	0	0.25	0.25	0	0
74547	0.909091	0	0.692308	0	0.5	0.333333	0.666667	0	0.666667	0	1	0	0.25	0	0	0	0.571429	0.285714	0.285714	0.333333	0.5	0.333333	0.6	0.4	0	0.4	0.2	0.6	0	0.2	1	1	0.6	0.8	0.8	0.6	0.4	0	0.4	1	0	1	0	1	0	0.25	0.25	0	0
93059	0.927273	0	0.692308	0	0.25	0.333333	0.666667	0	0.666667	0	1	0	0	0	0	0	0.428571	0	0.285714	0.333333	0.5	0	0.6	0.4	0	0.2	0.2	0.6	0	0.2	1	1	0.6	0	0	0.6	0.4	0	0.4	1	0	1	0	1	0	0.25	0.25	0	0
167542	0.909091	0	0.692308	0	0	0.333333	0.666667	0	0.666667	0	1	0	0	0	0	0	0.428571	0	0.285714	0.333333	0.5	0	0.6	0.4	0	0.2	0.2	0.6	0	0.2	1	1	0.6	0	0	0.6	0.4	0	0.4	1	0	1	0	1	0	0.25	0.25	0	0
146891	0.890909	0	0.692308	0	0	0.333333	0.666667	0	0.666667	0	1	0	0	0	0	0	0.428571	0	0.285714	0.333333	0.5	0	0.6	0.4	0	0.2	0.2	0.6	0	0.2	1	1	0.6	0.8	0.8	0.6	0	0	0.4	0	0	1	0	1	0	0.25	0.25	0	0
167546	0.890909	0	0.692308	0	0.5	0.333333	0.666667	0	0.666667	0	1	0	0	0	0	0	0.428571	0	0.285714	0.333333	0.5	0	0.6	0.4	0	0.2	0.2	0.6	0	0.2	1	1	0.6	0.8	0.8	0.6	0	0	0.4	0	0	1	0	1	0	0.25	0.25	0	0
167539	0.927273	0	0.692308	0	0	0.333333	0.666667	0	0.666667	0	1	0	0	0	0	0	0.428571	0	0.285714	0.333333	0.5	0	0.6	0.4	0	0.2	0.2	0.6	0	0.2	1	1	0.6	0	0	0.6	0.4	0	0.4	1	0	1	0	1	0	0.25	0.25	0	0
59919	0.890909	0	0.692308	0	0	0.333333	0.666667	0	0.666667	0	1	0	0	0	0	0	0.428571	0	0.285714	0.333333	0.5	0	0.6	0.4	0	0.2	0.2	0.6	0	0.2	1	1	0.6	0.8	0.8	0.6	0	0	0.4	0	0	1	0	1	0	0.25	0.25	0	0
517418	0.854545	0	1	0	0	0.222222	0.555556	0	0.666667	0.5	0.75	0.5	0.5	0.428571	0.571429	0.714286	0.428571	0.428571	0.285714	0.166667	0.5	0.5	0.6	0.8	0	0.4	0.2	0.8	0	0.2	1	0.8	0.8	0	0	1	0.4	0	0.8	0.25	0	0.25	0	0.75	0.5	0.5	0.5	0	0
290512	0.854545	0	0.615385	0	0	0.444444	0.555556	0	0.666667	0.875	1	0.75	0.75	0.714286	0.857143	1	0.428571	0.714286	0.428571	0.333333	0.5	0.833333	0.4	0.8	0.2	0.4	0.2	0.8	0	0.2	1	1	0.8	0	0	1	0	0	0.8	0	0	0.25	0	0.75	0.25	0.5	0.25	0	0
194439	0.836364	0	0.615385	0	0	0.222222	0.555556	0	0.444444	0.625	0.875	0.625	0.75	0.571429	0.714286	0.857143	0.571429	0.714286	0.285714	0.166667	0.5	0.833333	0.4	0.8	0.2	0.4	0.2	0.8	0	0.2	1	1	0.8	0	0	1	0	0	0.8	0	0	0.25	0	0.75	0.5	0.25	0.25	0	0
517417	0.854545	0	0.615385	0	0	0.444444	0.555556	0	0.666667	0.625	1	0.625	0.75	0.571429	0.714286	0.857143	0.571429	0.714286	0.428571	0.333333	0.5	0.833333	0.4	0.8	0	0.6	0.2	0.8	0	0.2	1	1	0.8	0	0	1	0.4	0	0.8	0.25	0	0.25	0	0.75	0.5	0.25	0.25	0	0
324925	0.836364	0	0.692308	0	0	0.222222	0.333333	0	0.666667	0.625	0.875	0.625	0.625	0.571429	0.714286	0.857143	0.428571	0.571429	0.285714	0.166667	0.5	0.666667	0.4	0.8	0	0.6	0.2	0.8	0	0.2	1	1	0.8	1	1	1	0	0	0.8	0	0	0.25	0	0.75	0.5	0.25	0.25	0	0.25
319225	0.854545	0	0.615385	0	0	0.222222	0.555556	0	0.666667	0.625	1	0.625	0.75	0.571429	0.714286	0.857143	0.428571	0.714286	0.285714	0.166667	0.5	0.833333	0.4	0.8	0.2	0.4	0.2	0.8	0	0.2	1	1	0.8	0	0	1	0.4	0	0.8	1	0	0.25	0	0.75	0.5	0.25	0.25	0	0.25
290315	0.872727	0	0.692308	0	0	0.444444	0.444444	0	0.666667	0.625	0.75	0.625	0.625	0.571429	0.714286	0.857143	0.428571	0.571429	0.428571	0.333333	0.5	0.666667	0.4	0.8	0	0.6	0.2	0.8	0	0.2	1	1	0.8	0	0	1	0	0	0.8	0	0	0.25	0	0.75	0.25	0.5	0.25	0	0
340177	0.836364	0	0.538462	0	0	0.222222	0.333333	0	0.666667	0.625	0.875	0.5	0.625	0.571429	0.714286	0.857143	0.428571	0.571429	0.285714	0.166667	0.5	0.666667	0.4	0.8	0	0.6	0.2	0.8	0	0.2	1	1	0.8	1	1	1	0.4	0	0.8	0.25	0	0.25	0	0.75	0.5	0.25	0.25	0	0
290317	0.854545	0	0.615385	0	0	0.222222	0.444444	0	0.666667	0.625	0.875	0.625	0.625	0.571429	0.714286	0.857143	0.571429	0.571429	0.285714	0.166667	0.5	0.666667	0.4	0.8	0.2	0.4	0.2	0.8	0	0.2	1	1	0.8	0.8	0.8	1	0.4	0	0.8	1	0	0.25	0	0.75	0.5	0.25	0.25	0	0.25
331678	0.854545	0	0.923077	0	0	0.444444	0.333333	0	0.666667	0.625	0.875	0.625	0.625	0.571429	0.714286	0.857143	0.571429	0.571429	0.428571	0.333333	0.5	0.666667	0.4	0.8	0.2	0.6	0.2	0.8	0	0.2	1	1	0.8	1	1	1	0.4	0	0.8	0.25	0	0.25	0	0.75	0.5	0.25	0.25	0	0
518766	0.909091	0.814815	0.923077	0.846154	0.166667	0.222222	0.555556	0.666667	0.555556	0.5	0.75	0.5	0.5	0.428571	0.571429	0.714286	0.428571	0.428571	0.285714	0.166667	0.5	0.5	0.4	0	0.4	0.4	0.2	0	0	0.6	1	1	0	0	0	0	0	0	0	0	0	0.25	0	0	0.25	0.5	0.5	0.25	1
309807	0.836364	0.777778	1	0.769231	0.166667	0.444444	0.555556	0.666667	0.666667	0.625	0.75	0.5	0.5	0.428571	0.571429	0.714286	0.428571	0.428571	0.285714	0.333333	0.5	0.5	0.4	0	0.2	0.2	0.2	0	0	0.4	0.8	0.8	0	0	0	0	0	0	0	0	0	0.25	0	0	0.25	0.25	0.5	1	0.25
485917	0.890909	0.037037	1	0.0769231	0.166667	0.222222	0.555556	0	0.666667	0.25	0.875	0.25	0.625	0.428571	0.285714	0.428571	0.428571	0.571429	0.142857	0.166667	0.5	0.666667	0.4	0.4	0	0.2	0.4	0.6	0	0.4	1	1	0.6	0	0	0.6	0.4	0	0.4	0.25	1	0.25	1	1	0.25	0	0.5	0	0.25
485918	0.872727	0.037037	1	0.0769231	0	0.222222	0.666667	0	0.666667	0.375	0.875	0.375	0.5	0.428571	0.428571	0.571429	0.428571	0.571429	0.285714	0.166667	0.5	0.5	0.4	0.4	0	0.6	0.2	0.6	0	0.6	1	1	0.6	1	1	0.6	0	0	0.4	0	0	0.25	0	1	0.25	0.25	0.5	1	1
452471	0.854545	0	0.615385	0	0	0.222222	0.555556	0	0.555556	0.25	0.75	0.25	0.375	0.285714	0.285714	0.285714	0.428571	0.428571	0.142857	0.166667	0.5	0.5	0.4	0.8	0	0	0	0.8	0	0.2	0.8	0.8	0.8	0	0	1	0	0	0.8	0	0	0	0	0.75	0	0	0.25	0	0
471854	0.890909	0.037037	0.923077	0.0769231	0	0.222222	0.666667	0	0.555556	0.625	0.875	0.5	0.375	0.428571	0.571429	0.714286	0.428571	0.285714	0.285714	0.166667	0.5	0.333333	0.6	0	0	0.6	0.2	0	0	0.4	1	1	0	0	0	0	0	0	0	0	1	0.25	1	0	0.25	0.25	0.5	1	0.25
269798	0.854545	0.037037	1	0.0769231	0.25	0.222222	0.555556	0	0.666667	0.625	0.875	0.375	0.5	0.428571	0.571429	0.714286	0.428571	0.428571	0.285714	0.166667	0.5	0.5	0.6	0.4	0	0.4	0.4	0.6	0	0.4	1	1	0.6	0.8	0.8	0.6	0	0	0.4	0	0	0.25	0	1	0.25	0.5	0.5	0	0.25
511995	0.836364	0	0.615385	0	0	0.222222	0.666667	0	0.555556	0.375	0.5	0.25	0	0.142857	0.428571	0.428571	0	0	0.142857	0.166667	0.5	0	0	0	0	0.2	0	0	0	0.2	0.8	0.6	0	0.8	0.8	0	0	0	0	0	0	0	0	0	0	0	0.25	0	0
435591	0.836364	0.037037	0.307692	0.0769231	0	0.111111	0.666667	0	0.555556	0.5	0.875	0.5	0.5	0.428571	0.571429	0.714286	0.428571	0.428571	0.142857	0.166667	0.5	0.5	0.4	0	0	0.6	0.2	0	0	0.2	1	1	0	0	0	0	0.4	0	0	0.25	0.25	0.25	0.25	0	0.25	0.25	0.25	0	0
242619	0.872727	0	0	0	0	0	0.555556	0	0.444444	0.5	0.125	0.5	0.375	0.428571	0.571429	0.571429	0.428571	0.285714	0	0	0.5	0.333333	0.4	0	0	0.4	0.2	0	0	0.2	1	0	0	0	0	0	0	0	0	0	0	0	0	0	0.25	0.25	0.25	0	0
431947	0.872727	0	0	0	0	0	0.555556	0	0.444444	0.5	0.125	0.5	0.25	0.285714	0.571429	0.571429	0.428571	0.285714	0	0	0.5	0.333333	0.4	0	0	0.4	0.2	0	0	0.2	1	0	0	0.8	0.8	0	0	0	0	0	0	0	0	0	0.25	0.25	0.25	0	0
435590	0.854545	0	0.692308	0	0	0.222222	0.555556	0	0.555556	0.5	0.75	0.5	0.5	0.428571	0.571429	0.714286	0.428571	0.428571	0.142857	0.166667	0.5	0.5	0.4	0	0	0.2	0.2	0	0	0.4	1	0.6	0	0	0	0	0.4	0	0	0.5	0.25	0.25	0.25	0	0	0.25	0.25	0	0
226186	0.872727	0.037037	1	0.0769231	0	0.222222	0.555556	0	0.666667	0.625	1	0.625	0.625	0.571429	0.714286	0.857143	0.428571	0.571429	0.142857	0.166667	0.5	0.666667	0.4	0	0	0.6	0.2	0	0	0.4	1	1	0	0	0	0	0.4	0	0	0.25	0.25	0.25	0.25	0	0.25	0.25	0.25	0	0
272559	0.872727	0	0.692308	0	0	0.222222	0.555556	0	0.555556	0.625	1	0.5	0.375	0.428571	0.571429	0.714286	0.428571	0.285714	0.142857	0.166667	0.5	0.333333	0.4	0	0	0.6	0.2	0	0	0.4	1	1	0	0	0	0	0.4	0	0	0.25	0.25	0.25	0.25	0	0.25	0.25	0.25	0	0
295405	0.509091	0	0.615385	0	0	0.222222	0.444444	0	0.555556	0.625	0.5	0.5	0.375	0.428571	0.714286	0.714286	0.428571	0.285714	0.142857	0.166667	0.5	0.333333	0.4	0	0	0.6	0.2	0	0	0.4	0.6	0.8	0	0	0	0	0.4	0	0	0.25	0.25	0.25	0.25	0	0.25	0	0.25	0	0
600809	0.8	0	0	0	0	0	0.444444	0	0.666667	0	0.5	0	0.125	0	0	0	0.428571	0.142857	0	0	0.333333	0.166667	0	0	0	0.2	0.2	0	0	0.2	0.8	0.6	0	0	0	0	0	0	0	0	0	0.25	0	0	0.25	0	0.25	0	0
331104	0.8	0	0	0	0	0	0.444444	0	0.555556	0	0.625	0	0.125	0	0	0	0.428571	0.142857	0	0	0.333333	0.166667	0	0	0	0.2	0.2	0	0	0.2	0.8	0.6	0	0	0	0	0	0	0	0	0	0.25	0	0	0.25	0	0.25	0	0
444179	0.654545	0	0	0	0	0	0.222222	0	0.222222	0	0.375	0	0	0	0	0	0	0	0	0	0	0	0	0	0	0.2	0	0	0	0.2	0.2	0.6	0	0	0	0	0	0	0	0	0	0.25	0	0	0.25	0	0	0	0
595499	0.709091	0	0	0	0	0	0.444444	0	0.111111	0	0.375	0	0	0	0	0	0	0	0	0	0.166667	0	0	0	0	0.2	0	0	0	0.2	0.2	0.6	0	0	0	0	0	0	0	0	0	0.25	0	0	0.25	0	0	0	0
531844	0.890909	0.037037	1	0.0769231	0	0.222222	0.666667	0	0.555556	0.5	0.75	0.375	0.5	0.428571	0.571429	0.714286	0.428571	0.428571	0.142857	0.166667	0.5	0.5	0.4	0	0	0.4	0.2	0	0	0.2	1	0.8	0	0	0	0	0	0	0	0	0	0.25	0	0	0.25	0	0.25	0	1
521097	0.836364	0.037037	0	0.0769231	0	0	0.666667	0	0.555556	0.125	0.75	0.25	0.25	0.142857	0.142857	0.285714	0.428571	0.285714	0	0	0.5	0.333333	0.6	0	0	0.2	0.2	0	0	0.2	1	0.8	0	0	0	0	0	0	0	0	0.25	0.25	0.25	0	0.5	0	0.25	0	0.25
411154	0.872727	0.037037	0.0769231	0.0769231	0	0.333333	0.666667	0	0.666667	0.625	0.75	0.5	0.5	0.428571	0.571429	0.714286	0.428571	0.428571	0.142857	0.166667	0.5	0.5	0.4	0	0	0.4	0.2	0	0	0.4	1	0.8	0	0	0	0	0	0	0	0	0.25	0.25	0.25	0	0.25	0.25	0.25	0	0.25
313596	0.854545	0.037037	0	0.0769231	0	0	0.666667	0	0.555556	0.625	0.75	0.5	0.5	0.428571	0.571429	0.714286	0.428571	0.428571	0.142857	0	0.5	0.5	0.4	0	0	0.4	0.2	0	0	0.2	1	0.8	0	0	0	0	0	0	0	0	0	0.25	0	0	0.25	0.25	0.25	0	0.25
376686	0.890909	0.037037	1	0.0769231	0.166667	0.222222	0.666667	0	0.666667	0.5	0.75	0.5	0.375	0.428571	0.571429	0.714286	0.428571	0.285714	0.285714	0.166667	0.5	0.333333	0.4	0	0	0.4	0.2	0	0	0.6	1	0.8	0	0	0	0	0	0	0	0	0.25	0.25	0.25	0	0.25	0	0.25	0	0.25
402612	0.854545	0.037037	1	0.0769231	0.166667	0.222222	0.666667	0	0.555556	0.625	0.875	0.5	0.375	0.428571	0.571429	0.714286	0.428571	0.285714	0.142857	0.166667	0.5	0.333333	0.4	0	0	0.4	0.2	0	0	0.4	1	1	0	0	0	0	0	0	0	0	0	1	0	0	0.25	0	0.25	0	0.25
266117	0.854545	0	0.692308	0	0.25	0.444444	0.444444	0	0.555556	0.375	0.75	0.25	0	0.142857	0.428571	0.428571	0	0	0.428571	0.333333	0.5	0	0	1	0	0.2	0	0.8	0.2	0	0.6	1	0.8	1	1	1	0.4	0	1	1	1	0.25	1	0.75	0.25	0.75	0.25	1	0.5
525909	0.872727	0.592593	0.923077	0.538462	0	0.222222	0.444444	0.444444	0.555556	0	0.625	0	0	0	0	0	0	0	0.285714	0.166667	0.5	0	0	0.8	0.6	0.4	0.2	0.8	0	0	1	0.8	0.8	1	1	1	0	0	0.8	0	1	0.25	1	1	0.25	0.25	0.75	0	0
521095	0.909091	0	0	0	0	0	0.444444	0	0.333333	0	0.625	0	0	0	0	0	0	0	0	0	0.5	0	0	0.8	0	0.2	0	0.8	0	0	0.6	0.6	0.8	1	1	1	0.4	0	0.8	1	0.5	0.25	0.5	1	0	0.25	0.25	0	0
479437	0.927273	0	0.153846	0	0.25	0.555556	0.555556	0	0.555556	0.375	0.625	0.25	0	0.142857	0.428571	0.428571	0	0	0.714286	0.666667	0.5	0	0	0.8	0	0.6	0.4	1	0	0	0.8	0.6	1	0	0	1	0.4	0.6	0.8	1	0	0.25	0	0.75	0.75	0.25	0.5	1	0
469378	0.890909	0	0.307692	0	0	1	0.444444	0	0.444444	0.375	0.75	0.25	0	0.142857	0.428571	0.428571	0	0	1	1	0.5	0	0	0.8	0	0.6	0.4	0.8	0	0.2	0.8	0.8	0.8	0	0	1	0.4	0	0.8	1	0	0.25	0	1	0.75	0	0.5	0	0
471855	0.890909	0	0.384615	0	0	0.444444	0.444444	0	0.555556	0.375	0.875	0.25	0	0.142857	0.428571	0.428571	0	0	0.571429	0.5	0.5	0	0	0	0	0.6	0.4	0	0	0	0.8	1	0	0	0	0	0.4	0	0	1	0	0.25	0	0	0.5	0.25	0.5	0	0
401473	0.890909	0	0	0	0	0	0.666667	0	0.333333	0	0.75	0	0	0	0	0	0	0	0	0	0.5	0	0	0.6	0	0	0	0.6	0.2	0	1	0.8	0.6	1	1	0.6	0.4	0	0.6	1	1	0	1	1	0	0	0.25	0	0
367928	0.890909	0	0	0	0	0	0.666667	0	0.333333	0	0.875	0	0	0	0	0	0	0	0	0	0.5	0	0	0.8	0	0	0	0.6	0.2	0	1	1	0.6	1	1	0.8	0.4	0	0.8	1	0	0	0	1	0	0	0.25	0	0
442563	0.890909	0	0	0	0	0	0.555556	0	0.333333	0	0.875	0	0	0	0	0	0	0	0	0	0.5	0	0	0.6	0	0	0	0.6	0.2	0	1	1	0.6	1	1	0.6	0.4	0	0.6	1	0.25	0	0.25	1	0	0.25	0.25	0	0
580050	0.909091	0	0	0	0	0	0.555556	0	0.333333	0	0.875	0	0	0	0	0	0	0	0	0	0.5	0	0	0.6	0	0	0	0.6	0.2	0	1	1	0.6	1	1	0.6	0.4	0	0.6	1	0.25	0	0.25	1	0	0.25	0.25	0	0
555970	0.909091	0	0	0	0	0	0.555556	0	0.333333	0	0.875	0	0	0	0	0	0	0	0	0	0.5	0	0	0.6	0	0	0	0.6	0.2	0	1	1	0.6	1	1	0.6	0.4	0	0.6	1	0.25	0	0.25	1	0	0.25	0.25	0	0
206672	0.909091	0	0	0	0	0	0.555556	0	0.333333	0	0.875	0	0	0	0	0	0	0	0	0	0.5	0	0	0.6	0	0	0	0.6	0.2	0	1	1	0.6	1	1	0.6	0.4	0	0.6	1	1	0	1	1	0	0.25	0.25	0	0
205913	0.927273	0	0	0	0	0	0.555556	0	0.333333	0	0.875	0	0	0	0	0	0	0	0	0	0.5	0	0	0.6	0	0	0	0.6	0.2	0	1	1	0.6	1	1	0.6	0.4	0	0.6	1	1	0	1	1	0	0.25	0.25	0	0
391904	0.909091	0	0	0	0	0	0.555556	0	0.333333	0	0.875	0	0	0	0	0	0	0	0	0	0.5	0	0	1	0	0	0	0.8	0.2	0	1	1	0.8	1	1	1	0.4	0	1	1	0	0	0	1	0	0.25	0.25	0	0
479433	0.945455	0	1	0	0	0.444444	0.666667	0	0.777778	0.375	1	0.375	0.125	0.142857	0.428571	0.428571	0	0.142857	0.428571	0.333333	0.5	0.166667	0	0.8	0.6	0.2	0.2	0.8	0	0.2	1	1	0.8	1	1	1	0.4	0	0.8	1	1	1	1	1	0	0.75	0.25	1	1
266940	0.945455	0.703704	0.0769231	0.615385	0.25	0.333333	0.666667	0.666667	0.555556	0.375	0.875	0.375	0.125	0.142857	0.428571	0.428571	0	0.142857	0.285714	0.166667	0.5	0.166667	0	1	0	0.2	0.2	0.8	0.2	0	1	1	0.8	1	1	1	0.4	0	1	1	1	1	1	1	0.25	0.5	0.25	1	0.25
196162	0.909091	0.666667	1	0.615385	0.25	0.777778	0.666667	0.666667	0.666667	0	0.875	0	0	0.142857	0.142857	0.142857	0	0	0.714286	0.666667	0.5	0	0.6	1	0	0.2	0.6	0.8	0.2	0	1	1	0.8	1	1	1	0.4	0	1	1	1	0.25	1	0.75	0.25	1	0.75	1	1
267747	0.945455	0	1	0	0	0.222222	0.666667	0	0.666667	0.375	0.75	0.25	0.125	0.142857	0.428571	0.428571	0	0.142857	0.285714	0.166667	0.5	0.166667	0	1	0	0.2	0.2	0.8	0.2	0	1	0.8	0.8	0	0	1	0	0	1	0.75	1	0.25	1	1	0.25	0.5	0.25	1	0
391037	0.945455	0	1	0	0	0.444444	0.666667	0	0.777778	0.375	0.875	0.375	0.125	0.142857	0.428571	0.428571	0	0.142857	0.428571	0.333333	0.5	0.166667	0	1	0.6	0.2	0.2	0.8	0.2	0	1	1	0.8	1	1	1	0.4	0	1	1	0.25	1	0.25	1	0	0.75	0.25	1	1
369723	0.963636	0	1	0	0	0.444444	0.666667	0	0.777778	0.375	0.875	0.5	0.125	0.142857	0.428571	0.428571	0	0.142857	0.428571	0.333333	0.5	0.166667	0	1	0	0.4	0.2	0.8	0.2	0	1	1	0.8	1	1	1	0.4	0	1	1	0.25	1	0.25	1	0	0.75	0.25	1	1
446462	0.945455	0.666667	1	0.692308	0	0.222222	0.666667	0.666667	0.666667	0.375	1	0.375	0.125	0.142857	0.428571	0.428571	0	0.142857	0.285714	0.166667	0.5	0.166667	0.6	1	0.2	0.2	0.2	1	0.2	0	1	1	1	1	1	1	0.4	0	1	1	1	1	1	1	0	0.75	0.25	1	1
405948	0.927273	0	1	0	0.0833333	0.444444	0.666667	0	0.777778	0.375	0.875	0.25	0.125	0.142857	0.428571	0.428571	0	0.142857	0.428571	0.333333	0.5	0.166667	0.6	1	0.4	0.2	0.2	0.8	0.2	0	1	1	0.8	1	1	1	0.4	0	1	1	1	1	1	1	0.25	1	0.25	1	1
471857	0.945455	0	1	0	0	0.444444	0.666667	0	0.666667	0.375	0.875	0.375	0.125	0.142857	0.428571	0.428571	0	0.142857	0.428571	0.333333	0.5	0.166667	0.6	0.8	0.6	0.2	0.2	0.8	0	0	1	1	0.8	1	1	1	0.4	0	0.8	1	1	1	1	1	0.25	0.75	0.25	1	1
269800	0.927273	0	1	0	0	0.444444	0.666667	0	0.666667	0.375	0.875	0.375	0.125	0.142857	0.428571	0.428571	0	0.142857	0.428571	0.333333	0.5	0.166667	0	0.8	0.6	0.2	0.2	0.8	0	0	1	1	0.8	1	1	1	0.4	0	0.8	1	0.25	0.25	0.25	1	0	0.75	0.25	0	0.25
479432	0.909091	0.0740741	1	0	0	0.444444	0.666667	0	0.666667	0.375	0.875	0.375	0.25	0.142857	0.428571	0.428571	0	0.285714	0.428571	0.333333	0.5	0.333333	0.6	1	0	0.4	0.2	0.8	0.2	0.2	1	1	0.8	1	1	1	0.4	0	1	1	1	0.25	1	1	0.25	0.75	0.25	1	0.75
471852	0.945455	0	1	0	0	0.888889	0.666667	0	0.777778	0.375	0.875	0.375	0.25	0.142857	0.428571	0.428571	0	0.285714	0.857143	0.833333	0.5	0.333333	0.6	1	0.6	0.2	0.2	0.8	0.2	0.2	1	1	0.8	1	1	1	0.4	0	1	1	0.25	0.25	0.25	1	0	0.75	0.25	1	0.25
227882	0.945455	0	1	0	0	0.444444	0.666667	0	0.555556	0.375	0.75	0.375	0.25	0.142857	0.428571	0.428571	0	0.285714	0.428571	0.333333	0.666667	0.333333	0.6	1	0.4	0.2	0.2	0.8	0.2	0.2	1	1	0.8	1	1	1	0.4	0	1	1	1	0.25	1	1	0	0.75	0.25	1	1
100226	0.945455	0	1	0	0	0.444444	0.666667	0	0.555556	0.375	0.875	0.375	0.25	0.142857	0.428571	0.428571	0	0.285714	0.428571	0.333333	0.5	0.333333	0.6	1	0	0.2	0.2	0.8	0.2	0.2	1	1	0.8	1	1	1	0.4	0	1	1	1	0.25	1	1	0	0.75	0.25	1	1
455632	0.945455	0	1	0	0	0.444444	0.666667	0	0.555556	0.5	0.875	0.5	0.25	0.142857	0.428571	0.428571	0	0.285714	0.428571	0.333333	0.5	0.333333	0.6	1	0.6	0.2	0.2	0.8	0.2	0.2	1	1	0.8	1	1	1	0.4	0	1	1	1	1	1	0.75	0.25	0.75	0.25	1	1
479431	0.927273	0	1	0	0	0.888889	0.666667	0	0.888889	0.375	1	0.375	0	0.142857	0.428571	0.428571	0	0	0.857143	0.833333	0.5	0	0	0.8	0.6	0.2	0.2	0.8	0	0	1	1	0.8	1	1	1	0.4	0	0.8	1	1	1	1	0.75	0.25	0.5	0.25	1	1
351607	0.927273	0.703704	1	0.615385	0.25	0.777778	0.666667	0.666667	0.555556	0	0.875	0	0	0	0	0	0	0	0.714286	0.666667	0.5	0	0	0.6	0	0.4	0.2	0.6	0	0	0.6	1	0.6	1	1	0.8	0.4	0	0.6	1	1	1	1	1	0	0.5	0.25	0	1
298653	0.927273	0	1	0	0.25	0.444444	0.666667	0	0.555556	0.375	0.875	0.375	0.25	0.142857	0.428571	0.428571	0	0.285714	0.428571	0.333333	0.5	0.333333	0	0.8	0	0.4	0.2	0.8	0	0	1	1	0.8	1	1	1	0.4	0	0.8	1	1	0.25	1	1	0	0.75	0.25	0.75	0.25
106370	0.927273	0	1	0	0	0.222222	0.666667	0	0.555556	0.375	0.625	0.25	0.25	0.142857	0.428571	0.428571	0	0.285714	0.285714	0.166667	0.5	0.333333	0	0.4	0.6	0.4	0.2	0.6	0	0	1	0.6	0.6	1	1	0.6	0.4	0	0.4	1	0	0.25	0	1	0	0.75	0.25	0	0
326424	0.927273	0	1	0	0	0.222222	0.666667	0	0.555556	0.375	0.5	0.375	0.25	0.142857	0.428571	0.428571	0	0.285714	0.285714	0.166667	0.5	0.333333	0	0.8	0.6	0.4	0.2	0.8	0	0	1	0.6	0.8	1	1	1	0.4	0	0.8	1	0.75	0.25	0.75	1	0	0.75	0.25	1	0.75
478801	0.927273	0	0.0769231	0	0	0.333333	0.666667	0	0.555556	0.375	0.875	0.25	0.125	0.142857	0.428571	0.428571	0	0.142857	0.285714	0.166667	0.5	0.166667	0	1	0	0.2	0.2	1	0.2	0	1	1	1	0	0	1	0.4	0	1	1	0	0.25	0	1	0.25	0.25	0.25	1	1
446465	0.945455	0	0.0769231	0	0	0.333333	0.666667	0	0.555556	0.375	0.75	0.25	0.125	0.142857	0.428571	0.428571	0	0.142857	0.285714	0.166667	0.5	0.166667	0	1	0	0.2	0.2	0.8	0.2	0.2	0.8	0.8	0.8	0.2	0.2	1	0.4	0	1	1	1	0.25	1	1	0.25	0.5	0.25	1	0.25
471856	0.927273	0.703704	1	0.615385	0.25	0.444444	0.666667	0.666667	0.555556	0.375	0.875	0.375	0	0.142857	0.428571	0.428571	0	0	0.428571	0.333333	0.5	0	0	0.6	0	0.2	0.2	0.6	0	0	1	1	0.6	0	0	0.8	0.4	0	0.6	1	1	0.25	1	1	0	0.5	0.25	1	0
471853	0.927273	0	1	0	0	0.444444	0.666667	0	0.666667	0.375	0.75	0.5	0.125	0.142857	0.428571	0.428571	0	0.142857	0.428571	0.333333	0.5	0.166667	0	1	0.2	0.2	0.2	0.8	0.2	0	1	0.8	0.8	1	1	1	0.4	0	1	1	1	0.25	1	1	0	0.5	0.25	1	0.25
446471	0.945455	0	1	0	0.0833333	0.444444	0.666667	0	0.555556	0.375	0.875	0.5	0.125	0.142857	0.428571	0.428571	0	0.142857	0.428571	0.333333	0.5	0.166667	0	1	0	0.2	0.2	0.8	0.2	0	1	1	0.8	1	1	1	0.4	0	1	1	1	0.25	1	1	0	0.5	0.25	1	0
218496	0.872727	0	0	0	0	0	0.555556	0	0.555556	0.375	0.75	0.375	0	0.142857	0.428571	0.428571	0	0	0	0	0.5	0	0	0.6	0	0	0.2	0.4	0.2	0	0.6	0.8	0.4	1	1	0.4	0	0	0.6	0	0.25	0.25	0.25	0.75	0	0.25	0.25	0	0
203267	0.872727	0	0	0	0	0	0.555556	0	0.555556	0.375	0.75	0.375	0	0.142857	0.428571	0.428571	0	0	0	0	0.5	0	0	0.6	0	0	0.2	0.4	0.2	0	0.6	0.8	0.4	1	1	0.4	0	0	0.6	0	0.25	0.25	0.25	0.75	0	0.25	0.25	0	0
281090	0.945455	0.333333	0	0.307692	0	0	0.666667	0.222222	0.555556	0.375	0.875	0.25	0	0.142857	0.428571	0.428571	0	0	0	0	0.5	0	0	1	0	0	0.2	0.8	0.2	0	0.8	1	0.8	0.4	0.4	1	0	0	1	0	0.5	0.25	0.5	1	0	0.5	0.25	1	0
31964	0.927273	0	0.0769231	0	0	0.333333	0.666667	0	0.555556	0.375	1	0.375	0	0.142857	0.428571	0.428571	0	0	0.142857	0.166667	0.5	0	0	0.8	0	0	0.2	0.8	0	0	1	1	0.8	1	1	1	0.4	0	0.8	1	1	0.25	1	1	0	0.5	0.25	1	0.25
443906	0.927273	0	0.0769231	0	0	0.333333	0.666667	0	0.555556	0.375	1	0.375	0.125	0.142857	0.428571	0.428571	0	0.142857	0.142857	0.166667	0.5	0.166667	0	0.8	0	0	0.2	0.8	0	0	1	1	0.8	1	1	1	0.4	1	0.8	1	1	0.25	1	1	0	0.5	0.25	1	0.25
288705	0.945455	0	0.0769231	0	0	0.333333	0.666667	0	0.666667	0.375	0.875	0.5	0	0.142857	0.428571	0.428571	0	0	0.285714	0.166667	0.5	0	0	0.8	0	0.2	0.2	1	0	0	1	1	1	1	1	1	0.4	0	0.8	1	1	0.25	1	1	0	0.5	0.25	1	1
465515	0.927273	0	0.0769231	0	0	0.333333	0.666667	0	0.555556	0.125	0.875	0.125	0	0.142857	0.285714	0.285714	0	0	0.142857	0.166667	0.5	0	0	0.4	0	0	0.2	0.6	0	0	0.8	1	0.6	0	0	0.6	0.4	0	0.4	1	0	0.25	0	1	0	0.5	0.25	1	1
680646	0.909091	0	0	0	0	0	0.666667	0	0.555556	0.375	0.875	0.375	0	0.142857	0.428571	0.428571	0	0	0	0	0.5	0	0	0.4	0.2	0	0	0.6	0	0	1	1	0.6	0	0	0.6	0.4	0	0.4	1	0	0.25	0	1	0	0.25	0.25	1	0.25
378753	0.909091	0	0.0769231	0	0	0.333333	0.666667	0	0.555556	0.375	0.875	0.25	0	0.142857	0.428571	0.428571	0	0	0.285714	0.166667	0.5	0	0	0.6	0	0.2	0.2	0.6	0.2	0	0.8	1	0.6	0	0	0.6	0.4	0	0.6	1	0	0.25	0	1	0.25	0.75	0.25	1	1
290399	0.927273	0	0.615385	0	0	0.333333	0.666667	0	0.555556	0.375	0.875	0.25	0.125	0.142857	0.428571	0.428571	0	0.142857	0.285714	0.166667	0.5	0.166667	0	1	0	0.2	0.2	0.8	0.2	0	1	1	0.8	1	1	1	0.4	0	1	1	1	0.25	1	1	0	1	0.25	1	1
290340	0.909091	0	0.0769231	0	0	0.333333	0.666667	0	0.444444	0.375	0.5	0.375	0.125	0.142857	0.428571	0.428571	0	0.142857	0.285714	0.166667	0.5	0.166667	0	1	0	0.4	0.2	0.8	0.2	0	1	0.6	0.8	1	1	1	0.4	0	1	1	1	0.25	1	1	0	1	0.25	1	1
452863	0.927273	0.62963	0.0769231	0.538462	0.25	0.333333	0.666667	0.555556	0.666667	0.375	0.875	0.25	0.125	0.142857	0.428571	0.428571	0	0.142857	0.285714	0.166667	0.5	0.166667	0	1	0	0.2	0.2	0.8	0.2	0	1	1	0.8	1	1	1	0.4	0	1	1	1	0.25	1	1	0	0.75	0.25	1	1
526226	0.945455	0	1	0	0.0833333	0.444444	0.666667	0	0.777778	0.375	1	0.5	0	0.142857	0.428571	0.428571	0	0	0.428571	0.333333	0.5	0	0.6	0.4	0	0.2	0.2	0.8	0	0.2	1	1	0.8	1	1	0.6	0.4	0	0.4	1	1	1	1	1	0.25	1	0.25	1	0.25
247156	0.945455	0	1	0	0	0.444444	0.666667	0	0.888889	0.375	1	0.25	0	0.142857	0.428571	0.428571	0	0	0.428571	0.333333	0.5	0	0.6	0.4	0.6	0.2	0.2	0.6	0	0.2	1	1	0.6	1	1	0.6	0.4	0	0.4	1	0	1	0	1	0	0.75	0.25	1	1
101510	0.945455	0	1	0	0	0.444444	0.666667	0	0.777778	0.375	1	0.375	0	0.142857	0.428571	0.428571	0	0	0.428571	0.333333	0.5	0	0.6	1	0	0.4	0.2	0.8	0.2	0.2	1	1	0.8	1	1	1	0.4	0	1	1	1	1	1	1	0.25	1	0.25	1	1
234621	0.963636	0	1	0	0.0833333	0.444444	0.666667	0	0.777778	0.5	1	0.5	0	0.142857	0.428571	0.428571	0	0	0.428571	0.333333	0.5	0	0.6	1	0	0.4	0.2	1	0.2	0.2	1	1	1	1	1	1	0.4	0	1	1	1	1	1	1	0	0.75	0.25	1	1
632772	0.945455	0	1	0	0	0.444444	0.666667	0	0.777778	0.375	1	0.375	0	0.142857	0.428571	0.428571	0	0	0.428571	0.333333	0.5	0	0.6	1	0	0.2	0.2	0.8	0.2	0.2	1	1	0.8	1	1	1	0.4	0	1	1	1	1	1	1	0	1	0.25	1	1
169292	0.927273	0	0.0769231	0	0.0833333	0.333333	0.666667	0	0.777778	0.375	1	0.375	0	0.142857	0.428571	0.428571	0	0	0.285714	0.166667	0.5	0	0	0.6	0.6	0.2	0.2	0.6	0.2	0	0.8	1	0.6	0	0	0.6	0.4	0	0.6	1	1	1	1	1	0.25	0.5	0.25	0	0
645127	0.927273	0	0.0769231	0	0	0.333333	0.666667	0	0.777778	0.375	1	0.5	0	0.142857	0.428571	0.428571	0	0	0.142857	0.166667	0.5	0	0	1	0	0	0.2	0.8	0.2	0	0.8	1	0.8	0	0	1	0.4	0	1	1	1	1	1	1	0	0	0.25	1	0.25
196164	0.927273	0	0.0769231	0	0	0.333333	0.666667	0	0.888889	0.375	1	0.25	0	0.142857	0.428571	0.428571	0	0	0.285714	0.166667	0.5	0	0	0.6	0	0.2	0.2	0.6	0.2	0	0.8	1	0.6	0.8	0.8	0.6	0.4	0	0.6	1	1	1	1	1	0	1	0.25	1	1
306537	0.945455	0	0.0769231	0	0	0.333333	0.666667	0	0.888889	0.5	1	0.375	0	0.142857	0.428571	0.428571	0	0	0.142857	0.166667	0.5	0	0	0	0.6	0	0.2	0.2	0	0	0.8	1	0.2	0	0	0.2	0.4	0	0	1	1	1	1	0.25	0	0.5	0.25	0	0
257309	0.945455	0	0.0769231	0	0	0.333333	0.666667	0	0.888889	0.5	1	0.375	0	0.142857	0.428571	0.428571	0	0	0.142857	0.166667	0.5	0	0	1	0.4	0	0.2	0.8	0.2	0	0.8	1	0.8	0	0	1	0.4	0	1	1	1	1	1	1	0	0.5	0.25	1	0.25
504474	0.945455	0	0.0769231	0	0	0.333333	0.666667	0	0.777778	0.375	1	0.375	0	0.142857	0.428571	0.428571	0	0	0.285714	0.166667	0.5	0	0	0.4	0.6	0.2	0.2	0.6	0	0	0.8	1	0.6	0	0	0.6	0.4	0	0.4	1	1	1	1	1	0.25	0.5	0.25	0	0.25
196627	0.927273	0	0.0769231	0	0.0833333	0.333333	0.666667	0	0.888889	0.375	1	0.375	0	0.142857	0.428571	0.428571	0	0	0.285714	0.166667	0.5	0	0	1	0	0.2	0.2	0.8	0.2	0	0.8	1	0.8	0.8	0.8	1	0.4	0	1	1	1	1	1	1	0	1	0.25	0	0.25
340322	0.927273	0	0.0769231	0	0	0.333333	0.666667	0	0.888889	0.375	1	0.5	0	0.142857	0.428571	0.428571	0	0	0.285714	0.166667	0.5	0	0	1	0.2	0.2	0.2	0.8	0.2	0	0.8	1	0.8	0.8	0.8	1	0.4	0	1	1	1	1	1	1	0	1	0.25	0	1
350058	0.945455	0	1	0	0.0833333	0.444444	0.666667	0	0.888889	0	1	0	0	0.142857	0.142857	0.142857	0	0	0.428571	0.333333	0.5	0	0.6	0.8	0	0.2	0.2	0.8	0	0.2	1	1	0.8	1	1	1	0.4	0.8	0.8	1	1	1	1	1	0	1	0.25	1	0.25
216594	0.945455	0	1	0	0	0.888889	0.666667	0	0.888889	0	1	0	0.125	0.142857	0.142857	0.142857	0	0.142857	0.857143	0.833333	0.5	0.166667	0.6	0.6	0	0.4	0.2	0.6	0.2	0.2	1	1	0.6	0	0	0.6	0.4	0	0.6	1	0	1	0	1	0.25	0.75	0.25	1	0.25
246196	0.945455	0	1	0	0.0833333	0.444444	0.666667	0	0.888889	0.375	1	0.25	0	0.142857	0.428571	0.428571	0	0	0.428571	0.333333	0.5	0	0.6	0.8	0	0.4	0.2	0.8	0	0.2	1	1	0.8	1	1	1	0.4	0	0.8	1	1	1	1	1	0.25	1	0.25	1	0.25
350054	0.927273	0	1	0	0.0833333	0.444444	0.666667	0	0.888889	0.375	1	0.25	0	0.142857	0.428571	0.428571	0	0	0.428571	0.333333	0.5	0	0.6	0.8	0	0.2	0.2	0.8	0	0.2	1	1	0.8	1	1	1	0.4	0	0.8	1	1	1	1	1	0	1	0.25	1	0.25
561007	0.927273	0	1	0	0.0833333	0.444444	0.666667	0	0.888889	0.375	1	0.25	0	0.142857	0.428571	0.428571	0	0	0.428571	0.333333	0.5	0	0.6	0.6	0.2	0.2	0.2	0.6	0.2	0.2	1	1	0.6	1	1	0.6	0.4	0	0.6	1	0	1	0	1	0	1	0.25	1	1
362242	0.945455	0	1	0	0	0.777778	0.666667	0	0.888889	0	1	0	0.125	0.142857	0.142857	0.142857	0	0.142857	0.714286	0.666667	0.5	0.166667	0.6	0.6	0	0.2	0.2	0.6	0.2	0.2	1	1	0.6	0	0	0.6	0.4	0	0.6	0.25	0	1	0	1	0	0.75	0.25	1	0.25
561304	0.927273	0	0	0	0	0	0.555556	0	0.888889	0	1	0	0	0.142857	0.142857	0.142857	0	0	0	0	0.5	0	0.6	0.4	0	0	0.2	0.6	0	0.2	1	1	0.6	0	0	0.6	0.4	0	0.4	0.25	0.75	1	0.75	1	0	0	0.25	0	0
272631	0.909091	0	0	0	0	0	0.555556	0	0.888889	0	1	0	0	0.142857	0.142857	0.142857	0	0	0	0	0.5	0	0.6	0.4	0	0	0.2	0.6	0	0.2	1	1	0.6	0	0	0.6	0.4	0	0.4	0.25	0.75	1	0.75	1	0	0	0.25	0	0
243243	0.945455	0	1	0	0	0.888889	0.666667	0	0.888889	0	1	0	0	0.142857	0.142857	0.142857	0	0	0.857143	0.833333	0.5	0	0.6	0.6	0	0.2	0.2	0.6	0.2	0.2	1	1	0.6	0.2	0.2	0.6	0.4	0	0.6	1	0	1	0	1	0.25	1	0.25	1	0.25
262316	0.927273	0	1	0	0	0.222222	0.666667	0	0.888889	0.375	1	0.25	0	0.142857	0.428571	0.428571	0	0	0.285714	0.166667	0.5	0	0.6	0.6	0	0.2	0.2	0.6	0.2	0.2	1	1	0.6	0.2	0.2	0.6	0.4	0	0.6	1	0	1	0	1	0.25	1	0.25	1	0.25
233413	0.945455	0	1	0	0.0833333	0.888889	0.666667	0	0.888889	0	1	0	0.125	0.142857	0.142857	0.142857	0	0.142857	0.857143	0.833333	0.5	0.166667	0.6	0.6	0	0.2	0.2	0.6	0.2	0.2	1	1	0.6	0	0	0.6	0.4	0	0.6	0.25	0	1	0	1	0	0.75	0.25	1	0.25
410289	0.945455	0	1	0	0.0833333	0.888889	0.666667	0	0.888889	0	1	0	0.125	0.142857	0.142857	0.142857	0	0.142857	0.857143	0.833333	0.5	0.166667	0.6	0.6	0	0.2	0.2	0.6	0.2	0.2	1	1	0.6	0	0	0.6	0.4	0	0.6	0.25	0	1	0	1	0	0.75	0.25	1	0.25
561275	0.945455	0	1	0	0.0833333	0.888889	0.666667	0	0.888889	0	1	0	0.125	0.142857	0.142857	0.142857	0	0.142857	0.857143	0.833333	0.5	0.166667	0.6	0.6	0	0.2	0.2	0.6	0.2	0.2	1	1	0.6	0	0	0.6	0.4	0	0.6	0.25	0	1	0	1	0	0.75	0.25	1	0.25
336982	0.945455	0	1	0	0.0833333	0.888889	0.666667	0	0.888889	0	1	0	0.125	0.142857	0.142857	0.142857	0	0.142857	0.857143	0.833333	0.5	0.166667	0.6	0.6	0	0.2	0.2	0.6	0.2	0.2	1	1	0.6	0	0	0.6	0.4	0	0.6	0.25	0	1	0	1	0	0.75	0.25	1	0.25
419947	0.945455	0	1	0	0.0833333	0.888889	0.666667	0	0.888889	0	1	0	0.125	0.142857	0.142857	0.142857	0	0.142857	0.857143	0.833333	0.5	0.166667	0.6	0.6	0.2	0.2	0.2	0.6	0.2	0.2	1	1	0.6	0	0	0.6	0.4	0	0.6	0.25	0	1	0	1	0	0.75	0.25	1	0.25
478434	0.945455	0	1	0	0.0833333	0.888889	0.666667	0	0.888889	0	1	0	0.125	0.142857	0.142857	0.142857	0	0.142857	0.857143	0.833333	0.5	0.166667	0.6	0.6	0	0.2	0.2	0.6	0.2	0.2	1	1	0.6	0	0	0.6	0.4	0	0.6	0.25	0	1	0	1	0	0.75	0.25	1	0.25
83332	0.945455	0	1	0	0.0833333	0.888889	0.666667	0	0.888889	0	1	0	0.125	0.142857	0.142857	0.142857	0	0.142857	0.857143	0.833333	0.5	0.166667	0.6	0.6	0	0.2	0.2	0.6	0.2	0.2	1	1	0.6	0	0	0.6	0.4	0	0.6	0.25	0	1	0	1	0	0.75	0.25	1	0.25
83331	0.945455	0	1	0	0.0833333	0.777778	0.666667	0	0.888889	0	1	0	0.125	0.142857	0.142857	0.142857	0	0.142857	0.714286	0.666667	0.5	0.166667	0.6	0.6	0	0.2	0.2	0.6	0.2	0.2	1	1	0.6	0	0	0.6	0.4	0	0.6	0.25	0	1	0	1	0	0.5	0.25	1	0.25
479436	0.909091	0	0	0	0.166667	0	0.666667	0	0.666667	0.75	1	0.75	0.5	0.714286	0.857143	1	0.428571	0.428571	0.142857	0	0.5	0.5	0.6	1	0	0.6	0	0.8	0.2	0.2	1	1	0.8	1	1	1	0.4	0	1	1	1	0.25	1	0.75	0	0	0.25	0.75	0
373903	0.890909	0.851852	0.307692	0.846154	0.5	0.222222	0.444444	0.777778	0.666667	0.625	1	0.5	0.375	0.428571	0.714286	0.714286	0.428571	0.428571	0.142857	0.166667	0.5	0.5	0	0.8	0	0.4	0.2	0.8	0	0.2	0.8	1	0.8	0	0	1	0.4	0	0.8	1	1	0.25	1	0.75	0	0.25	0.5	1	0
457570	0.909091	0.814815	0.230769	0.769231	0.25	0.333333	0.555556	0.777778	0.555556	0.375	1	0.25	0	0.142857	0.428571	0.428571	0	0	0.428571	0.333333	0.5	0	0	0.8	0	0.6	0.2	0.8	0	0	0.6	1	0.8	0.8	0.8	1	0	0	0.8	0.25	1	0.25	1	0.75	0.25	0.25	0.25	1	0
309798	0.836364	0.62963	0.307692	0.692308	0.25	0.666667	0.555556	0.444444	0.555556	0.375	0.75	0.25	0	0.142857	0.428571	0.428571	0	0	0.857143	0.833333	0.5	0	0	0.8	0	0.4	0	0.8	0	0	0.4	0.6	0.8	1	1	1	0.4	0	0.8	1	1	0	1	0.75	0.25	0.25	0.25	0	0
521460	0.909091	0.777778	0.384615	0.769231	0.25	0.555556	0.444444	0.666667	0.666667	0.375	0.875	0.25	0	0.142857	0.428571	0.428571	0	0	0.714286	0.666667	0.5	0	0	1	0	0.6	0	0.6	0.2	0	0.6	1	0.6	1	1	0.8	0.4	0	1	1	1	0	1	0.5	0.25	0.25	0.25	0	0
351627	0.909091	0.740741	0.384615	0.769231	0.25	0.555556	0.555556	0.555556	0.777778	0.375	0.875	0.25	0.125	0.142857	0.428571	0.428571	0	0.142857	0.714286	0.666667	0.5	0.166667	0	1	0	0.6	0	0.8	0.2	0	0.6	1	0.8	1	1	1	0.4	0	1	1	1	0	1	0.75	0.25	0.25	0.25	0	0
246194	0.927273	0.703704	0.923077	0.769231	0.25	0.777778	0.666667	0.555556	0.555556	0.375	0.875	0.25	0	0.142857	0.428571	0.428571	0	0	0.857143	0.833333	0.5	0	0	0.8	0	0.8	0.4	0.8	0	0	0.8	1	0.8	1	1	1	0.4	0	0.8	1	0	0.25	0	0.75	0.75	0.25	0.5	0	0
273068	0.909091	0.814815	0.384615	0.769231	0.25	1	0.444444	0.777778	0.555556	0.375	0.75	0.25	0	0.142857	0.428571	0.428571	0	0	0.857143	1	0.5	0	0	1	0	0.4	0	0.8	0.2	0	0.6	1	0.8	0	0	1	0.4	0	1	1	1	0	1	0.75	0	0.25	0.25	0	0
429009	0.945455	0.703704	0.461538	0.769231	0.25	0.444444	0.555556	0.555556	0.666667	0.5	1	0.375	0.125	0.285714	0.571429	0.571429	0	0.142857	0.571429	0.5	0.5	0.166667	0	0	0	0.8	0.2	0	0	0	0.4	1	0	1	1	0	0.4	0	0	1	0	0.25	0	0	0.5	0.25	0.25	0	0
264732	0.981818	0.777778	0.923077	0.769231	0.25	1	0.555556	0.777778	0.666667	0.375	0.875	0.25	0	0.142857	0.428571	0.428571	0	0	1	1	0.5	0	0	0	0.2	0.6	0.2	0	0	0	0.6	1	0	1	1	0	0.4	0	0	1	1	0.25	1	0	0.25	0.25	0.25	1	0
399726	0.909091	0.814815	0.461538	0.769231	0.25	0.333333	0.555556	0.777778	0.777778	0.375	0.125	0.25	0	0.142857	0.428571	0.428571	0	0	0.285714	0.333333	0.5	0	0	1	0	0.2	0	0.8	0.2	0	0.6	0	0.8	0.2	0.2	1	0.4	0	1	1	1	0	1	0.75	0	0.25	0.25	1	0
340099	0.927273	0.814815	0.384615	0.769231	0.25	0.333333	0.555556	0.777778	0.777778	0.375	0.125	0.25	0	0.142857	0.428571	0.428571	0	0	0.285714	0.333333	0.5	0	0	1	0	0.2	0	0.8	0.2	0	0.6	0	0.8	0	0	1	0.4	0	1	1	1	0	1	0.75	0	0.25	0.25	0	0
203119	0.963636	0.814815	0.461538	0.769231	0.25	0.555556	0.444444	0.777778	0.666667	0.375	0.875	0.25	0.125	0.142857	0.428571	0.428571	0	0.142857	0.571429	0.666667	0.5	0.166667	0	1	0	0.4	0	0.8	0.2	0	0.6	1	0.8	0.8	0.8	1	0.4	0	1	1	1	0	1	0.75	0	0.25	0.25	0	0
335541	0.945455	0.777778	0.307692	0.692308	0.25	0.111111	0.555556	0.777778	0.444444	0.5	0.875	0.375	0.125	0.285714	0.571429	0.571429	0	0.142857	0.285714	0.166667	0.5	0.166667	0	0	0	0.8	0.2	0.2	0	0.2	0.8	1	0.2	1	1	0.2	0.4	0	0	1	1	0.25	1	0.25	0.5	0.25	0.25	0	0
498761	0.927273	0.814815	0.923077	0.769231	0.5	0.222222	0.555556	0.777778	0.666667	0	1	0	0	0	0	0	0	0	0.285714	0.166667	0.5	0	0	0.4	0.4	0.6	0.2	0.6	0	0	1	1	0.6	1	1	0.6	0.4	0	0.4	1	1	0.25	1	1	0.5	0.25	0.25	0	0
357809	0.963636	0.777778	0.461538	0.769231	0.0833333	0.444444	0.444444	0.666667	0.555556	0.375	1	0.25	0.125	0.142857	0.428571	0.571429	0	0.142857	0.428571	0.5	0.5	0.166667	0	1	0	0.4	0	0.8	0.2	0	0.8	1	0.8	1	1	1	0.4	0	1	1	1	0.25	1	0.75	0	0.25	0.25	1	0
515619	0.909091	0.777778	0	0.769231	0.25	0	0.444444	0.666667	0.666667	0.375	0.875	0.25	0	0.142857	0.428571	0.428571	0	0	0	0	0.5	0	0	1	0	0.4	0	0.6	0.2	0	1	1	0.6	0	0	0.8	0.4	0	1	1	0.5	0	0.5	0.5	0	0.25	0.25	0	0
515620	0.890909	0.740741	0.230769	0.692308	0.25	0	0.555556	0.666667	0.444444	0.375	0.875	0.25	0	0.142857	0.428571	0.428571	0	0	0	0	0.5	0	0	0	0	0.2	0	0	0	0	1	1	0	0	0	0	0.4	0	0	1	0	0	0	0	0	0	0.25	0	0
292459	0.890909	0.777778	0.923077	0.769231	0	0.555556	0.555556	0.666667	0.666667	0.375	0.875	0.25	0	0.142857	0.428571	0.428571	0	0	0.571429	0.5	0.5	0	0	1	0.6	0.8	0.2	0.8	0.2	0	0.8	1	0.8	1	1	1	0.4	0	1	1	1	1	1	0.75	0.5	0.5	0.25	1	0.75
525919	0.945455	0	0.230769	0	0.25	0	0.555556	0	0.333333	0.375	0.125	0.25	0	0.142857	0.428571	0.428571	0	0	0	0	0.5	0	0	1	0.2	0.4	0	0.8	0.2	0	1	0	0.8	0	0	1	0.4	0	1	1	1	0	1	0.75	0.25	0.25	0.25	0	0
334413	0.927273	0	0.230769	0	0.166667	0	0.444444	0	0.444444	0.375	0.125	0.25	0	0	0.285714	0.285714	0	0	0.142857	0	0.5	0	0	1	0.4	0.6	0	0.8	0.2	0	0.8	0	0.8	0	0	1	0.4	0	1	1	0	0	0	0.75	0	0.25	0.25	0	0
645463	0.963636	0.814815	0.230769	0.769231	0.25	0.111111	0.333333	0.888889	0.444444	0.375	1	0.25	0.125	0.142857	0.428571	0.428571	0	0.142857	0.285714	0.166667	0.5	0.166667	0	0.8	0	0.6	0	0.8	0	0	0.8	1	0.8	0	0	1	0.4	0.8	0.8	1	1	0	1	0.75	0.25	0.25	0.25	1	0
272563	0.945455	0.814815	0.230769	0.769231	0.25	0.111111	0.444444	0.888889	0.444444	0.375	0.875	0.25	0.125	0.142857	0.428571	0.428571	0	0.142857	0.285714	0.166667	0.5	0.166667	0	0.8	0	0.6	0	0.8	0	0	0.8	0.8	0.8	0	0	1	0.4	0.8	0.8	1	1	0	1	0.75	0.25	0.25	0.25	1	0
645462	0.963636	0.814815	0.230769	0.769231	0.25	0.111111	0.444444	0.888889	0.444444	0.375	1	0.25	0.125	0.142857	0.428571	0.428571	0	0.142857	0.285714	0.166667	0.5	0.166667	0	0.8	0	0.6	0	0.8	0	0	0.8	1	0.8	0	0	1	0.4	0.8	0.8	1	1	0	1	0.75	0.25	0.25	0.25	1	0
370438	0.872727	0.740741	0.230769	0.769231	0.25	0.111111	0.555556	0.666667	0.666667	0	1	0	0	0	0	0	0	0	0.285714	0.166667	0.5	0	0	0.4	0	0.6	0	0.6	0	0	0.6	1	0.6	1	1	0.6	0.4	0	0.4	1	1	1	1	1	0.25	0.25	0.25	0	0
477974	0.927273	0.703704	0.307692	0.769231	0.25	0.555556	0.555556	0.555556	0.555556	0.5	1	0.375	0.125	0.285714	0.571429	0.571429	0	0.142857	0.571429	0.5	0.5	0.166667	0	0.8	0	0.6	0	0.8	0	0.2	0.8	1	0.8	1	1	1	0.4	0	0.8	1	0	0.25	0	0.75	0.25	0.25	0.25	0	0
485916	0.945455	0.740741	0.923077	0.769231	0.25	1	0.555556	0.666667	0.666667	0.5	1	0.375	0.125	0.285714	0.571429	0.571429	0	0.142857	0.857143	1	0.5	0.166667	0	0.8	0.2	0.4	0	0.8	0	0.2	0.8	1	0.8	1	1	1	0.4	0	0.8	0.25	1	0.25	1	1	0.25	0.25	0.25	0	0
349161	0.963636	0.814815	0.923077	0.769231	0.5	0.333333	0.444444	0.777778	0.666667	0	1	0	0	0	0	0	0	0	0.428571	0.333333	0.5	0	0	0.8	0	0.8	0.2	0.8	0	0.2	0.8	1	0.8	1	1	1	0.4	0	0.8	1	1	0.25	1	0.75	0.5	0.25	0.25	0	0
272564	0.963636	0.740741	1	0.769231	0.25	1	0.555556	0.555556	0.555556	0.375	0.875	0.25	0	0.142857	0.428571	0.428571	0.142857	0	1	1	0.5	0	0	1	0	0.8	0.2	1	0.2	0	1	1	1	1	1	1	0.4	0	1	1	0	0.25	0	1	0.75	0.25	0.25	1	0
138119	0.963636	0.777778	1	0.769231	0.25	1	0.555556	0.666667	0.555556	0.5	0.875	0.375	0.125	0.285714	0.571429	0.571429	0	0.142857	1	1	0.5	0.166667	0	1	0.2	0.8	0.4	1	0.2	0	1	1	1	1	1	1	0.4	0	1	1	0	0.25	0	1	0.75	0.25	0.25	1	0
293826	0.963636	0.777778	0.307692	0.769231	0.25	0.333333	0.555556	0.666667	0.555556	0.375	0.875	0.25	0.125	0.142857	0.428571	0.428571	0	0.142857	0.428571	0.333333	0.5	0.166667	0	0.8	0	0.6	0.2	1	0	0	0.8	1	1	1	1	1	0.4	0.8	0.8	1	1	0.25	1	1	0.5	0.25	0.25	0	0
350688	0.963636	0.777778	0.307692	0.692308	0.25	0	0.444444	0.777778	0.444444	0.375	1	0.25	0	0.142857	0.428571	0.428571	0	0	0.142857	0	0.5	0	0	0.8	0	0.6	0.2	0.8	0	0	0.8	1	0.8	1	1	1	0.4	0	0.8	1	0.75	0.25	0.75	0.75	0.5	0.5	0.25	0	0
290402	0.963636	0.851852	1	0.769231	0.25	0.333333	0.444444	0.888889	0.777778	0.375	0.875	0.25	0.125	0.142857	0.428571	0.428571	0	0.142857	0.428571	0.333333	0.5	0.166667	0	1	0	0.6	0	0.8	0.2	0	1	1	0.8	1	1	1	0.4	0	1	1	1	0	1	0.75	0	0.25	0.25	1	0.25
272562	0.945455	0.851852	0.0769231	0.769231	0.5	0	0.555556	0.888889	0.888889	0.375	1	0.25	0	0.142857	0.428571	0.428571	0	0	0	0	0.5	0	0	1	0.2	0.4	0	0.8	0.2	0	1	1	0.8	0	0	1	0.4	0	1	1	0.25	0	0.25	0.75	0	0.25	0.25	1	0
212717	0.581818	0.740741	0	0.692308	0.5	0.222222	0.444444	0.777778	0.666667	0.375	0	0.25	0	0.142857	0.428571	0.428571	0	0	0.142857	0.166667	0.5	0	0	0.8	0	0.4	0	1	0	0	0.8	0	1	0	0	1	0.4	0	0.8	1	1	0	1	1	0	0.25	0.25	1	0
386415	0.945455	0.851852	0.0769231	0.769231	0.5	0	0.444444	0.888889	0.777778	0.375	1	0.25	0	0.142857	0.428571	0.428571	0	0	0	0	0.5	0	0	1	0	0.4	0	0.8	0.2	0	0.8	1	0.8	0	0	1	0.4	0	1	1	1	0	1	0.75	0	0.25	0.25	1	0
394503	0.927273	0.814815	0.461538	0.769231	0.25	0.888889	0.444444	0.777778	0.555556	0.375	0.875	0.25	0.125	0.142857	0.428571	0.428571	0	0.142857	0.857143	0.833333	0.5	0.166667	0	1	0	0.6	0	0.8	0.2	0	0.8	1	0.8	0	0	1	0.4	0	1	1	1	0	1	0.75	0.25	0.25	0.25	1	0
583346	0.945455	0.851852	0.230769	0.769231	0.5	0.111111	0.444444	0.888889	0.888889	0.375	0.875	0.25	0.125	0.142857	0.428571	0.428571	0	0.142857	0.142857	0.166667	0.5	0.166667	0	1	0	0.4	0	0.8	0.2	0	1	1	0.8	1	1	1	0.4	0	1	1	0	0	0	0.75	0	0.25	0.25	1	0
431943	0.945455	0.851852	0.230769	0.769231	0.5	0.111111	0.444444	0.888889	0.888889	0.375	0.875	0.25	0.125	0.142857	0.428571	0.428571	0	0.142857	0.142857	0.166667	0.5	0.166667	0	1	0	0.4	0	0.8	0.2	0	1	1	0.8	1	1	1	0.4	0	1	1	0	0	0	0.75	0	0.25	0.25	1	0
289380	0.945455	0	0.0769231	0	0.25	0.111111	0.555556	0	0.777778	0.375	1	0.25	0.125	0.142857	0.428571	0.428571	0	0.142857	0.285714	0.166667	0.5	0.166667	0	1	0	0.4	0	0.8	0.2	0	0.8	1	0.8	0	0	1	0.4	0	1	1	1	0	1	0.75	0	0.25	0.25	1	0.25
195102	0.963636	0	0.0769231	0	0.25	0.111111	0.555556	0	0.666667	0.375	1	0.25	0.25	0.142857	0.428571	0.428571	0	0.285714	0.285714	0.166667	0.5	0.333333	0	1	0	0.4	0	0.8	0.2	0	0.8	1	0.8	0	0	1	0.4	0	1	1	1	0	1	0.75	0	0.25	0.25	1	0.25
195103	0.963636	0	0.0769231	0	0.25	0.111111	0.444444	0	0.777778	0.375	1	0.25	0.25	0.142857	0.428571	0.428571	0	0.285714	0.285714	0.166667	0.5	0.333333	0	1	0	0.4	0	0.8	0.2	0	0.8	1	0.8	0	0	1	0.4	0	1	1	1	0	1	0.75	0	0.25	0.25	1	0.25
508767	0.963636	0.851852	0.307692	0.769231	0.25	0	0.555556	0.888889	0.555556	0.375	1	0.25	0	0.142857	0.428571	0.428571	0	0	0	0	0.5	0	0	1	0	0.4	0	0.8	0.2	0	0.8	1	0.8	0	0	1	0.4	0	1	1	1	0	1	0.75	0	0.25	0.25	1	0.25
441772	0.963636	0.777778	0.230769	0.692308	0.5	0.111111	0.555556	0.888889	0.777778	0.375	1	0.25	0	0.142857	0.428571	0.428571	0	0	0.142857	0.166667	0.5	0	0	1	0	0.4	0	0.8	0.2	0	0.8	1	0.8	1	1	1	0.4	0	1	1	0	0	0	1	0	0.25	0.25	1	0.25
515621	0.963636	0.814815	0.230769	0.769231	0.5	0.111111	0.555556	0.888889	0.888889	0.375	1	0.25	0	0.142857	0.428571	0.428571	0	0	0.142857	0.166667	0.5	0	0	1	0	0.4	0	0.8	0.2	0	0.8	1	0.8	1	1	1	0.4	0	1	1	1	0	1	1	0	0.25	0.25	1	0
498213	0.963636	0.814815	0.230769	0.769231	0.5	0.111111	0.555556	0.888889	0.888889	0.375	1	0.25	0	0.142857	0.428571	0.428571	0	0	0.142857	0.166667	0.5	0	0	1	0	0.4	0	0.8	0.2	0.2	0.8	1	0.8	1	1	1	0.4	0	1	1	0	0	0	1	0	0.25	0.25	1	0.25
441771	0.963636	0.814815	0.230769	0.769231	0.5	0.111111	0.555556	0.888889	0.888889	0.375	1	0.25	0	0.142857	0.428571	0.428571	0	0	0.142857	0.166667	0.5	0	0	1	0	0.4	0	0.8	0.2	0	0.8	1	0.8	1	1	1	0.4	0	1	1	0	0	0	1	0	0.25	0.25	1	0
536232	0.963636	0.851852	0.230769	0.769231	0.5	0.111111	0.555556	0.888889	0.888889	0.375	1	0.25	0	0.142857	0.428571	0.428571	0	0	0.142857	0.166667	0.5	0	0	1	0	0.4	0	0.8	0.2	0	0.8	1	0.8	1	1	1	0.4	0	1	1	0	0	0	1	0	0.25	0.25	1	0
413999	0.963636	0.814815	0.230769	0.769231	0.5	0.111111	0.555556	0.888889	0.888889	0.375	1	0.25	0	0.142857	0.428571	0.428571	0	0	0.142857	0.166667	0.5	0	0	1	0	0.4	0	0.8	0.2	0	0.8	1	0.8	1	1	1	0.4	0	1	1	0	0	0	1	0	0.25	0.25	1	0
498214	0.963636	0.777778	0.230769	0.692308	0.5	0.111111	0.555556	0.888889	0.888889	0.375	1	0.25	0	0.142857	0.428571	0.428571	0	0	0.142857	0.166667	0.5	0	0	1	0	0.4	0	0.8	0.2	0	0.8	1	0.8	1	1	1	0.4	0	1	1	1	0	1	1	0	0.25	0.25	1	0
441770	0.963636	0.814815	0.230769	0.769231	0.5	0.111111	0.555556	0.888889	0.888889	0.375	1	0.25	0	0.142857	0.428571	0.428571	0	0	0.142857	0.166667	0.5	0	0	1	0	0.4	0	0.8	0.2	0	0.8	1	0.8	1	1	1	0.4	0	1	1	0	0	0	1	0	0.25	0.25	1	0
521098	0.927273	0.703704	0.0769231	0.692308	0.25	0.111111	0.666667	0.555556	0.666667	0.375	0.75	0.375	0	0.142857	0.428571	0.428571	0	0	0.142857	0	0.5	0	0	1	0	0.2	0	0.8	0.2	0	0.8	1	0.8	0	0	1	0	0	1	0	1	0.25	1	0.75	0	0.75	0.25	0	0.75
360911	0.963636	0.777778	0.0769231	0.769231	0.25	0.333333	0.666667	0.777778	0.555556	0.375	0.75	0.25	0	0.142857	0.428571	0.428571	0	0	0.285714	0.166667	0.5	0	0	1	0	0.4	0.2	0.6	0.2	0	1	1	0.6	0	0	0.8	0.4	0	1	1	1	0.25	1	0.5	0.25	0.25	0.25	1	0.25
262543	0.981818	0.777778	0.0769231	0.769231	0.25	0.333333	0.666667	0.777778	0.777778	0.5	0.75	0.25	0	0.142857	0.428571	0.428571	0	0	0.142857	0.166667	0.5	0	0	1	0	0.2	0.2	0.8	0.2	0	1	1	0.8	0	0	1	0.4	0	1	1	1	1	1	0.75	0	0.25	0.25	1	1
358681	0.981818	0.814815	0.692308	0.769231	0	0.222222	0.666667	0.888889	0.666667	0.5	1	0.25	0	0.142857	0.428571	0.428571	0	0	0.285714	0.166667	0.5	0	0	1	0.2	0.2	0.2	1	0.2	0	0.8	1	1	1	1	1	0.4	0	1	1	1	0.25	1	1	0.25	0.25	0.25	0	1
481743	0.945455	0.814815	0.0769231	0.769231	0	0.333333	0.666667	0.888889	0.666667	0.375	1	0.25	0.125	0.142857	0.428571	0.428571	0	0.142857	0.285714	0.166667	0.5	0.166667	0	1	0	0.4	0.2	1	0.2	0	0.8	1	1	0.8	0.8	1	0.4	0	1	1	1	0.25	1	1	0	0.5	0.25	1	0.25
324057	0.963636	0.814815	0.538462	0.769231	0.25	0.222222	0.666667	0.888889	0.888889	0.5	1	0.25	0.125	0.142857	0.428571	0.428571	0	0.142857	0.285714	0.166667	0.5	0.166667	0	1	0	0.2	0.2	0.8	0.2	0	1	1	0.8	1	1	1	0.4	0	1	1	1	0.25	1	1	0	0.75	0.25	1	0.25
386043	0.981818	0.777778	0.0769231	0.769231	0.5	0.333333	0.666667	0.666667	0.777778	0.375	1	0.25	0	0.142857	0.428571	0.428571	0	0	0.142857	0.166667	0.5	0	0	1	0	0	0	0.8	0.2	0	0.8	1	0.8	0	0	1	0.4	0	1	1	0	0	0	0.75	0	0.25	0.25	1	0
272626	0.981818	0.777778	0.0769231	0.769231	0.5	0.333333	0.666667	0.666667	0.888889	0.375	1	0.25	0	0.142857	0.428571	0.428571	0	0	0.142857	0.166667	0.5	0	0	1	0	0	0	0.8	0.2	0	0.8	1	0.8	0	0	1	0.4	0	1	1	0	1	0	0.75	0	0.25	0.25	1	0
552536	0.963636	0.777778	0.0769231	0.769231	0.5	0.333333	0.666667	0.666667	0.888889	0.375	1	0.25	0	0.142857	0.428571	0.428571	0	0	0.142857	0.166667	0.5	0	0	1	0	0	0	0.8	0.2	0	0.8	1	0.8	0	0	1	0.4	0	1	1	0	0	0	0.75	0	0.25	0.25	1	0
169963	0.981818	0.777778	0.0769231	0.769231	0.5	0.333333	0.666667	0.666667	0.888889	0.375	1	0.25	0	0.142857	0.428571	0.428571	0	0	0.142857	0.166667	0.5	0	0	1	0	0	0	0.8	0.2	0	0.8	1	0.8	0	0	1	0.4	0	1	1	0	1	0	0.75	0	0.25	0.25	1	0
265669	0.981818	0.777778	0.0769231	0.769231	0.5	0.333333	0.666667	0.666667	0.888889	0.375	1	0.25	0	0.142857	0.428571	0.428571	0	0	0.142857	0.166667	0.5	0	0	1	0	0	0	0.8	0.2	0	0.8	1	0.8	0	0	1	0.4	0	1	1	0	0	0	0.75	0	0.25	0.25	1	0
458233	0.781818	0	0.0769231	0	0.5	0.333333	0.666667	0	0.666667	0.375	0.875	0.25	0	0.142857	0.428571	0.428571	0	0	0.142857	0.166667	0.5	0	0	1	0	0	0.2	0.6	0.2	0	0.8	1	0.6	0	0	0.8	0.4	0	1	1	0	0.25	0	0.5	0	0.5	0.25	1	0.25
342451	0.963636	0	0.0769231	0	0.5	0.333333	0.666667	0	0.888889	0.5	1	0.25	0	0.142857	0.428571	0.428571	0	0	0.142857	0.166667	0.5	0	0	1	0	0	0.2	0.8	0.2	0	0.8	1	0.8	0	0	1	0.4	0	1	1	1	0	1	0.75	0	0.25	0.25	1	0.25
396513	0.963636	0	0.0769231	0	0.5	0.333333	0.666667	0	0.888889	0.5	1	0.25	0	0.142857	0.428571	0.428571	0	0	0.142857	0.166667	0.5	0	0	1	0	0	0.2	0.8	0.2	0	0.8	1	0.8	0	0	1	0.4	0	1	1	0	0.25	0	0.75	0	0.5	0.25	1	0.25
279808	0.963636	0	0.0769231	0	0.5	0.333333	0.666667	0	0.888889	0.5	1	0.25	0	0.142857	0.428571	0.428571	0	0	0.142857	0.166667	0.5	0	0	1	0	0	0.2	1	0.2	0	0.8	1	1	0	0	1	0.4	0	1	1	1	1	1	1	0	0.5	0.25	1	0.25
176280	0.963636	0	0.0769231	0	0.5	0.333333	0.666667	0	0.888889	0.5	1	0.25	0	0.142857	0.428571	0.428571	0	0	0.142857	0.166667	0.5	0	0	1	0	0	0.2	1	0.2	0	0.8	1	1	0	0	1	0.4	0	1	1	0	0	0	0.75	0	0.5	0.25	1	0.25
176279	0.963636	0	0.0769231	0	0.5	0.333333	0.666667	0	0.888889	0.5	1	0.25	0	0.142857	0.428571	0.428571	0	0	0.142857	0.166667	0.5	0	0	1	0.2	0	0.2	1	0.2	0	0.8	1	1	0	0	1	0.4	0	1	1	0	0	0	0.75	0	0.5	0.25	1	0.25
273036	0.927273	0	0.0769231	0	0.416667	0.333333	0.666667	0	0.888889	0.5	1	0.25	0	0.142857	0.428571	0.428571	0	0	0.142857	0.166667	0.5	0	0	1	0	0	0.2	1	0.2	0	0.6	1	1	0	0	1	0.4	0	1	1	0	1	0	0.75	0	0.5	0.25	1	0.25
158878	0.963636	0	0.0769231	0	0.5	0.333333	0.666667	0	0.888889	0.5	1	0.25	0	0.142857	0.428571	0.428571	0	0	0.142857	0.166667	0.5	0	0	1	0	0	0.2	1	0.2	0	0.6	1	1	0	0	1	0.4	0	1	1	0	1	0	1	0	0.5	0.25	1	0.25
282458	0.963636	0	0.0769231	0	0.5	0.333333	0.666667	0	0.888889	0.5	1	0.25	0	0.142857	0.428571	0.428571	0	0	0.142857	0.166667	0.5	0	0	1	0	0	0.2	1	0.2	0	0.6	1	1	0	0	1	0.4	0	1	1	0	1	0	1	0	0.5	0.25	1	0.25
282459	0.963636	0	0.153846	0	0.5	0.333333	0.666667	0	0.888889	0.5	1	0.25	0	0.142857	0.428571	0.428571	0	0	0.142857	0.166667	0.5	0	0	1	0	0	0.2	1	0.2	0	0.6	1	1	0	0	1	0.4	0	1	1	0	1	0	1	0	0.5	0.25	1	0.25
158879	0.963636	0	0.0769231	0	0.5	0.333333	0.666667	0	0.888889	0.5	1	0.25	0	0.142857	0.428571	0.428571	0	0	0.142857	0.166667	0.5	0	0	1	0	0	0.2	1	0.2	0	0.6	1	1	0	0	1	0.4	0	1	1	0	1	0	1	0	0.5	0.25	1	0.25
196620	0.963636	0	0.0769231	0	0.5	0.333333	0.666667	0	0.888889	0.5	1	0.25	0	0.142857	0.428571	0.428571	0	0	0.142857	0.166667	0.5	0	0	1	0	0	0.2	1	0.2	0	0.6	1	1	0	0	1	0.4	0	1	1	0	1	0	1	0	0.5	0.25	1	0.25
359786	0.963636	0	0.0769231	0	0.5	0.333333	0.666667	0	0.888889	0.5	1	0.25	0	0.142857	0.428571	0.428571	0	0	0.142857	0.166667	0.5	0	0	1	0	0	0.2	1	0.2	0	0.6	1	1	0	0	1	0.4	0	1	1	0	1	0	1	0	0.5	0.25	1	0.25
681288	0.963636	0	0.0769231	0	0.5	0.333333	0.666667	0	0.888889	0.5	1	0.25	0	0.142857	0.428571	0.428571	0	0	0.142857	0.166667	0.5	0	0	1	0	0	0.2	1	0.2	0	0.6	1	1	0	0	1	0.4	0	1	1	0	1	0	1	0	0.5	0.25	1	0.25
93061	0.945455	0	0.0769231	0	0.5	0.333333	0.666667	0	0.888889	0.5	1	0.25	0	0.142857	0.428571	0.428571	0	0	0.142857	0.166667	0.5	0	0	1	0	0	0.2	1	0.2	0	0.6	1	1	0	0	1	0.4	0	1	1	0	1	0	1	0	0.5	0.25	1	0.25
359787	0.963636	0	0.0769231	0	0.5	0.333333	0.666667	0	0.888889	0.5	1	0.25	0	0.142857	0.428571	0.428571	0	0	0.142857	0.166667	0.5	0	0	1	0	0	0.2	1	0.2	0	0.6	1	1	0	0	1	0.4	0	1	1	0	1	0	1	0	0.5	0.25	1	0.25
93062	0.963636	0	0.0769231	0	0.5	0.333333	0.666667	0	0.888889	0.5	1	0.25	0	0.142857	0.428571	0.428571	0	0	0.142857	0.166667	0.5	0	0	1	0	0	0.2	1	0.2	0	0.6	1	1	0	0	1	0.4	0	1	1	0	1	0	1	0	0.5	0.25	1	0.25
426430	0.963636	0	0.0769231	0	0.5	0.333333	0.666667	0	0.888889	0.5	1	0.25	0	0.142857	0.428571	0.428571	0	0	0.142857	0.166667	0.5	0	0	1	0	0	0.2	1	0.2	0	0.6	1	1	0	0	1	0.4	0	1	1	0	1	0	1	0	0.5	0.25	1	0.25
418127	0.963636	0	0.0769231	0	0.5	0.333333	0.666667	0	0.888889	0.5	1	0.25	0	0.142857	0.428571	0.428571	0	0	0.142857	0.166667	0.5	0	0	1	0	0	0.2	1	0.2	0	0.6	1	1	0	0	1	0.4	0	1	1	0	1	0	1	0	0.5	0.25	1	0.25
451516	0.690909	0	0.0769231	0	0.5	0.333333	0.666667	0	0.888889	0.5	1	0.25	0	0.142857	0.428571	0.428571	0	0	0.142857	0.166667	0.5	0	0	1	0	0	0.2	1	0.2	0	0.6	1	1	0	0	1	0.4	0	1	1	0	1	0	1	0	0.5	0.25	1	0.25
451515	0.963636	0	0.0769231	0	0.5	0.333333	0.666667	0	0.888889	0.5	1	0.25	0	0.142857	0.428571	0.428571	0	0	0.142857	0.166667	0.5	0	0	1	0	0	0.2	1	0.2	0	0.6	1	1	0	0	1	0.4	0	1	1	0	1	0	1	0	0.5	0.25	1	0.25
221109	0.981818	0.851852	0.0769231	0.769231	0.25	0.333333	0.666667	1	0.666667	0.375	0.875	0.25	0	0.142857	0.428571	0.428571	0	0	0.142857	0.166667	0.5	0	0	1	0	0	0.2	0.8	0.2	0	0.6	1	0.8	1	1	1	0.4	0.8	1	1	1	1	1	0.75	0	0.25	0.25	1	0.25
444177	0.927273	0.851852	0.0769231	0.769231	0.25	0.333333	0.666667	1	0.666667	0.375	1	0.25	0	0.142857	0.428571	0.428571	0	0	0.142857	0.166667	0.5	0	0	1	0	0	0.2	0.8	0.2	0	0.8	1	0.8	1	1	1	0.4	0	1	1	0	1	0	1	0	0.25	0.25	1	0.25
491915	0.963636	0.851852	0.692308	0.769231	0.5	0.444444	0.666667	1	0.777778	0.375	0.875	0.25	0	0.142857	0.428571	0.428571	0	0	0.285714	0.333333	0.5	0	0	1	0	0	0.2	0.8	0.2	0	0.8	1	0.8	0	0	1	0.4	0	1	1	1	0.25	1	0.75	0	0.25	0.25	0	0
471223	0.963636	0.851852	0.692308	0.769231	0.25	0.444444	0.666667	1	0.888889	0.375	0.875	0.25	0	0.142857	0.428571	0.428571	0	0	0.285714	0.333333	0.5	0	0	1	0	0	0.2	0.8	0.2	0	0.6	1	0.8	0	0	1	0.4	0	1	1	1	1	1	0.75	0	0	0.25	1	0
235909	0.963636	0.851852	0.692308	0.769231	0.25	0.222222	0.666667	1	0.777778	0.5	1	0.25	0	0.142857	0.428571	0.428571	0	0	0.285714	0.166667	0.5	0	0	1	0	0.2	0.2	0.6	0.2	0	0.6	1	0.6	1	1	0.8	0.4	0	1	1	1	1	1	0.5	0	0.5	0.25	1	1
420246	0.909091	0.851852	0.692308	0.769231	0.25	0.444444	0.666667	1	0.777778	0.375	0.875	0.25	0.125	0.142857	0.428571	0.428571	0	0.142857	0.428571	0.333333	0.5	0.166667	0	1	0	0.2	0.2	0.8	0.2	0	0.6	1	0.8	1	1	1	0.4	0	1	1	1	1	1	0.75	0	0	0.25	1	1
66692	0.981818	0.814815	0.0769231	0.769231	0.25	0.333333	0.666667	0.888889	0.777778	0.375	0.875	0.25	0	0.142857	0.428571	0.428571	0	0	0.285714	0.166667	0.5	0	0	1	0	0.2	0.2	0.8	0.2	0	0.8	1	0.8	0	0	1	0.4	0	1	1	1	1	1	1	0	0.5	0.25	1	0.25
315750	0.945455	0.851852	0.0769231	0.769231	0.25	0.333333	0.666667	1	0.888889	0.375	1	0.25	0	0.142857	0.428571	0.428571	0	0	0.285714	0.166667	0.5	0	0	1	0	0.2	0.2	1	0.2	0	0.6	1	1	0	0	1	0.4	0	1	1	1	1	1	0.75	0	0.5	0.25	1	0.25
272558	0.981818	0.851852	0.0769231	0.769231	0.5	0.333333	0.666667	1	0.777778	0.375	1	0.25	0	0.142857	0.428571	0.428571	0	0	0.285714	0.166667	0.5	0	0	0.8	0	0.2	0.2	1	0	0	1	1	1	0.8	0.8	1	0.4	0	0.8	1	1	1	1	0.75	0	0.5	0.25	0	1
279010	0.963636	0.851852	0.0769231	0.769231	0.5	0.333333	0.666667	1	0.777778	0.5	1	0.25	0	0.142857	0.428571	0.428571	0	0	0.285714	0.166667	0.5	0	0	1	0	0.4	0.2	0.8	0.2	0	0.6	1	0.8	0	0	1	0.4	0	1	1	1	1	1	0.75	0	0.5	0.25	1	0.25
224308	0.963636	0.851852	0.0769231	0.769231	0.5	0.333333	0.666667	1	0.777778	0.5	1	0.25	0	0.142857	0.428571	0.428571	0	0	0.285714	0.166667	0.5	0	0	1	0	0.4	0.2	0.6	0.2	0.2	0.6	1	0.6	0	0	0.8	0.4	0	1	1	1	1	1	0.5	0	0.25	0.25	1	0.25
326423	0.963636	0.851852	0.0769231	0.769231	0.5	0.333333	0.666667	1	0.777778	0.5	1	0.25	0	0.142857	0.428571	0.428571	0	0	0.285714	0.166667	0.5	0	0	1	0	0.2	0.2	0.8	0.2	0.2	0.6	1	0.8	0	0	1	0.4	0	1	1	1	1	1	0.75	0	0.5	0.25	1	0.25
315730	0.963636	0.777778	0.692308	0.769231	0.25	0.222222	0.666667	0.666667	0.666667	0.375	1	0.25	0	0.142857	0.428571	0.428571	0	0	0.142857	0.166667	0.5	0	0	1	0	0	0.2	0.8	0.2	0	1	1	0.8	1	1	1	0.4	0	1	1	1	0.25	1	0.75	0	0.5	0.25	1	0.25
315749	0.963636	0.777778	0.692308	0.769231	0.25	0.222222	0.666667	0.666667	0.666667	0.375	1	0.25	0	0.142857	0.428571	0.428571	0	0	0.142857	0.166667	0.5	0	0	1	0	0	0.2	0.8	0.2	0	1	1	0.8	0	0	1	0.4	0	1	1	1	0.25	1	0.75	0	0.75	0.25	0	0.25
412694	0.872727	0.740741	0.538462	0.769231	0.25	0.111111	0.666667	0.555556	0.666667	0.375	1	0.25	0	0.142857	0.428571	0.428571	0	0	0	0	0.5	0	0	1	0	0	0.2	0.8	0.2	0	1	1	0.8	1	1	1	0.4	0	1	1	1	0.25	1	0.75	0	0.5	0.25	1	0.25
281309	0.909091	0.777778	0.615385	0.769231	0.5	0.222222	0.666667	0.666667	0.777778	0.375	1	0.25	0	0.142857	0.428571	0.428571	0	0	0.142857	0.166667	0.5	0	0	1	0	0	0.2	0.8	0.2	0	1	1	0.8	1	1	1	0.4	0	1	1	1	0.25	1	0.75	0	0.5	0.25	1	0.25
261594	0.963636	0.703704	0.692308	0.615385	0.5	0.222222	0.666667	0.666667	0.777778	0.375	1	0.25	0	0.142857	0.428571	0.428571	0	0	0.142857	0.166667	0.5	0	0	1	0	0	0.2	0.8	0.2	0	1	1	0.8	1	1	1	0.4	0	1	1	1	0.25	1	0.75	0	0.5	0.25	1	0.25
260799	0.963636	0.777778	0.692308	0.769231	0.5	0.222222	0.666667	0.666667	0.777778	0.375	1	0.25	0	0.142857	0.428571	0.428571	0	0	0.142857	0.166667	0.5	0	0	1	0	0	0.2	0.8	0.2	0	1	1	0.8	1	1	1	0.4	0	1	1	1	0.25	1	0.75	0	0.5	0.25	1	0.25
592021	0.945455	0.703704	0.692308	0.615385	0.5	0.222222	0.666667	0.666667	0.777778	0.375	1	0.25	0	0.142857	0.428571	0.428571	0	0	0.142857	0.166667	0.5	0	0	1	0	0	0.2	0.8	0.2	0	1	1	0.8	1	1	1	0.4	0	1	1	1	0.25	1	0.75	0	0.5	0.25	1	0.25
568206	0.963636	0.777778	0.692308	0.769231	0.5	0.222222	0.666667	0.666667	0.777778	0.375	1	0.25	0	0.142857	0.428571	0.428571	0	0	0.142857	0.166667	0.5	0	0	1	0	0	0.2	0.8	0.2	0	1	1	0.8	1	1	1	0.4	0	1	1	1	0.25	1	0.75	0	0.5	0.25	1	0.25
222523	0.963636	0.740741	0.692308	0.769231	0.5	0.222222	0.666667	0.555556	0.777778	0.375	1	0.25	0	0.142857	0.428571	0.428571	0	0	0.142857	0.166667	0.5	0	0	1	0	0.2	0.2	0.8	0.2	0	1	1	0.8	1	1	1	0.4	0	1	1	1	0.25	1	0.75	0	0.25	0.25	1	0.25
288681	0.927273	0.777778	0.615385	0.769231	0.5	0.222222	0.666667	0.666667	0.777778	0.375	1	0.25	0	0.142857	0.428571	0.428571	0	0	0.142857	0.166667	0.5	0	0	1	0	0	0.2	0.8	0.2	0	1	1	0.8	1	1	1	0.4	0	1	1	1	0.25	1	0.75	0	0.5	0.25	1	0.25
361100	0.909091	0.777778	0.692308	0.769231	0.5	0.222222	0.666667	0.666667	0.777778	0.375	1	0.25	0	0.142857	0.428571	0.428571	0	0	0.142857	0.166667	0.5	0	0	1	0	0	0.2	0.8	0.2	0	1	1	0.8	1	1	1	0.4	0	1	1	1	0.25	1	0.75	0	0.5	0.25	1	0.25
405532	0.963636	0.777778	0.692308	0.769231	0.5	0.222222	0.666667	0.666667	0.777778	0.375	1	0.25	0	0.142857	0.428571	0.428571	0	0	0.142857	0.166667	0.5	0	0	1	0	0	0.2	0.8	0.2	0	1	1	0.8	1	1	1	0.4	0	1	1	1	0.25	1	0.75	0	0.75	0.25	1	0.25
226900	0.945455	0.740741	0.615385	0.769231	0.25	0.222222	0.555556	0.555556	0.777778	0.375	1	0.25	0	0.142857	0.428571	0.428571	0	0	0.142857	0.166667	0.5	0	0	1	0	0	0.2	0.8	0.2	0	1	1	0.8	1	1	1	0.4	0	1	1	1	0.25	1	0.75	0	0.5	0.25	1	0.25
572264	0.963636	0.777778	0.692308	0.769231	0.5	0.222222	0.666667	0.666667	0.777778	0.375	1	0.25	0	0.142857	0.428571	0.428571	0	0	0.142857	0.166667	0.5	0	0	1	0	0	0.2	0.8	0.2	0	1	1	0.8	1	1	1	0.4	0	1	1	1	0.25	1	0.75	0	0.5	0.25	1	0.25
405534	0.963636	0.777778	0.615385	0.769231	0.5	0.222222	0.666667	0.666667	0.777778	0.375	1	0.25	0	0.142857	0.428571	0.428571	0	0	0.142857	0.166667	0.5	0	0	1	0	0	0.2	0.8	0.2	0	1	1	0.8	1	1	1	0.4	0	1	1	1	0.25	1	0.75	0	0.5	0.25	1	0.25
405531	0.963636	0.777778	0.615385	0.769231	0.0833333	0.222222	0.666667	0.666667	0.777778	0.375	1	0.25	0	0.142857	0.428571	0.428571	0	0	0.142857	0.166667	0.5	0	0	1	0	0	0.2	0.8	0.2	0	1	1	0.8	1	1	1	0.4	0	1	1	1	0.25	1	0.75	0	0.5	0.25	1	0.25
405535	0.963636	0.777778	0.692308	0.769231	0.5	0.222222	0.666667	0.666667	0.777778	0.375	1	0.25	0	0.142857	0.428571	0.428571	0	0	0.142857	0.166667	0.5	0	0	1	0	0.2	0.2	0.8	0.2	0	1	1	0.8	1	1	1	0.4	0	1	1	1	0.25	1	0.75	0	0.5	0.25	1	0.25
226185	0.963636	0	0.230769	0	0.25	0	0.666667	0	0.555556	0.375	1	0.25	0	0.142857	0.428571	0.428571	0	0	0	0	0.5	0	0	1	0	0	0	0.8	0.2	0	0.6	1	0.8	0	0	1	0.4	0	1	1	0	0	0	0.75	0	0.25	0.25	1	0
203123	0.927273	0	0	0	0.0833333	0	0.666667	0	0.444444	0	1	0	0	0	0	0	0	0	0	0	0.5	0	0	1	0	0	0	0.8	0.2	0	0.6	1	0.8	0	0	1	0.4	0	1	1	0	0	0	0.75	0	0	0.25	0	0
203120	0.945455	0	0	0	0.166667	0	0.666667	0	0.555556	0	0.875	0	0	0	0	0	0	0	0	0	0.333333	0	0	1	0.2	0	0	0.6	0.2	0	0.6	1	0.6	1	1	0.8	0.4	0	1	1	0	0	0	0.5	0	0.25	0.25	1	0
349519	0.927273	0	0	0	0.25	0	0.666667	0	0.555556	0	0.875	0	0	0	0	0	0	0	0	0	0.5	0	0	1	0	0	0	0.6	0.2	0	0.6	1	0.6	1	1	0.8	0.4	0	1	1	0	0	0	0.5	0	0.25	0.25	0.75	0
278197	0.963636	0	0	0	0.166667	0	0.666667	0	0.555556	0	1	0	0	0	0	0	0	0	0	0	0.5	0	0	1	0	0	0	0.6	0.2	0	0.4	1	0.6	0	0	0.8	0.4	0	1	1	0	0	0	0.5	0	0.25	0.25	1	0
405566	0.927273	0	0	0	0.25	0	0.666667	0	0.333333	0	1	0	0	0	0	0	0	0	0	0	0.5	0	0	1	0	0	0	0.8	0.2	0	0.4	1	0.8	0	0	1	0.4	0	1	1	0	0	0	0.75	0	0	0.25	0	0
272621	0.945455	0	0	0	0.25	0	0.666667	0	0.444444	0	1	0	0	0	0	0	0	0	0	0	0.5	0	0	1	0	0	0	0.8	0.2	0	0.4	1	0.8	0	0	1	0.4	0	1	1	1	0	1	0.75	0	0.25	0.25	0	0
362948	0.963636	0	0	0	0.25	0	0.666667	0	0.555556	0	1	0	0	0	0	0	0	0	0	0	0.5	0	0	1	0	0	0	0.6	0.2	0	0.4	1	0.6	0	0	0.8	0.4	0	1	1	0.25	0	0.25	0.5	0	0.25	0.25	1	0.25
387344	0.945455	0	0	0	0.25	0	0.666667	0	0.555556	0.375	1	0.25	0	0.142857	0.428571	0.428571	0	0	0	0	0.5	0	0	1	0	0	0	0.8	0.2	0	0.6	1	0.8	0	0	1	0.4	0	1	1	0	0	0	0.75	0	0.25	0.25	1	0
324831	0.945455	0	0	0	0.166667	0	0.666667	0	0.333333	0	1	0	0	0	0	0	0	0	0	0	0.5	0	0	0.8	0	0	0	0.8	0	0	0.4	1	0.8	0	0	1	0.4	0	0.8	1	0	0	0	0.75	0	0.25	0.25	1	0
314315	0.945455	0	0	0	0.25	0	0.666667	0	0.444444	0.375	1	0.25	0	0.142857	0.428571	0.428571	0	0	0	0	0.5	0	0	1	0	0	0	0.6	0.2	0	0.4	1	0.6	0	0	0.8	0.4	0	1	1	0	0	0	0.5	0	0.25	0.25	1	0
334390	0.945455	0	0	0	0.166667	0	0.666667	0	0.555556	0.375	1	0.25	0	0.142857	0.428571	0.428571	0	0	0	0	0.5	0	0	0	0.6	0	0	0	0	0	0.6	1	0	0	0	0	0.4	0	0	1	0	0	0	0	0	0.25	0.25	1	0.25
257314	0.927273	0	0	0	0.166667	0	0.666667	0	0.333333	0	1	0	0	0	0	0	0	0	0	0	0.5	0	0	0.8	0	0	0	0.8	0	0	0.4	1	0.8	0	0	1	0.4	0	0.8	1	0.25	0	0.25	0.75	0	0	0.25	1	0
633699	0.963636	0	0	0	0.25	0	0.666667	0	0.333333	0	1	0	0	0	0	0	0	0	0	0	0.5	0	0	0.8	0	0	0	0.8	0	0	0.4	1	0.8	0	0	1	0.4	0	0.8	1	0	0	0	0.75	0	0	0.25	1	0
390333	0.963636	0	0	0	0.0833333	0	0.666667	0	0.444444	0	0.875	0	0	0	0	0	0	0	0	0	0.5	0	0	1	0.6	0	0	0.8	0.2	0	0.6	1	0.8	0	0	1	0.4	0	1	1	0	0	0	0.75	0	0	0.25	1	0
321956	0.945455	0	0	0	0.166667	0	0.666667	0	0.333333	0	0.875	0	0	0	0	0	0	0	0	0	0.5	0	0	1	0.4	0	0	0.8	0.2	0	0.6	1	0.8	0	0	1	0.4	0	1	1	0	0	0	0.75	0	0	0.25	1	0
644042	0.927273	0	0	0	0.166667	0	0.666667	0	0.555556	0.375	1	0.25	0	0.142857	0.428571	0.428571	0	0	0	0	0.5	0	0	1	0	0	0	0.6	0.2	0	0.6	1	0.6	1	1	0.8	0.4	0	1	1	0	0	0	0.5	0	0.25	0.25	1	0
220668	0.927273	0	0	0	0.166667	0	0.666667	0	0.555556	0.375	1	0.25	0	0.142857	0.428571	0.428571	0	0	0	0	0.5	0	0	1	0	0	0	0.6	0.2	0	0.6	1	0.6	1	1	0.8	0.4	0	1	1	0	0	0	0.5	0	0.25	0.25	1	0
543734	0.963636	0	0	0	0.166667	0	0.666667	0	0.555556	0	1	0	0	0	0	0	0	0	0	0	0.5	0	0	1	0	0	0	0.8	0.2	0	0.6	1	0.8	1	1	1	0.4	0	1	1	1	0	1	0.75	0	0.25	0.25	1	0
321967	0.945455	0	0	0	0.166667	0	0.666667	0	0.555556	0	1	0	0	0	0	0	0	0	0	0	0.5	0	0	1	0.6	0	0	0.8	0.2	0	0.6	1	0.8	1	1	1	0.4	0	1	1	1	0	1	0.75	0	0.25	0.25	1	0
557433	0.963636	0	0	0	0.25	0	0.666667	0	0.444444	0.375	1	0.25	0	0.142857	0.428571	0.428571	0	0	0	0	0.5	0	0	0	0	0	0	0	0	0	0.6	1	0	0	0	0	0.4	0	0	1	0	0	0	0	0	0.25	0.25	1	0
557436	0.963636	0	0	0	0.25	0	0.666667	0	0.555556	0	1	0	0	0	0	0	0	0	0	0	0.5	0	0	0	0	0	0	0	0	0	0.4	1	0	0	0	0	0.4	0	0	1	0	0	0	0	0	0.25	0.25	1	0
568704	0.963636	0	0	0	0.0833333	0	0.666667	0	0.555556	0	1	0	0	0	0	0	0	0	0	0	0.5	0	0	1	0	0	0	0.8	0.2	0	0.6	1	0.8	1	1	1	0.4	0	1	1	1	0	1	0.75	0	0.25	0.25	1	0
568703	0.945455	0	0	0	0.166667	0	0.666667	0	0.555556	0	1	0	0	0	0	0	0	0	0	0	0.5	0	0	1	0	0	0	0.8	0.2	0	0.6	1	0.8	1	1	1	0.4	0	1	1	0	0	0	0.75	0	0.25	0.25	1	0
272622	0.945455	0	0	0	0.333333	0	0.666667	0	0.666667	0.375	1	0.25	0	0.142857	0.428571	0.428571	0	0	0	0	0.5	0	0	1	0	0	0	0.8	0.2	0	0.6	1	0.8	0	0	1	0.4	0	1	1	0.5	0	0.5	0.75	0	0.25	0.25	1	0
416870	0.963636	0	0	0	0.5	0	0.666667	0	0.666667	0.375	1	0.25	0	0.142857	0.428571	0.428571	0	0	0	0	0.5	0	0	1	0	0	0	0.8	0.2	0	0.6	1	0.8	0	0	1	0.4	0	1	1	1	0	1	0.75	0	0.25	0.25	1	0
684738	0.963636	0	0	0	0.5	0	0.666667	0	0.666667	0.375	1	0.25	0	0.142857	0.428571	0.428571	0	0	0	0	0.5	0	0	1	0	0	0	0.8	0.2	0	0.6	1	0.8	0	0	1	0.4	0	1	1	1	0	1	0.75	0	0.25	0.25	1	0
272623	0.963636	0	0	0	0.5	0	0.666667	0	0.666667	0.25	1	0.125	0	0.142857	0.285714	0.285714	0	0	0	0	0.5	0	0	1	0	0	0	0.8	0.2	0	0.6	1	0.8	0	0	1	0.4	0	1	1	1	0	1	0.75	0	0.25	0.25	1	0
467705	0.945455	0	0	0	0.5	0	0.666667	0	0.666667	0.375	1	0.25	0	0.142857	0.428571	0.428571	0	0	0	0	0.5	0	0	1	0	0	0	0.6	0.2	0	0.6	1	0.6	1	1	0.8	0.4	0	1	1	0.25	0.25	0.25	0.5	0	0.25	0.25	1	0
388919	0.927273	0	0	0	0.5	0	0.666667	0	0.666667	0.375	1	0.25	0	0.142857	0.428571	0.428571	0	0	0	0	0.5	0	0	1	0.2	0	0	1	0.2	0	0.6	1	1	1	1	1	0.4	0	1	1	0.25	0.25	0.25	0.75	0	0.25	0.25	1	0
218495	0.963636	0	0	0	0.5	0	0.666667	0	0.666667	0.375	1	0.25	0	0.142857	0.428571	0.428571	0.142857	0	0	0	0.5	0	0	1	0	0	0	0.6	0.2	0	0.8	1	0.6	1	1	0.8	0.4	0	1	1	1	0	1	0.5	0	0.25	0.25	1	0
322159	0.945455	0	0	0	0.416667	0	0.555556	0	0.666667	0	1	0	0	0	0	0	0	0	0	0	0.5	0	0	1	0	0	0	0.8	0.2	0	0.6	1	0.8	1	1	1	0.4	0	1	1	0	0.25	0	1	0	0.25	0.25	0	0
264199	0.945455	0	0	0	0.5	0	0.666667	0	0.666667	0	1	0	0	0	0	0	0	0	0	0	0.5	0	0	1	0	0	0	0.6	0.2	0	0.6	1	0.6	1	1	0.8	0.4	0	1	1	0	0.25	0	0.5	0	0.25	0.25	1	0
299768	0.945455	0	0	0	0.5	0	0.666667	0	0.666667	0	1	0	0	0	0	0	0	0	0	0	0.5	0	0	1	0	0	0	0.6	0.2	0	0.6	1	0.6	1	1	0.8	0.4	0	1	1	0	0.25	0	0.5	0	0.25	0.25	1	0
208435	0.963636	0	0	0	0.25	0	0.666667	0	0.666667	0.375	1	0.25	0	0.142857	0.428571	0.428571	0	0	0	0	0.5	0	0	1	0	0	0	1	0.2	0	0.6	1	1	1	1	1	0.4	0	1	1	1	0	1	0.75	0	0.25	0.25	1	0
205921	0.945455	0	0	0	0.5	0	0.666667	0	0.666667	0.375	1	0.25	0	0.142857	0.428571	0.428571	0	0	0	0	0.5	0	0	1	0	0	0	1	0.2	0	0.6	1	1	0.8	0.8	1	0.4	0	1	1	1	0	1	0.75	0	0.25	0.25	1	0
211110	0.963636	0	0	0	0.5	0	0.666667	0	0.666667	0.375	1	0.25	0	0.142857	0.428571	0.428571	0	0	0	0	0.5	0	0	1	0	0	0	1	0.2	0	0.6	1	1	1	1	1	0.4	0	1	1	1	0	1	0.75	0	0.25	0.25	1	0
486410	0.945455	0	0	0	0.5	0	0.666667	0	0.666667	0.375	1	0.25	0	0.142857	0.428571	0.428571	0	0	0	0	0.5	0	0	1	0	0	0	1	0.2	0	0.6	1	1	1	1	1	0.4	0	1	1	0.5	0	0.5	0.75	0	0.25	0.25	1	0
553482	0.963636	0	0	0	0.5	0	0.666667	0	0.666667	0.375	1	0.25	0	0.142857	0.428571	0.428571	0	0	0	0	0.5	0	0	1	0	0	0	1	0.2	0	0.6	1	1	0	0	1	0.4	0	1	1	0	0	0	0.75	0	0.25	0.25	0	0
552526	0.963636	0	0	0	0.5	0	0.666667	0	0.666667	0.375	1	0.25	0	0.142857	0.428571	0.428571	0	0	0	0	0.5	0	0	1	0	0	0	1	0.2	0	0.6	1	1	0	0	1	0.4	0	1	1	1	0	1	0.75	0	0.25	0.25	1	0
553483	0.963636	0	0	0	0.5	0	0.666667	0	0.666667	0.375	1	0.25	0	0.142857	0.428571	0.428571	0	0	0	0	0.5	0	0	1	0	0	0	1	0.2	0	0.6	1	1	0	0	1	0.4	0	1	1	1	0	1	0.75	0	0.25	0.25	1	0
391295	0.927273	0	0	0	0.5	0	0.666667	0	0.666667	0.375	1	0.25	0	0.142857	0.428571	0.428571	0	0	0	0	0.5	0	0	0.8	0	0	0	0.8	0	0	0.6	1	0.8	1	1	1	0.4	0	0.8	1	0	0	0	0.75	0	0.25	0.25	1	0
568813	0.945455	0	0	0	0.5	0	0.666667	0	0.666667	0.375	1	0.25	0	0.142857	0.428571	0.428571	0	0	0	0	0.5	0	0	0.8	0	0	0	0.8	0	0	0.6	1	0.8	1	1	1	0.4	0	0.8	1	0	0	0	0.75	0	0.25	0.25	1	0
218494	0.945455	0	0	0	0.5	0	0.666667	0	0.666667	0.375	1	0.25	0	0.142857	0.428571	0.428571	0	0	0	0	0.5	0	0	0.8	0	0	0	0.8	0	0	0.6	1	0.8	1	1	1	0.4	0	0.8	1	0	0	0	0.75	0	0.25	0.25	1	0
391296	0.927273	0	0	0	0.5	0	0.666667	0	0.666667	0.375	1	0.25	0	0.142857	0.428571	0.428571	0	0	0	0	0.5	0	0	0.8	0	0	0	0.8	0	0	0.6	1	0.8	1	1	1	0.4	0	0.8	1	0	0	0	0.75	0	0.25	0.25	1	0
568814	0.945455	0	0	0	0.5	0	0.666667	0	0.666667	0.375	1	0.25	0	0.142857	0.428571	0.428571	0	0	0	0	0.5	0	0	0.8	0	0	0	0.8	0	0	0.6	1	0.8	1	1	1	0.4	0	0.8	1	0	0	0	0.75	0	0.25	0.25	1	0
171101	0.945455	0	0	0	0.5	0	0.666667	0	0.666667	0.375	1	0.25	0	0.142857	0.428571	0.428571	0	0	0	0	0.5	0	0	1	0	0	0	0.6	0.2	0	0.6	1	0.6	1	1	0.8	0.4	0	1	1	0	0	0	0.75	0	0.25	0.25	1	0
488222	0.945455	0	0	0	0.5	0	0.666667	0	0.666667	0.375	1	0.25	0	0.142857	0.428571	0.428571	0	0	0	0	0.5	0	0	1	0	0	0	0.6	0.2	0	0.6	1	0.6	1	1	0.8	0.4	0	1	1	0	0	0	0.5	0	0.25	0.25	1	0
487213	0.945455	0	0	0	0.5	0	0.666667	0	0.666667	0.375	1	0.25	0	0.142857	0.428571	0.428571	0	0	0	0	0.5	0	0	1	0	0	0	0.6	0.2	0	0.6	1	0.6	1	1	0.8	0.4	0	1	1	0	0	0	0.5	0	0.25	0.25	1	0
512566	0.927273	0	0	0	0.5	0	0.666667	0	0.666667	0.375	1	0.25	0	0.142857	0.428571	0.428571	0	0	0	0	0.5	0	0	1	0	0	0	0.6	0.2	0	0.6	1	0.6	1	1	0.8	0.4	0	1	1	0	0	0	0.5	0	0.25	0.25	1	0
170187	0.945455	0	0	0	0.5	0	0.666667	0	0.666667	0.375	1	0.25	0	0.142857	0.428571	0.428571	0	0	0	0	0.5	0	0	1	0	0	0	0.6	0.2	0	0.6	1	0.6	1	1	0.8	0.4	0	1	1	0	0	0	0.5	0	0.25	0.25	1	0
561276	0.927273	0	0	0	0.5	0	0.666667	0	0.666667	0.375	1	0.25	0	0.142857	0.428571	0.428571	0	0	0	0	0.5	0	0	1	0	0	0	0.6	0.2	0	0.6	1	0.6	1	1	0.8	0.4	0	1	1	0	0	0	0.5	0	0.25	0.25	1	0
488221	0.945455	0	0	0	0.5	0	0.666667	0	0.666667	0.375	1	0.25	0	0.142857	0.428571	0.428571	0	0	0	0	0.5	0	0	1	0	0	0	0.6	0.2	0	0.6	1	0.6	1	1	0.8	0.4	0	1	1	0	0	0	0.75	0	0.25	0.25	1	0
516950	0.909091	0	0	0	0.5	0	0.666667	0	0.666667	0.375	1	0.25	0	0.142857	0.428571	0.428571	0	0	0	0	0.5	0	0	1	0	0	0	0.6	0.2	0	0.6	1	0.6	1	1	0.8	0.4	0	1	1	0	0	0	0.5	0	0.25	0.25	1	0
488223	0.945455	0	0	0	0.5	0	0.666667	0	0.666667	0.375	1	0.25	0	0.142857	0.428571	0.428571	0	0	0	0	0.5	0	0	1	0	0	0	0.6	0.2	0	0.4	1	0.6	1	1	0.8	0.4	0	1	1	0	0	0	0.75	0	0.25	0.25	1	0
487214	0.945455	0	0	0	0.5	0	0.666667	0	0.666667	0.375	1	0.25	0	0.142857	0.428571	0.428571	0	0	0	0	0.5	0	0	1	0	0	0	0.6	0.2	0	0.6	1	0.6	1	1	0.8	0.4	0	1	1	0	0	0	0.5	0	0.25	0.25	1	0
373153	0.927273	0	0	0	0.5	0	0.666667	0	0.666667	0.375	1	0.25	0	0.142857	0.428571	0.428571	0	0	0	0	0.5	0	0	1	0	0	0	0.6	0.2	0	0.6	1	0.6	1	1	0.8	0.4	0	1	1	0	0	0	0.75	0	0.25	0.25	1	0
370552	0.945455	0	0	0	0.5	0	0.666667	0	0.666667	0.375	1	0.25	0	0.142857	0.428571	0.428571	0	0	0	0	0.5	0	0	1	0	0	0	1	0.2	0	0.6	1	1	0	0	1	0.4	0	1	1	0	0	0	0.75	0	0.25	0.25	1	0
286636	0.945455	0	0	0	0.5	0	0.666667	0	0.666667	0.375	1	0.25	0	0.142857	0.428571	0.428571	0	0	0	0	0.5	0	0	1	0	0	0	1	0.2	0	0.6	1	1	0	0	1	0.4	0	1	1	0	0	0	0.75	0	0.25	0.25	1	0
160491	0.945455	0	0	0	0.5	0	0.666667	0	0.666667	0.375	1	0.25	0	0.142857	0.428571	0.428571	0	0	0	0	0.5	0	0	1	0	0	0	1	0.2	0	0.6	1	1	0	0	1	0.4	0	1	1	0	0	0	0.75	0	0.25	0.25	1	0
471876	0.945455	0	0	0	0.5	0	0.666667	0	0.666667	0.375	1	0.25	0	0.142857	0.428571	0.428571	0	0	0	0	0.5	0	0	1	0	0	0	1	0.2	0	0.6	1	1	0	0	1	0.4	0	1	1	0	0	0	0.75	0	0.25	0.25	1	0
186103	0.927273	0	0	0	0.5	0	0.666667	0	0.666667	0.375	1	0.25	0	0.142857	0.428571	0.428571	0	0	0	0	0.5	0	0	1	0	0	0	1	0.2	0	0.6	1	1	0	0	1	0.4	0	1	1	0	0	0	0.75	0	0.25	0.25	1	0
319701	0.945455	0	0	0	0.5	0	0.666667	0	0.666667	0.375	1	0.25	0	0.142857	0.428571	0.428571	0	0	0	0	0.5	0	0	1	0	0	0	1	0.2	0	0.6	1	1	0	0	1	0.4	0	1	1	0	0	0	0.75	0	0.25	0.25	1	0
370554	0.945455	0	0	0	0.5	0	0.666667	0	0.666667	0.375	1	0.25	0	0.142857	0.428571	0.428571	0	0	0	0	0.5	0	0	1	0	0	0	1	0.2	0	0.6	1	1	0	0	1	0.4	0	1	1	0	0	0	0.75	0	0.25	0.25	1	0
370553	0.945455	0	0	0	0.5	0	0.666667	0	0.666667	0.375	1	0.25	0	0.142857	0.428571	0.428571	0	0	0	0	0.5	0	0	1	0	0.2	0	1	0.2	0	0.6	1	1	0	0	1	0.4	0	1	1	0	0	0	0.75	0	0.25	0.25	1	0
370551	0.945455	0	0	0	0.5	0	0.666667	0	0.666667	0.375	1	0.25	0	0.142857	0.428571	0.428571	0	0	0	0	0.5	0	0	1	0	0	0	1	0.2	0	0.6	1	1	0	0	1	0.4	0	1	1	0	0	0	0.75	0	0.25	0.25	1	0
293653	0.945455	0	0	0	0.5	0	0.666667	0	0.666667	0.375	1	0.25	0	0.142857	0.428571	0.428571	0	0	0	0	0.5	0	0	1	0	0	0	1	0.2	0	0.6	1	1	0	0	1	0.4	0	1	1	0	0	0	0.75	0	0.25	0.25	1	0
160490	0.945455	0	0	0	0.5	0	0.666667	0	0.666667	0.375	1	0.25	0	0.142857	0.428571	0.428571	0	0	0	0	0.5	0	0	0.8	0	0	0	1	0	0	0.6	1	1	0	0	1	0.4	0	0.8	1	0	0	0	0.75	0	0.25	0.25	1	0
193567	0.945455	0	0	0	0.5	0	0.666667	0	0.666667	0.375	1	0.25	0	0.142857	0.428571	0.428571	0	0	0	0	0.5	0	0	1	0	0	0	1	0.2	0	0.6	1	1	0	0	1	0.4	0	1	1	0	0	0	0.75	0	0.25	0.25	1	0
198466	0.945455	0	0	0	0.5	0	0.666667	0	0.666667	0.375	1	0.25	0	0.142857	0.428571	0.428571	0	0	0	0	0.5	0	0	1	0	0	0	1	0.2	0	0.6	1	1	0	0	1	0.4	0	1	1	0	0	0	0.75	0	0.25	0.25	1	0
598659	0.890909	0.888889	0.538462	0.923077	0.666667	0.777778	0.666667	0.777778	0.555556	0.625	0.875	0.5	0.5	0.428571	0.714286	0.714286	0.714286	0.571429	0.857143	0.833333	0.5	0.666667	0.4	0	0	0.8	0.2	0	0	0.4	0.6	1	0	1	1	0	0.4	0	0	1	0	0.25	0	0	0.25	0.25	0.25	0	0
387092	0.927273	0.851852	0.923077	0.923077	0.333333	0.666667	0.666667	0.666667	0.777778	0.375	0.875	0.5	0.625	0.571429	0.428571	0.571429	0.714286	0.571429	0.714286	0.666667	0.5	0.666667	0.6	0.6	0	0.8	0.2	0.6	0	0.4	0.8	1	0.6	0	0	0.8	0	0	0.6	0	0	1	0	1	0.25	0.25	0.25	0	0
387093	0.927273	0	0.923077	0	0.583333	0.666667	0.666667	0	0.888889	0.375	0.875	0.375	0.75	0.571429	0.428571	0.571429	0.714286	0.714286	0.714286	0.666667	0.5	0.833333	0.6	0.8	0	0.8	0.2	0.8	0	0.4	0.8	0.8	0.8	0	0	1	0.4	0	0.8	0.25	0	1	0	0.75	0.25	0.25	0.25	0	0
326298	0.927273	0.888889	0.923077	0.923077	0.333333	0.222222	0.666667	0.777778	0.888889	0.75	0.875	0.75	0.5	0.571429	0.857143	1	0.714286	0.571429	0.285714	0.166667	0.5	0.666667	0.8	0.6	0	0.8	0.2	0.6	0	0.4	0.8	1	0.6	0.2	0.2	0.8	0.4	0	0.6	0.25	0	1	0	1	0.25	0.25	0.25	0	0
273121	0.836364	0.888889	0.923077	0.923077	0.333333	1	0.666667	0.777778	0.888889	0.875	0.875	0.75	0.5	0.571429	1	1	0.714286	0.571429	1	1	0.5	0.666667	0.6	1	0	1	0.2	1	0.2	0.4	0.8	1	1	1	1	1	0.4	0	1	1	0	1	0	1	0.75	0.25	0.25	0	0
382638	0.890909	0.888889	0.769231	0.923077	0	0.222222	0.666667	0.777778	0.888889	0.875	1	0.625	0.5	0.571429	0.857143	1	0.714286	0.571429	0.142857	0.166667	0.5	0.666667	0.6	1	0	0.4	0.2	0.8	0.2	0.4	0.8	1	0.8	0	0	1	0.4	0	1	1	0	1	0	1	0	0	0.25	1	0
235279	0.927273	0.888889	0.769231	0.923077	0.333333	0.222222	0.666667	0.777778	0.777778	0.375	1	0.5	0.5	0.428571	0.428571	0.571429	0.714286	0.571429	0.285714	0.166667	0.5	0.666667	0.6	0.8	0	1	0.2	1	0.2	0.4	0.8	1	1	0	0	0.8	0.4	0	0.8	1	0	1	0	1	0.5	0	0.25	0	0
512562	0.945455	0.851852	0.769231	0.923077	0	0.222222	0.666667	0.666667	0.888889	0.875	1	0.625	0.5	0.571429	0.857143	1	0.714286	0.571429	0.285714	0.166667	0.5	0.666667	0.6	1	0	0.6	0.2	0.8	0.2	0.4	0.8	1	0.8	0	0	1	0.4	0	1	1	0	1	0	1	0	0	0.25	1	0
85963	0.945455	0.888889	0.769231	0.923077	0	0.222222	0.666667	0.777778	0.888889	0.875	1	0.625	0.5	0.571429	0.857143	1	0.714286	0.571429	0.285714	0.166667	0.5	0.666667	0.6	0.8	0	0.6	0.2	0.6	0.2	0.4	0.8	1	0.6	0	0	0.8	0.4	0	0.8	1	0	1	0	0.75	0	0	0.25	1	0
592205	0.945455	0.888889	0.769231	0.923077	0	0.222222	0.666667	0.777778	0.888889	0.875	1	0.625	0.5	0.571429	0.857143	1	0.714286	0.571429	0.285714	0.166667	0.5	0.666667	0.6	1	0	0.6	0.2	0.8	0.2	0.4	0.8	1	0.8	0	0	1	0.4	0	1	1	0	1	0	1	0	0	0.25	1	0
563041	0.909091	0.888889	0.615385	0.923077	0	0.222222	0.555556	0.777778	0.888889	0.875	1	0.625	0.5	0.571429	0.857143	1	0.714286	0.571429	0.285714	0.166667	0.5	0.666667	0.6	0.8	0	0.6	0.2	0.8	0	0.4	0.8	1	0.8	0	0	1	0.4	0	0.8	1	0	1	0	1	0	0	0.25	1	0
85962	0.945455	0.888889	0.769231	0.923077	0	0.222222	0.666667	0.777778	0.888889	0.875	1	0.625	0.5	0.571429	0.857143	1	0.714286	0.571429	0.285714	0.166667	0.5	0.666667	0.6	1	0	0.6	0.2	0.8	0.2	0.4	0.8	1	0.8	0	0	1	0.4	0	1	1	0	1	0	1	0	0	0.25	1	0
570508	0.890909	0.888889	0.769231	0.923077	0	0.222222	0.666667	0.777778	0.888889	0.875	1	0.625	0.5	0.571429	0.857143	1	0.714286	0.571429	0.285714	0.166667	0.5	0.666667	0.6	1	0	0.6	0.2	0.8	0.2	0.4	0.8	1	0.8	0	0	1	0.4	0	1	1	0	1	0	1	0	0	0.25	1	0
357544	0.945455	0.888889	0.769231	0.923077	0	0.222222	0.666667	0.777778	0.888889	0.875	1	0.625	0.5	0.571429	0.857143	1	0.714286	0.571429	0.285714	0.166667	0.5	0.666667	0.6	1	0	0.6	0.2	0.8	0.2	0.4	0.8	1	0.8	0	0	1	0.4	0	1	1	0	1	0	1	0	0	0.25	1	0
367737	0.945455	0.851852	1	0.923077	0.333333	0.222222	0.777778	0.666667	0.888889	0.75	1	0.75	0.5	0.571429	1	1	0.714286	0.571429	0.285714	0.166667	0.5	0.666667	0.8	0.4	0	1	0.2	0.6	0	0.4	0.6	1	0.6	0.8	0.8	0.6	0.4	0	0.4	0.25	0	1	0	1	0.5	0.25	0.25	0	0
525898	0.945455	0.888889	0.769231	0.923077	0.333333	1	0.666667	0.777778	0.777778	0.75	1	0.75	0.625	0.714286	0.857143	1	0.714286	0.571429	1	1	0.5	0.666667	0.8	0.8	0	1	0.2	1	0	0.4	0.8	1	1	1	1	1	0.4	0	0.8	1	0	1	0	0.75	0.75	0.25	0.25	0	0
360105	0.872727	0.851852	0.769231	0.923077	0.333333	1	0.666667	0.666667	0.777778	0.75	1	0.75	0.5	0.571429	1	1	0.714286	0.571429	1	1	0.5	0.666667	0.8	0.4	0	1	0.2	0.6	0	0.4	0.6	1	0.6	0	0	0.6	0.4	0	0.4	1	0	1	0	1	0.5	0	0.25	0	0
306263	0.945455	0.888889	0.769231	0.923077	0.583333	0.222222	0.666667	0.777778	0.888889	0.375	1	0.5	0.5	0.428571	0.428571	0.428571	0.714286	0.571429	0.285714	0.166667	0.5	0.666667	0.8	0.8	0	1	0.2	0.8	0	0.4	0.6	1	0.8	1	1	1	0.4	0	0.8	1	0	1	0	0.75	0.5	0	0.25	0	0
360107	0.927273	0	0.769231	0	0.583333	0.222222	0.666667	0	0.888889	0.375	1	0.375	0.5	0.428571	0.428571	0.428571	0.714286	0.571429	0.285714	0.166667	0.5	0.666667	0.8	0	0	1	0.2	0	0	0.6	0.6	1	0	0	0	0	0.4	0	0	1	0	1	0	0	0.75	0	0.25	0	0
360106	0.927273	0.888889	1	0.923077	0.333333	1	0.666667	0.777778	0.888889	0.75	1	0.75	0.5	0.571429	1	1	0.714286	0.571429	1	1	0.5	0.666667	0.6	0.6	0	1	0.2	0.6	0	0.4	0.8	1	0.6	1	1	0.8	0.4	0	0.6	1	0	1	0	0.75	0.5	0	0.25	0	0
360104	0.890909	0.888889	0.538462	0.923077	0.333333	1	0.666667	0.777778	0.777778	0.75	1	0.625	0.5	0.571429	0.857143	1	0.714286	0.571429	1	1	0.5	0.666667	0.8	0.8	0	1	0.2	0.8	0	0.4	0.6	1	0.8	0	0	1	0.4	0	0.8	1	0	0.75	0	0.75	0.5	0	0.25	0	0
195099	0.945455	0.888889	0.769231	0.923077	0.583333	0.222222	0.777778	0.777778	0.888889	0.75	1	0.75	0.5	0.571429	0.857143	1	0.714286	0.571429	0.285714	0.166667	0.5	0.666667	0.8	0.8	0	1	0.2	0.8	0	0.4	0.6	1	0.8	1	1	1	0.4	0	0.8	1	0	1	0	0.75	0.5	0	0.25	0	0
360109	0.945455	0.888889	0.769231	0.923077	0.583333	0.222222	0.555556	0.777778	0.888889	0.75	1	0.75	0.5	0.571429	0.857143	1	0.714286	0.571429	0.142857	0.166667	0.5	0.666667	0.8	0.8	0	0.6	0.2	0.8	0	0.4	0.6	1	0.8	1	1	1	0.4	0	0.8	1	0	1	0	0.75	0.5	0	0.25	0	0
192222	0.945455	0.888889	0.769231	0.923077	0.5	0.222222	0.666667	0.777778	0.888889	0.75	1	0.75	0.5	0.571429	0.857143	1	0.714286	0.571429	0.285714	0.166667	0.5	0.666667	0.8	0.8	0	1	0.2	0.8	0	0.4	0.6	1	0.8	1	1	1	0.4	0	0.8	1	0	1	0	0.75	0.5	0	0.25	0	0
407148	0.945455	0.888889	0.769231	0.923077	0.583333	0.222222	0.666667	0.777778	0.888889	0.75	1	0.75	0.5	0.571429	0.857143	1	0.714286	0.571429	0.285714	0.166667	0.5	0.666667	0.8	0.8	0	1	0.2	0.8	0	0.4	0.6	1	0.8	1	1	1	0.4	0	0.8	1	0	1	0	0.75	0.5	0	0.25	0	0
354242	0.945455	0.888889	0.769231	0.923077	0.583333	0.222222	0.666667	0.777778	0.888889	0.75	1	0.75	0.5	0.571429	0.857143	1	0.714286	0.571429	0.285714	0.166667	0.5	0.666667	0.8	0.8	0	1	0.2	0.8	0	0.4	0.6	1	0.8	1	1	1	0.4	0	0.8	1	0	1	0	0.75	0.5	0	0.25	0	0
264462	0.8	0.851852	1	0.846154	0.666667	0.444444	0.666667	0.777778	0.666667	0.5	0.75	0.375	0.75	0.714286	0.571429	0.714286	0.571429	0.714286	0.285714	0.333333	0.5	0.833333	0.6	1	0	0.6	0.2	0.8	0.2	0.6	1	1	0.8	1	1	1	0.4	0	1	1	0.25	0.25	0.25	1	0.5	0.75	0.25	0	0.25
335543	0.890909	0	1	0	0.666667	0.333333	0.444444	0	0.666667	0.75	1	0.75	0.625	0.571429	0.857143	1	0.571429	0.714286	0.428571	0.333333	0.5	0.833333	0.8	0.6	0.6	0.8	0.2	0.6	0	0.4	0.8	1	0.6	1	1	0.8	0.4	0	0.6	1	0.75	0.25	0.75	0.5	0.5	0.25	0.25	0	0
56780	0.890909	0.888889	0.307692	0.923077	0.583333	0	0.555556	0.777778	0.777778	0.75	1	0.625	0.625	0.571429	0.857143	1	0.714286	0.714286	0.142857	0	0.5	0.833333	0.8	0.8	0	0.6	0.2	0.8	0	0.4	0.8	1	0.8	1	1	1	0	0	0.8	0	0.25	0.25	0.25	0.75	0.5	0.25	0.25	0	0
177439	0.818182	0.888889	0.769231	0.923077	0.333333	0.777778	0.555556	0.777778	0.777778	0.625	0.75	0.5	0.625	0.428571	0.714286	0.857143	0.571429	0.714286	0.857143	0.833333	0.5	0.833333	0.6	0.8	0.4	0.8	0.2	0.8	0	0.4	1	1	0.8	1	1	1	0.4	0	0.8	1	1	0.25	1	1	0.5	0.25	0.25	0	0.25
177437	0.890909	0.814815	0.230769	0.769231	0.75	0.666667	0.666667	0.777778	0.777778	0.75	1	0.75	0.75	0.714286	0.857143	1	0.571429	0.714286	0.714286	0.666667	0.5	0.833333	0.6	1	0.2	0.8	0.2	0.8	0.2	0.4	0.8	1	0.8	1	1	1	0.8	0	1	1	1	0.25	1	1	0.25	0.25	0.25	1	0
439235	0.890909	0.851852	0.307692	0.846154	0.583333	0.333333	0.555556	0.777778	0.777778	0.75	1	0.625	0.75	0.714286	0.857143	1	0.571429	0.857143	0.428571	0.333333	0.5	0.833333	0.8	1	0.2	0.8	0.2	0.8	0.2	0.4	0.8	1	0.8	1	1	1	0.4	0	1	1	0	0.25	0	0.75	0.25	0.25	0.25	0	0
96561	0.854545	0	0	0	0.583333	0	0.555556	0	0.555556	0.75	0.875	0.625	0.75	0.714286	0.857143	0.857143	0.571429	0.714286	0.142857	0	0.5	0.833333	0.8	0.4	0.8	0.8	0.2	0.4	0	0.4	0.8	1	0.4	1	1	0.6	0.4	0	0.4	0.5	0	0.25	0	0.25	0.25	0.25	0.25	0	0
502025	0.909091	0.037037	1	0.0769231	0.416667	0.555556	0.555556	0	0.666667	0.75	0.75	0.625	0.75	0.571429	0.714286	0.857143	0	0.714286	0.571429	0.5	0.5	0.833333	0.6	0.8	0	0.4	0.4	0.8	0	0.6	1	1	0.8	1	1	1	0.4	0	0.8	0.25	0.25	0.25	0.25	0.75	0.25	0.75	0.5	1	0.75
448385	0.854545	0.037037	1	0.0769231	0.333333	0.666667	0.444444	0	0.555556	0.75	0.75	0.625	0.625	0.571429	0.714286	0.857143	0	0.571429	0.714286	0.666667	0.5	0.666667	0.8	1	0.4	0.8	0.4	0.8	0.2	0.6	1	1	0.8	1	1	1	0	0	1	0	1	0.25	1	0.75	0.5	0.75	0.5	1	0.75
246197	0.854545	0.259259	1	0.153846	0.666667	0.444444	0.555556	0.555556	0.666667	0.75	0.875	0.625	0.625	0.571429	0.714286	0.857143	0.285714	0.571429	0.428571	0.333333	0.5	0.666667	0.8	1	0	0.8	0.6	0.8	0.2	0.6	1	1	0.8	1	1	1	0.4	0	1	1	0	0.25	0	0.75	0.5	0.75	1	1	0.25
447217	0.854545	0.703704	1	0.769231	0.666667	0.777778	0.444444	0.444444	0.666667	0.625	0.875	0.5	0.75	0.571429	0.714286	0.857143	0.285714	0.714286	0.714286	0.666667	0.666667	0.666667	0.6	0	0.4	0.8	0.2	0	0	0.6	0.8	1	0	1	1	0	0.4	0	0	0.25	0	0.25	0	0	0.5	0.5	0.25	1	0.25
290397	0.818182	0.740741	0.923077	0.846154	0.666667	0.777778	0.444444	0.444444	0.666667	0.625	0.875	0.5	0.75	0.571429	0.714286	0.857143	0.571429	0.714286	0.714286	0.666667	0.5	0.666667	0.6	0	0.2	0.8	0.2	0	0	0.6	0.8	1	0	1	1	0	0.4	0	0	0.25	0	0.25	0	0	0.5	0.5	0.25	0	0.25
455488	0.854545	0.740741	0.923077	0.846154	0.666667	0.777778	0.444444	0.444444	0.666667	0.625	0.875	0.5	0.75	0.571429	0.714286	0.857143	0.285714	0.714286	0.714286	0.666667	0.5	0.666667	0.4	0	0.4	0.8	0.2	0	0	0.6	0.8	1	0	1	1	0	0.4	0	0	0.25	0	0.25	0	0	0.5	0.5	0.25	1	0.25
338966	0.963636	0.814815	0.846154	0.923077	0.583333	0.888889	0.666667	0.777778	0.666667	0.75	0.875	0.75	0.75	0.714286	0.857143	1	0.714286	0.714286	0.857143	0.833333	0.5	0.833333	0.8	0.8	0.4	0.8	0.2	0.8	0	0.4	1	1	0.8	1	1	1	0.4	0	0.8	0.5	0	0	0	0.75	0.25	0.25	0.25	0	0
338963	0.909091	0.888889	0.846154	0.923077	0.583333	0.555556	0.666667	0.777778	0.666667	0.75	1	0.75	0.75	0.714286	0.857143	1	0.571429	0.857143	0.571429	0.5	0.5	0.833333	0.8	0.8	0.6	0.8	0.2	0.8	0	0.4	0.8	1	0.8	0.2	0.2	1	0	0	0.8	0.25	0	0.25	0	0.75	0.5	0.5	0.25	0	0
404380	0.909091	0.814815	1	0.923077	0.75	0.888889	0.666667	0.777778	0.777778	0.25	0.75	0.375	0.75	0.428571	0.285714	0.285714	0.571429	0.714286	0.857143	0.833333	0.5	0.833333	0.4	0.8	0	0.6	0.2	0.8	0	0.4	1	1	0.8	1	1	1	0.4	0	0.8	1	0	0.25	0	0.75	0.5	0.25	0.25	0	0
351605	0.890909	0.851852	1	0.923077	0.666667	0.888889	0.555556	0.777778	0.666667	0.375	0.875	0.5	0.75	0.571429	0.428571	0.571429	0.714286	0.714286	0.857143	0.833333	0.5	0.833333	0.8	0.8	0.6	0.6	0.2	0.8	0	0.4	0.8	1	0.8	1	1	1	0.4	0	0.8	0.5	0	0.25	0	0.75	0.75	0.5	0.25	0	0
398767	0.963636	0.777778	1	0.923077	0.75	0.777778	0.666667	0.666667	0.777778	0.75	0.875	0.75	0.75	0.714286	0.857143	1	0.571429	0.857143	0.714286	0.666667	0.5	0.833333	0.8	0.8	0.4	0.8	0.2	0.8	0	0.4	1	1	0.8	1	1	1	0.4	0	0.8	1	0	0.25	0	0.75	0.75	0.25	0.25	0	0
269799	0.945455	0.851852	1	0.923077	0.666667	0.888889	0.555556	0.666667	0.666667	0.25	0.875	0.375	0.75	0.428571	0.285714	0.285714	0.714286	0.714286	0.857143	0.833333	0.5	0.833333	0.8	0.8	0	0.6	0.2	0.8	0	0.4	1	1	0.8	1	1	1	0.4	0	0.8	0.25	0	0.25	0	0.75	0.5	0.25	0.25	0	0
243231	0.909091	0.888889	1	0.923077	0.75	0.888889	0.555556	0.777778	0.777778	0.25	0.875	0.25	0.75	0.428571	0.285714	0.428571	0.714286	0.714286	0.857143	0.833333	0.5	0.833333	0.8	0.8	1	0.8	0.2	0.8	0	0.4	1	1	0.8	1	1	1	0.4	0	0.8	1	0	0.25	0	0.75	0.5	0.5	0.25	0	0
485915	0.854545	0.888889	0	0.923077	0.25	0.333333	0.333333	0.777778	0.666667	0.75	0.875	0.75	0.75	0.714286	0.857143	0.857143	0.571429	0.714286	0.428571	0.333333	0.5	0.833333	0.6	1	0	0.8	0.2	0.8	0.2	0.4	0.8	1	0.8	1	1	1	0.4	0	1	1	0.25	0.25	0.25	0.75	0.25	0.25	0.5	1	0
525897	0.890909	0.814815	0.384615	0.923077	0.25	0.888889	0.555556	0.666667	0.666667	0.625	1	0.5	0.625	0.428571	0.714286	0.714286	0.571429	0.714286	0.857143	0.833333	0.5	0.833333	0.8	1	0	0.6	0.2	0.8	0.2	0.4	0.8	1	0.8	1	1	1	0.4	1	1	1	0	0.25	0	0.75	0.5	0.25	0.5	0	0
363253	0.709091	0.814815	0	0.923077	0.0833333	0	0.333333	0.666667	0.666667	0.25	0.875	0.25	0.625	0.285714	0.285714	0.285714	0.571429	0.714286	0	0	0.5	0.833333	0.8	0.8	0	0	0.2	0.6	0	0.4	0.6	1	0.6	1	1	0.8	0.4	0	0.8	1	0	0.25	0	0.5	0.5	0.25	0.5	0	0
391774	0.909091	0.888889	0.307692	0.923077	0.333333	0.777778	0.555556	0.777778	0.666667	0.75	0.875	0.625	0.75	0.714286	0.857143	0.857143	0.571429	0.714286	0.857143	0.833333	0.5	0.833333	0.8	1	0	0.6	0.2	0.8	0.2	0.4	0.8	1	0.8	1	1	1	0.4	0	1	1	0	0.25	0	0.75	0.5	0.25	0.5	0	0
207559	0.872727	0.851852	0	0.923077	0	0.111111	0.333333	0.666667	0.666667	0.75	0.75	0.625	0.625	0.571429	0.857143	1	0.571429	0.714286	0.285714	0.166667	0.5	0.833333	0.8	1	0.6	0.8	0.2	1	0.2	0.4	0.8	1	1	1	1	1	0.4	1	1	1	0.25	0.25	0.25	0.75	0.25	0.25	0.5	0	0.25
526222	0.927273	0.851852	0.615385	0.923077	0.583333	0.777778	0.555556	0.666667	0.666667	0.75	1	0.75	0.625	0.571429	0.857143	1	0.571429	0.714286	0.857143	0.833333	0.5	0.833333	0.6	0.8	0	0.8	0.2	0.8	0	0.4	0.8	1	0.8	1	1	1	0.4	0	0.8	1	1	0.25	1	0.75	0.5	0.25	0.5	0	0
573370	0.927273	0.777778	0.923077	0.846154	0.583333	0.777778	0.444444	0.666667	0.666667	0.625	0.875	0.5	0.75	0.571429	0.714286	0.714286	0	0.714286	0.857143	0.833333	0.5	0.833333	0.8	0.8	0.2	0.6	0.2	1	0	0.4	0.8	1	1	1	1	1	0.6	0	0.8	1	0.25	1	0.25	0.75	0.5	0.25	0.5	0	0
525146	0.872727	0.814815	0.769231	0.923077	0	0.777778	0.555556	0.666667	0.666667	0.625	0.875	0.5	0.75	0.571429	0.714286	0.857143	0	0.714286	0.857143	0.833333	0.5	0.833333	0.8	0.8	0.4	0.8	0.2	0.8	0	0.4	0.8	1	0.8	1	1	1	0.4	0	0.8	1	0	0.25	0	1	0.5	0.25	0.5	0	0
522306	0.945455	1	1	1	0.333333	0.555556	0.777778	1	1	0.75	1	0.75	0.875	0.714286	0.857143	1	0.857143	0.714286	0.571429	0.5	0.666667	0.833333	0.8	0.4	0.4	1	0.8	0.6	0	1	1	1	0.6	1	1	0.6	0.4	0	0.4	1	0	1	0	1	0.25	0.5	1	0	0.25
292415	0.945455	1	1	1	0.583333	0.444444	0.777778	1	0.777778	0.875	1	0.75	0.875	0.714286	0.857143	1	0.857143	0.714286	0.428571	0.333333	0.666667	0.833333	0.8	0.4	0	0.6	0.2	0.6	0	1	1	1	0.6	0	0	0.6	0.4	0.6	0.4	0.25	0	1	0	1	0.5	0.75	0.25	0	0.25
323848	0.963636	0.962963	1	1	0.666667	0.444444	0.777778	0.888889	1	0.75	1	0.625	0.625	0.571429	0.857143	1	1	0.714286	0.285714	0.333333	0.5	0.833333	0.8	0.4	0	0.4	0.8	0.6	0	1	1	1	0.6	0.2	0.2	0.6	0	0	0.4	0	0	1	0	1	0	0.5	1	0	0
228410	0.945455	1	1	1	0.583333	0.444444	0.777778	1	0.777778	0.5	1	0.5	0.75	0.571429	0.571429	0.571429	1	0.714286	0.285714	0.333333	0.5	0.833333	0.8	0.4	0	0.4	0.8	0.6	0	1	1	1	0.6	0	0	0.6	0	0	0.4	0	0	1	0	1	0	0.5	1	0	0
335283	0.909091	1	1	1	0.5	0.444444	0.777778	1	0.777778	0.375	1	0.375	0.75	0.571429	0.428571	0.571429	1	0.714286	0.285714	0.333333	0.666667	0.833333	0.8	0.4	0	0.4	0.8	0.6	0	1	1	1	0.6	0	0	0.6	0	0	0.4	0	0	1	0	1	0	0.5	1	0	0.25
583345	0.945455	0.962963	1	1	0.583333	0.222222	0.777778	0.888889	0.777778	0.375	1	0.375	0.75	0.714286	0.571429	0.714286	1	0.857143	0.285714	0.166667	0.666667	0.833333	0.8	0.6	0	0.6	0.2	0.6	0	1	1	1	0.6	0	0	0.8	0.4	0	0.6	0.25	0	1	0	0.75	0.25	0.75	0.25	0	0.25
582744	0.945455	0.962963	1	1	0.583333	0.222222	0.777778	0.888889	0.777778	0.75	1	0.625	0.75	0.714286	0.857143	0.857143	1	0.857143	0.285714	0.166667	0.666667	0.833333	0.8	0.8	0	0.6	0.2	0.8	0	1	1	1	0.8	1	1	1	0.4	0	0.8	0.25	0	1	0	0.75	0	0.75	0.25	0	0.25
265072	0.963636	0.962963	1	1	0.583333	0.444444	0.777778	0.888889	0.888889	0.75	1	0.625	0.75	0.714286	0.714286	0.857143	1	0.857143	0.428571	0.333333	0.666667	0.833333	0.8	1	0	0.6	0.2	0.8	0.2	1	1	1	0.8	1	1	1	0.4	0	1	0.25	0	1	0	1	0	0.75	0.25	0	0.25
85643	0.963636	0.962963	1	1	0.666667	0.555556	0.777778	0.888889	0.888889	0.75	1	0.75	0.875	0.714286	0.857143	1	1	0.714286	0.571429	0.5	0.5	0.833333	0.8	0.8	0.4	1	0.8	0.8	0	1	1	1	0.8	1	1	1	0.8	0	0.8	1	0.25	1	0.25	1	0.25	1	1	0	1
159087	0.981818	0.962963	1	1	0.583333	0.222222	0.777778	0.888889	0.888889	0.75	1	0.75	0.875	0.714286	1	1	1	0.714286	0.285714	0.166667	0.666667	0.833333	0.8	0.4	0	1	0.8	0.6	0	1	1	1	0.6	1	1	0.6	0.4	0	0.4	0.25	0.25	1	0.25	1	0.25	1	1	0	1
62928	0.945455	0.962963	1	1	0.583333	0.333333	0.777778	0.888889	0.888889	0.75	1	0.75	0.875	0.714286	1	1	1	0.857143	0.428571	0.333333	0.5	0.833333	0.8	0.4	0	1	0.8	0.6	0	1	1	1	0.6	1	1	0.6	0.4	0	0.4	1	0	1	0	1	0.25	1	1	0	1
76114	0.945455	0.185185	1	0.0769231	0.666667	0.888889	0.777778	0.222222	0.888889	0.875	1	0.75	0.75	0.571429	0.857143	1	0.857143	0.857143	0.857143	0.833333	0.666667	0.833333	0.8	0.4	0	0.8	0.6	0.6	0	0.8	1	1	0.6	1	1	0.6	0.4	0	0.4	1	0	1	0	1	0.5	0.75	1	0	1
243365	0.945455	0.925926	1	1	0.666667	0.222222	0.777778	0.777778	0.888889	0.75	1	1	0.875	0.714286	0.857143	1	1	0.857143	0.285714	0.166667	0.5	0.833333	0.8	1	0	0.6	0.2	0.8	0.2	1	1	1	0.8	1	1	1	0.8	1	1	1	1	1	1	1	0.25	0.75	0.25	1	0.75
557598	0.981818	0.925926	1	1	0.333333	0.222222	0.888889	0.777778	0.777778	0.75	1	0.625	0.875	0.714286	0.857143	1	1	0.857143	0.285714	0.166667	0.5	0.833333	0.8	1	0	1	0.8	0.8	0.2	0.8	1	1	0.8	1	1	1	0.4	1	1	1	1	1	1	0.75	0.25	0.5	1	0	0.25
521006	0.818182	0	1	0	0.25	0.222222	0.777778	0	0.888889	0.375	1	0.375	0.625	0.428571	0.571429	0.571429	1	0.571429	0.142857	0.166667	0.666667	0.666667	1	0	0	0.4	0.2	0	0	0.8	1	1	0	0	0	0	0.4	0	0	1	0	1	0	0	0	0	0.25	0	0.25
242231	0.963636	0	1	0	0.25	0.222222	0.777778	0	1	0.375	1	0.375	0.625	0.428571	0.571429	0.571429	1	0.571429	0.142857	0.166667	0.666667	0.666667	1	0	0	0.4	0.2	0	0	0.8	1	1	0	0	0	0	0.4	0	0	1	0	1	0	0	0	0	0.25	0	0.25
662598	0.963636	0	1	0	0.25	0.222222	0.777778	0	1	0.375	1	0.375	0.625	0.428571	0.571429	0.571429	1	0.571429	0.142857	0.166667	0.666667	0.666667	1	0	0	0.4	0.2	0	0	0.8	1	1	0	0	0	0	0.4	0	0	1	0	1	0	0	0	0	0.25	0	0.25
122587	0.963636	0	1	0	0.25	0.222222	0.777778	0	1	0.375	1	0.375	0.625	0.428571	0.571429	0.571429	1	0.571429	0.142857	0.166667	0.666667	0.666667	1	0	0	0.4	0.2	0	0	0.8	1	1	0	0	0	0	0.4	0	0	1	0	1	0	0	0	0	0.25	0	0.25
122586	0.963636	0	1	0	0.25	0.222222	0.777778	0	1	0.375	1	0.375	0.625	0.428571	0.571429	0.571429	1	0.571429	0.142857	0.166667	0.666667	0.666667	1	0	0	0.4	0.2	0	0	0.8	1	1	0	0	0	0	0.4	0	0	1	0	1	0	0	0	0	0.25	0	0.25
272831	0.963636	0	1	0	0.25	0.222222	0.777778	0	1	0.375	1	0.375	0.625	0.428571	0.571429	0.571429	1	0.571429	0.142857	0.166667	0.666667	0.666667	1	0	0	0.4	0.2	0	0	0.8	1	1	0	0	0	0	0.4	0	0	1	0	1	0	0	0	0	0.25	0	0.25
374833	0.963636	0	1	0	0.25	0.222222	0.777778	0	1	0.375	1	0.375	0.625	0.428571	0.571429	0.571429	1	0.571429	0.142857	0.166667	0.666667	0.666667	1	0	0	0.4	0.2	0	0	0.8	1	1	0	0	0	0	0.4	0	0	1	0	1	0	0	0	0	0.25	0	0.25
204773	0.963636	0.962963	1	1	0.583333	0.444444	0.777778	0.888889	1	0.75	1	0.75	0.875	0.714286	0.857143	1	1	0.857143	0.428571	0.333333	0.666667	0.833333	0.8	1	0	0.6	0.2	0.8	0.2	1	1	1	0.8	1	1	1	0.4	0	1	1	0	1	0	0.75	0.25	0.75	0.25	0	0.25
375286	0.963636	0.962963	1	1	0.25	0.444444	0.777778	0.888889	1	0.875	1	0.75	0.875	0.714286	1	1	1	0.857143	0.428571	0.333333	0.666667	0.833333	0.8	1	0	0.6	0.8	0.8	0.2	1	1	1	0.8	1	1	1	0.4	0	1	1	0	1	0	0.75	0.25	0.75	1	0	0.25
395495	0.963636	0.925926	1	1	0.666667	0.333333	0.777778	0.777778	0.888889	0.375	1	0.5	0.75	0.571429	0.571429	0.714286	0.857143	0.857143	0.428571	0.333333	0.666667	0.833333	0.8	0.6	0	1	0.8	0.6	0.2	1	1	1	0.6	1	1	0.6	0.4	0	0.6	1	1	1	1	1	0.25	1	1	0	1
420662	0.945455	0.888889	1	1	0.666667	0.333333	0.777778	0.666667	0.888889	0.875	1	0.75	0.875	0.714286	0.857143	1	1	0.857143	0.428571	0.333333	0.5	0.833333	0.8	0.8	0.2	0.6	0.8	0.8	0	1	1	1	0.8	1	1	1	0.8	0.6	0.8	1	0	1	0	1	0.25	0.75	1	0	1
360910	0.981818	0.851852	1	1	0.75	0.444444	0.777778	0.555556	0.888889	0.625	0.875	0.625	0.875	0.714286	0.857143	0.857143	0.857143	0.857143	0.428571	0.333333	0.666667	0.833333	0.8	0.8	0	0.6	0.2	0.8	0	0.8	1	1	0.8	1	1	1	0.4	0	0.8	1	0	1	0	1	0.25	1	0.25	0	1
257311	0.981818	0.777778	1	0.846154	0.25	0.444444	0.777778	0.555556	0.888889	0.75	1	0.75	0.875	0.714286	1	1	0.857143	0.857143	0.428571	0.333333	0.5	0.833333	0.8	0.8	0	1	0.8	0.8	0	1	1	1	0.8	1	1	1	0.4	0	0.8	1	1	1	1	1	0.25	1	1	0	1
257310	0.618182	0.925926	1	1	0.333333	0.444444	0.777778	0.777778	0.666667	0.75	1	0.75	0.875	0.714286	1	1	0.857143	0.857143	0.428571	0.333333	0.5	0.833333	0.8	0.8	0	1	0.6	0.8	0	1	1	1	0.8	1	1	1	0.4	0	0.8	1	1	1	1	1	0.25	1	1	0	1
340100	0.981818	0.962963	1	1	0.833333	0.444444	0.777778	0.888889	0.888889	0.75	1	0.75	0.75	0.571429	1	1	0.857143	0.857143	0.428571	0.333333	0.666667	0.833333	0.8	0.8	0	1	0.8	0.8	0	1	1	1	0.8	1	1	1	0.4	0	0.8	1	1	1	1	1	0.25	1	1	0	1
257313	0.981818	0.888889	1	1	0.166667	0.444444	0.777778	0.666667	0.888889	0.75	1	0.75	0.875	0.714286	1	1	0.857143	0.857143	0.428571	0.333333	0.5	0.833333	0.8	0.8	0	0.6	0.2	0.8	0	1	1	1	0.8	1	1	1	0.4	0	0.8	1	0	1	0	1	0	1	0.25	0	1
543728	0.963636	0.962963	1	1	0.75	0.444444	0.777778	0.888889	0.888889	0.875	1	0.625	0.875	0.714286	0.857143	1	1	0.857143	0.428571	0.333333	0.5	0.833333	0.8	1	0.2	0.6	0.2	0.8	0.2	1	1	1	0.8	1	1	1	0.8	1	1	1	1	1	1	1	0.25	1	0.25	0.75	1
338969	0.963636	0.888889	1	0.923077	0.666667	0.888889	0.777778	0.777778	0.888889	0.75	1	0.75	0.75	0.571429	0.857143	1	1	0.857143	0.857143	0.833333	0.666667	0.833333	0.8	1	0	0.8	0.8	0.8	0.2	1	1	1	0.8	1	1	1	0.8	1	1	1	1	1	1	1	0.25	0.75	1	1	0.75
688245	0.981818	0.925926	1	1	0.666667	0.444444	0.777778	0.777778	0.888889	0.875	1	1	0.875	0.714286	1	1	1	0.857143	0.428571	0.333333	0.666667	0.833333	0.8	1	0	1	0.8	0.8	0.2	1	1	1	0.8	1	1	1	0.4	0	1	1	0	1	0	1	0.25	1	1	0	0.75
398578	0.981818	0.888889	1	0.923077	0.666667	0.444444	0.888889	0.777778	0.888889	0.875	1	1	0.875	0.714286	1	1	0.857143	0.857143	0.428571	0.333333	0.666667	0.833333	0.8	1	0	0.6	0.2	0.8	0.2	1	1	1	0.8	1	1	1	0.6	0	1	1	1	1	1	1	0.25	0.75	0.25	0	1
391735	0.945455	0.888889	1	1	0.75	0.444444	0.777778	0.666667	0.888889	0.75	1	0.625	0.875	0.714286	0.857143	1	1	0.714286	0.428571	0.333333	0.5	0.833333	0.8	1	0	0.6	0.2	1	0.2	1	1	1	1	1	1	1	0.8	1	1	1	1	1	1	1	0.25	1	0.25	1	1
296591	0.945455	0.037037	1	0.0769231	0.75	0.777778	0.777778	0	0.888889	1	1	0.75	0.75	0.571429	0.857143	1	1	0.857143	0.714286	0.666667	0.666667	0.833333	0.8	1	0	0.6	0.2	0.8	0.2	1	1	1	0.8	1	1	1	0.4	0	1	1	1	1	1	1	0.25	1	0.25	1	0.75
365044	0.927273	0	1	0	0.666667	0.555556	0.888889	0	0.888889	0.75	1	0.625	0.875	0.714286	0.857143	1	1	0.857143	0.571429	0.5	0.666667	0.833333	0.8	0.8	0	0.6	0.8	1	0.2	1	1	1	1	1	1	0.8	0.4	0	0.8	1	1	1	1	0.75	0.25	1	1	0	0.75
232721	0.981818	0.925926	1	1	0.666667	0.555556	0.777778	0.777778	1	0.75	1	0.625	0.875	0.714286	1	1	1	0.857143	0.571429	0.5	0.666667	0.833333	0.8	1	0	0.6	0.2	0.8	0.2	1	1	1	0.8	1	1	1	0.4	0	1	1	0	1	0	0.75	0.25	1	0.25	0	0.25
397945	0.981818	0.925926	1	1	0.666667	0.444444	0.777778	0.777778	0.888889	0.75	1	0.625	0.875	0.714286	0.857143	1	1	0.857143	0.428571	0.333333	0.5	0.833333	0.8	1	0	0.6	0.2	0.8	0.2	1	1	1	0.8	1	1	1	0.4	0	1	1	1	1	1	1	0	0.75	0.25	0	0.25
535289	0.981818	0.925926	1	1	0.666667	0.555556	0.777778	0.777778	1	0.75	1	0.75	0.875	0.714286	1	1	1	0.857143	0.571429	0.5	0.666667	0.833333	0.8	1	0	0.6	0.2	0.8	0.2	1	1	1	0.8	1	1	1	0.4	1	1	1	0	1	0	0.75	0.25	0.75	0.25	0	0.25
312153	0.945455	0	1	0	0.166667	0.222222	0.777778	0	0.888889	0.375	1	0.5	0.75	0.428571	0.428571	0.571429	1	0.857143	0.285714	0.166667	0.666667	0.833333	0.8	0.2	0.2	0.6	0.8	0	0.2	1	0.8	1	0	1	1	0	0.4	0	0.2	1	0	1	0	0	0.25	0.75	1	0	0.25
452638	0.963636	0	1	0	0.25	0.222222	0.777778	0	0.888889	0.375	1	0.375	0.75	0.428571	0.428571	0.571429	1	0.857143	0.142857	0.166667	0.5	0.833333	0.8	0.2	0	0.4	0.8	0	0.2	1	0.8	1	0	1	1	0	0.4	0	0.2	1	0	1	0	0	0.25	0.5	1	0	0.25
267608	0.981818	1	1	1	0.833333	0.222222	0.888889	1	1	0.75	1	0.625	0.875	0.714286	0.857143	1	1	0.857143	0.285714	0.166667	0.666667	0.833333	1	1	0	0.6	0.2	0.8	0.2	1	1	1	0.8	1	1	1	0.4	0	1	1	1	1	1	1	0.25	1	0.25	0.75	1
428406	0.981818	1	1	1	0.833333	0.222222	0.777778	1	1	0.75	1	0.75	0.875	0.714286	0.857143	1	1	0.857143	0.285714	0.166667	0.666667	0.833333	1	1	0	1	0.8	0.8	0.2	1	1	1	0.8	1	1	1	0.4	0	1	1	1	1	1	1	0.25	1	1	0.75	1
402626	0.963636	1	1	1	0.833333	0.222222	0.777778	1	1	0.75	1	0.75	0.875	0.714286	0.857143	1	1	0.857143	0.285714	0.166667	0.666667	0.833333	1	1	0	1	0.8	0.8	0.2	1	1	1	0.8	1	1	1	0.4	0	1	1	1	1	1	1	0.25	1	1	0.75	1
164546	0.963636	0.962963	1	1	0.833333	0.444444	0.888889	0.888889	1	0.875	1	0.75	0.875	0.714286	0.857143	1	1	0.857143	0.428571	0.333333	0.666667	0.833333	1	1	0	1	0.8	0.8	0.2	1	1	1	0.8	1	1	1	0.4	1	1	1	0	1	0	1	0.25	1	1	1	1
266264	0.963636	1	1	1	0.833333	0.777778	0.777778	1	1	0.875	1	0.75	0.875	0.714286	0.857143	1	1	0.857143	0.714286	0.666667	0.666667	0.833333	1	1	0	1	0.8	0.8	0.2	1	1	1	0.8	1	1	1	0.4	1	1	1	0	1	0	1	0.25	1	1	1	1
264198	0.981818	0.962963	1	1	0.833333	0.444444	0.777778	0.888889	1	0.875	1	0.625	0.875	0.714286	0.857143	1	1	0.857143	0.428571	0.333333	0.833333	0.833333	0.8	1	0	1	0.8	0.8	0.2	1	1	1	0.8	1	1	1	0.4	1	1	1	1	1	1	1	0.25	1	1	1	1
381666	0.981818	0.962963	1	1	0.833333	0.666667	0.777778	0.888889	1	0.875	1	0.75	0.875	0.714286	1	1	1	0.857143	0.714286	0.666667	0.666667	0.833333	0.8	1	0	1	0.8	0.8	0.2	1	1	1	0.8	1	1	1	0.4	1	1	1	0.5	1	0.5	1	0.25	1	1	1	1
398527	0.981818	0.962963	1	1	0.833333	0.222222	0.777778	0.888889	0.888889	0.75	1	0.625	0.875	0.714286	0.857143	1	1	0.857143	0.285714	0.166667	0.666667	0.833333	1	1	0	0.6	0.2	1	0.2	1	1	1	1	1	1	1	0.8	1	1	1	1	1	1	1	0.25	1	0.25	0	1
266265	0.981818	0.962963	1	1	0.833333	0.777778	0.777778	0.888889	1	0.75	1	0.75	0.875	0.714286	0.857143	1	1	0.857143	0.714286	0.666667	0.666667	0.833333	0.8	1	0	1	0.8	1	0.2	1	1	1	1	1	1	1	0.8	1	1	1	1	1	1	1	0.25	1	1	1	1
391038	0.981818	1	1	1	0.75	0.777778	0.777778	1	1	0.75	1	0.75	0.875	0.714286	0.857143	1	1	0.857143	0.714286	0.666667	0.666667	0.833333	1	1	0	0.6	0.2	1	0.2	1	1	1	1	1	1	1	0.8	1	1	1	1	1	1	1	0.25	1	0.25	0	1
626418	0.963636	1	1	1	0.833333	0.222222	0.888889	1	1	0.75	1	0.625	0.875	0.714286	1	1	1	0.857143	0.285714	0.166667	0.666667	0.833333	0.8	1	0.2	0.8	0.2	1	0.2	1	1	1	1	1	1	1	0.8	0	1	1	1	1	1	1	0.25	1	0.25	1	1
395019	0.981818	0.962963	1	1	0.75	0.222222	0.888889	0.888889	1	0.75	1	0.625	0.875	0.714286	0.857143	1	1	0.857143	0.285714	0.166667	0.833333	0.833333	1	1	0	0.6	0.2	1	0.2	1	1	1	1	1	1	1	0.8	0	1	1	1	1	1	1	0.25	1	0.25	1	1
269482	0.963636	1	1	1	0.833333	0.222222	0.777778	1	1	0.625	1	0.5	0.875	0.571429	0.714286	0.857143	1	0.857143	0.285714	0.166667	0.666667	0.833333	1	1	0	0.6	0.2	1	0.2	1	1	1	1	1	1	1	0.8	0	1	1	1	1	1	1	0.25	1	0.25	1	1
398577	0.981818	1	1	1	0.75	0.222222	0.777778	1	1	0.75	1	0.75	0.875	0.714286	0.857143	1	1	0.857143	0.285714	0.166667	0.666667	0.833333	1	1	0	0.6	0.2	1	0.2	1	1	1	1	1	1	1	0.8	0	1	1	1	1	1	1	0.25	1	0.25	1	1
339670	0.981818	1	1	1	0.75	0.222222	0.777778	1	1	0.75	1	0.75	0.875	0.714286	0.857143	1	1	0.857143	0.285714	0.166667	0.666667	0.833333	1	1	0	0.6	0.2	1	0.2	1	1	1	1	1	1	1	0.8	0	1	1	1	1	1	1	0.25	1	0.25	1	1
216591	0.981818	0.962963	1	1	0.75	0.222222	0.888889	0.888889	1	0.75	1	0.625	0.875	0.714286	1	1	1	0.857143	0.285714	0.166667	0.666667	0.833333	1	1	0	0.6	0.2	1	0.2	1	1	1	1	1	1	1	0.8	0	1	1	1	1	1	1	0.25	1	0.25	1	1
331272	0.981818	0.962963	1	1	0.833333	0.222222	0.777778	0.888889	1	0.75	1	0.625	0.875	0.714286	1	1	1	0.857143	0.285714	0.166667	0.666667	0.833333	1	1	0	0.6	0.2	1	0.2	1	1	1	1	1	1	1	0.8	0	1	1	1	1	1	1	0.25	1	0.25	1	1
331271	0.981818	0.962963	1	1	0.833333	0.222222	0.777778	0.888889	1	0.75	1	0.625	0.875	0.714286	1	1	1	0.857143	0.285714	0.166667	0.666667	0.833333	0.8	1	0	0.6	0.2	1	0.2	1	1	1	1	1	1	1	0.8	0	1	1	1	1	1	1	0.25	1	0.25	1	1
406425	0.981818	1	1	1	0.75	0.222222	0.888889	1	1	0.75	1	0.625	0.875	0.714286	1	1	1	0.857143	0.285714	0.166667	0.666667	0.833333	1	1	0	0.6	0.2	1	0.2	1	1	1	1	1	1	1	0.8	0	1	1	1	1	1	1	0.25	1	0.25	1	1
271848	0.981818	0.962963	1	1	0.833333	0.777778	0.888889	0.888889	1	0.75	1	0.625	0.875	0.714286	1	1	1	0.857143	0.714286	0.666667	0.666667	0.833333	1	1	0	0.6	0.2	1	0.2	1	1	1	1	1	1	1	0.8	0	1	1	1	1	1	1	0.25	1	0.25	1	1
412022	0.963636	0.925926	1	1	0.833333	0.222222	0.777778	0.777778	1	0.625	1	0.5	0.875	0.571429	0.714286	0.857143	1	0.857143	0.285714	0.166667	0.666667	0.833333	1	1	0	0.6	0.2	1	0.2	1	1	1	1	1	1	1	0.8	1	1	1	1	1	1	1	0.25	1	0.25	1	1
320389	0.981818	0.962963	1	1	0.833333	0.222222	0.777778	0.888889	1	0.625	1	0.5	0.875	0.571429	0.714286	0.857143	1	0.857143	0.285714	0.166667	0.666667	0.833333	1	1	0	0.6	0.2	1	0.2	1	1	1	1	1	1	1	0.8	1	1	1	1	1	1	1	0.25	1	0.25	1	1
320388	0.981818	0.962963	1	1	0.75	0.222222	0.777778	0.888889	1	0.625	1	0.5	0.875	0.571429	0.714286	0.857143	1	0.857143	0.285714	0.166667	0.666667	0.833333	1	1	0	0.6	0.2	1	0.2	1	1	1	1	1	1	1	0.8	1	1	1	1	1	1	1	0.25	1	0.25	1	1
243160	0.981818	1	1	1	0.833333	0.222222	0.777778	1	1	0.625	1	0.5	0.875	0.571429	0.714286	0.857143	0.857143	0.857143	0.285714	0.166667	0.666667	0.833333	1	1	0	0.6	0.2	1	0.2	1	1	1	1	1	1	1	0.8	1	1	1	1	1	1	1	0.25	1	0.25	1	1
320372	0.945455	0.962963	1	1	0.833333	0.666667	0.777778	0.888889	1	0.625	1	0.5	0.875	0.571429	0.857143	0.857143	1	0.857143	0.571429	0.5	0.666667	0.833333	1	1	0	0.6	0.2	1	0.2	1	1	1	1	1	1	1	0.8	0.8	1	1	1	1	1	1	0.25	1	0.25	1	1
357348	0.981818	0.962963	1	1	0.833333	0.777778	0.777778	0.888889	1	0.625	1	0.5	0.875	0.571429	0.857143	0.857143	1	0.857143	0.714286	0.666667	0.666667	0.833333	1	1	0	0.6	0.2	1	0.2	1	1	1	1	1	1	1	0.8	1	1	1	1	1	1	1	0.25	1	0.25	1	1
536230	0.981818	0.962963	1	1	0.833333	0.222222	0.777778	0.888889	1	0.625	1	0.5	0.875	0.571429	0.714286	0.857143	1	0.857143	0.285714	0.166667	0.5	0.833333	1	1	0	0.6	0.2	0.8	0.2	1	1	1	0.8	1	1	1	0.8	1	1	1	1	1	1	0.75	0	1	0.25	1	1
272560	0.981818	1	1	1	0.833333	0.777778	0.888889	1	1	0.625	1	0.5	0.875	0.571429	0.857143	0.857143	1	0.857143	0.714286	0.666667	0.666667	0.833333	1	1	0	0.6	0.2	1	0.2	1	1	1	1	1	1	1	0.8	1	1	1	1	1	1	1	0.25	1	0.25	1	1
320373	0.981818	0.962963	1	1	0.833333	0.777778	0.777778	0.888889	1	0.625	1	0.5	0.875	0.571429	0.857143	0.857143	1	0.857143	0.714286	0.666667	0.666667	0.833333	1	1	0	0.6	0.2	1	0.2	1	1	1	1	1	1	1	0.8	1	1	1	1	1	1	1	0.25	1	0.25	1	1
156889	0.927273	0.777778	1	0.769231	0.583333	0.555556	0.666667	0.666667	1	0.375	0.75	0.5	0.75	0.571429	0.428571	0.571429	0.571429	0.714286	0.571429	0.5	0.5	0.833333	0	0.2	0.4	1	0.6	0	0.2	0.6	0.8	1	0	1	1	0	0.4	0	0.2	0.25	0.25	0.25	0.25	0	0.25	0.5	1	0	0.25
335992	0.872727	0	1	0	0.25	0.222222	0.666667	0	0.555556	0.25	0.875	0.25	0.625	0.285714	0.285714	0.285714	0.571429	0.714286	0.142857	0.166667	0.5	0.833333	0.2	0	0	0	0.4	0	0	0.6	0.8	1	0	1	1	0	0.8	0	0	1	0	0.25	0	0	0	0.5	1	0	0
450851	0.963636	0.814815	1	0.923077	0.75	0.444444	0.777778	0.666667	1	0.75	0.875	0.75	0.75	0.714286	1	1	0.714286	0.857143	0.428571	0.333333	0.666667	0.833333	0.6	0	0	0.6	0.8	0	0	0.8	1	1	0	0	0	0	0.4	0	0	1	0	1	0	0	0.25	0.75	1	1	0.25
366602	0.981818	0.814815	1	0.923077	0.666667	0.222222	0.777778	0.666667	1	0.75	0.875	0.75	0.875	0.714286	1	1	0.714286	0.857143	0.285714	0.166667	0.666667	0.833333	0.8	0	0	0.6	0.8	0	0	0.8	1	1	0	0	0	0	0.4	0	0	1	0	1	0	0	0	1	1	1	0.25
565050	0.981818	0.814815	1	0.923077	0.833333	0.222222	0.777778	0.666667	1	0.875	1	0.625	0.75	0.714286	0.857143	1	0.714286	0.857143	0.285714	0.166667	0.666667	0.833333	0.8	0	0	0.4	0.8	0	0	0.8	1	1	0	0	0	0	0.4	0	0	1	1	1	1	0	0	0.75	1	0	0.25
314225	0.963636	0	1	0	0	0.222222	0.666667	0	0.888889	0.75	0.875	0.5	0.625	0.571429	0.714286	0.857143	0.571429	0.571429	0.285714	0.166667	0.5	0.666667	0.6	0.2	0	0.2	0.8	0	0.2	0.8	1	1	0	0	0	0	0	0	0.2	0	0	0.25	0	0	0	0.25	1	1	0
279238	0.945455	0.0740741	1	0	0.75	0.333333	0.777778	0	0.777778	0.5	0.875	0.5	0.625	0.571429	0.714286	0.714286	0.714286	0.714286	0.428571	0.333333	0.666667	0.666667	0.6	0.6	0	0.4	0.8	0.6	0.2	0.8	0.8	1	0.6	0	0	0.6	0	0	0.6	0	0	0.25	0	1	0.25	1	1	0	0.25
317655	0.945455	0.740741	1	0.846154	0.75	0.333333	0.777778	0.555556	0.777778	0.625	0.625	0.5	0.625	0.571429	0.714286	0.857143	0.571429	0.714286	0.428571	0.333333	0.5	0.666667	0.6	0	0	0.6	0.6	0	0	0.8	1	0.8	0	0	0	0	0.4	0	0	0.5	0	1	0	0	0.25	0.75	1	0	0.25
392499	0.927273	0.888889	1	1	0.666667	0.333333	0.666667	0.666667	0.777778	0.75	0.75	0.625	0.625	0.714286	1	1	0.714286	0.571429	0.428571	0.333333	0.5	0.666667	0.6	0.6	0	0.2	0.6	0.4	0.2	0.8	1	1	0.4	0	0	0.4	0.4	0	0.6	1	0	1	0	0.5	0.25	1	1	1	1
264203	0.890909	0.888889	0	1	0	0	0.666667	0.666667	0.777778	0.625	0.875	0.5	0.75	0.571429	0.857143	0.857143	0.714286	0.714286	0	0	0.5	0.833333	0.8	0.2	0	0.2	0.8	0.4	0	0.8	1	1	0.4	0	0	0.4	0	0	0.2	0	0	1	0	0.5	0	0	1	0	0.25
622759	0.963636	0.851852	0	1	0	0	0.666667	0.666667	0.888889	0.625	0.875	0.5	0.75	0.571429	0.714286	0.857143	0.714286	0.714286	0	0	0.5	0.833333	0.8	0.4	0	0.2	0.8	0.6	0	0.8	1	1	0.6	0	0	0.6	0	0	0.4	0	0	1	0	0.75	0	0	1	0	0.25
342108	0.945455	0.814815	1	0.923077	0	0.777778	0.777778	0.555556	0.777778	0.25	0.875	0.25	0.625	0.285714	0.285714	0.428571	0.571429	0.714286	0.857143	0.833333	0.5	0.833333	0.8	0.6	0.2	1	0.8	0.6	0.2	0.6	1	1	0.6	1	1	0.6	0.4	0	0.6	0.25	0	1	0	0.75	0.25	0.5	1	0	0.5
269796	0.963636	0.851852	1	0.923077	0.25	0.888889	0.777778	0.666667	0.888889	0.75	0.875	0.625	0.75	0.714286	1	1	0.571429	0.714286	1	1	0.5	0.833333	0.8	1	0.6	0.8	0.8	1	0.2	0.8	1	1	1	1	1	1	0.8	0	1	1	1	0.25	1	1	0	0.25	1	1	0.25
414684	0.945455	0.777778	1	0.923077	0	0.666667	0.777778	0.555556	0.666667	0.75	1	0.75	0.75	0.714286	1	1	0.571429	0.857143	0.714286	0.666667	0.5	0.833333	0.8	1	0.6	1	0.6	0.8	0.2	0.8	1	1	0.8	1	1	1	0.8	0	1	1	0	0.25	0	0.75	0	0.75	1	0	0.25
634452	0.963636	0	1	0	0	0.555556	0.777778	0	0.888889	0.75	0.875	0.625	0.625	0.714286	1	1	0.571429	0.714286	0.571429	0.5	0.5	0.666667	0.8	0.8	0.6	0.2	0.8	0.8	0	0.8	1	1	0.8	0.8	0.8	1	0.4	0	0.8	1	0	1	0	0.75	0.25	0.75	1	0	0.25
349163	0.963636	0.592593	1	0.615385	0.583333	0.777778	0.777778	0.444444	0.555556	0.375	0.875	0.375	0.625	0.571429	0.428571	0.571429	0.571429	0.714286	0.714286	0.666667	0.5	0.666667	0.8	0.4	0.6	0.2	0.8	0.6	0	0.6	1	1	0.6	1	1	0.6	0.4	1	0.4	1	1	1	1	1	0.25	0.5	1	0	1
272568	0.927273	0.814815	1	0.923077	0.583333	0.333333	0.777778	0.666667	0.888889	0.625	0.75	0.625	0.625	0.571429	0.714286	0.857143	0.571429	0.714286	0.428571	0.333333	0.5	0.666667	0.8	0.8	0.6	0.4	0.8	0.8	0	0.8	1	1	0.8	0	0	1	0.4	0	0.8	1	1	1	1	1	0.25	0.75	1	0	0.25
391165	0.945455	0.037037	1	0.0769231	0.583333	0.444444	0.777778	0	0.666667	0.625	0.875	0.5	0.5	0.428571	0.571429	0.714286	0.571429	0.571429	0.571429	0.5	0.5	0.666667	0.8	0.6	0.6	0.2	0.8	0.6	0.2	0.8	1	1	0.6	1	1	0.6	0.4	0	0.6	1	0	1	0	0.75	0	0.75	1	0	0.25
290633	0.945455	0.703704	0	0.846154	0.333333	0.111111	0.777778	0.555556	0.888889	0.75	1	0.625	0.625	0.714286	1	1	0.571429	0.714286	0.142857	0.166667	0.5	0.666667	0.8	0.8	0	0	0.8	0.8	0	0.8	1	1	0.8	0	0	1	0.4	0	0.8	1	1	0.25	1	0.75	0	0.5	1	0	0.25
582402	0.945455	0.777778	1	0.846154	0.833333	0.444444	0.777778	0.666667	0.888889	0.75	1	0.75	0.75	0.714286	0.857143	1	0.714286	0.857143	0.428571	0.333333	0.5	0.833333	0.8	0	0	0.4	0.8	0	0	0.8	1	1	0	0.8	0.8	0	0	0	0	0	0.25	1	0.25	0	0	0.75	1	0	0.25
394221	0.963636	0.814815	1	0.923077	0.833333	0.444444	0.777778	0.666667	0.777778	0.875	0.875	0.75	0.75	0.714286	0.857143	1	0.714286	0.857143	0.285714	0.333333	0.5	0.833333	0.6	0.6	0	0.2	0.8	0.4	0.2	0.8	1	1	0.4	0	0	0.4	0	0	0.6	0	0	1	0	0.5	0	0.75	1	1	0.25
228405	0.963636	0.666667	1	0.692308	0.75	0.444444	0.777778	0.555556	0.777778	0.625	1	0.625	0.75	0.571429	0.714286	0.857143	0.714286	0.857143	0.285714	0.333333	0.5	0.833333	0.8	0.6	0	0.2	0.6	0.4	0.2	0.8	1	1	0.4	0	0	0.4	0	0	0.6	0	0	1	0	0.75	0	0.75	1	0	0.25
398580	0.981818	0.703704	1	0.692308	0	0.444444	0.666667	0.666667	0.888889	0.625	1	0.5	0.625	0.428571	0.714286	0.857143	0.714286	0.857143	0.428571	0.333333	0.5	0.833333	0.6	1	0.2	1	0.8	0.8	0.2	0.8	1	1	0.8	1	1	1	0.8	0	1	1	1	1	1	1	0.25	0.75	1	0	1
318586	0.963636	0.703704	1	0.692308	0	0.444444	0.777778	0.666667	0.888889	0.75	0.875	1	0.625	0.714286	1	1	0.571429	0.714286	0.428571	0.333333	0.5	0.666667	0.6	1	0	1	0.8	1	0.2	0.8	1	1	1	1	1	1	0.8	1	1	1	1	0.25	1	1	0.25	1	1	1	1
375451	0.927273	0.666667	1	0.692308	0	0.444444	0.777778	0.555556	0.777778	0.75	0.875	0.625	0.625	0.571429	0.857143	1	0.714286	0.857143	0.428571	0.333333	0.5	0.833333	0.8	1	0	0.6	0.8	0.8	0.2	0.8	1	1	0.8	1	1	1	0.8	1	1	1	1	0.25	1	1	0.25	0.75	1	0	0.25
290400	0.981818	0.62963	1	0.615385	0	0.444444	0.777778	0.555556	0.777778	0.75	0.875	0.625	0.625	0.571429	0.857143	1	0.714286	0.714286	0.428571	0.333333	0.5	0.833333	0.6	1	0	0.6	0.6	1	0.2	0.8	1	1	1	1	1	1	0.8	0	1	1	1	1	1	1	0.25	1	1	0	1
292414	0.963636	0.666667	1	0.692308	0	0.444444	0.888889	0.555556	0.777778	0.75	0.875	0.625	0.625	0.571429	0.857143	1	0.714286	0.857143	0.428571	0.333333	0.5	0.833333	0.6	1	0	0.6	0.8	1	0.2	0.8	0.8	1	1	1	1	1	0.8	1	1	1	1	1	1	1	0.25	0.5	1	0	1
246200	0.981818	0.703704	1	0.692308	0	0.444444	0.777778	0.666667	0.888889	0.25	0.875	0.25	0.625	0.285714	0.285714	0.285714	0.714286	0.857143	0.428571	0.333333	0.5	0.833333	0.8	1	0	0.6	0.6	1	0.2	0.8	0.8	1	1	1	1	1	0.8	1	1	1	1	0.25	1	1	0.25	0.75	1	0	1
557760	0.945455	0.888889	1	1	0	0.444444	0.666667	0.666667	0.777778	0.625	0.875	0.625	0.75	0.571429	0.857143	0.857143	0.714286	0.857143	0.428571	0.333333	0.5	0.833333	0.6	1	0	0.8	0.8	1	0.2	0.8	1	1	1	1	1	1	0.8	0	1	1	1	0.25	1	1	0	0.5	1	0	0.25
349102	0.963636	0.888889	1	1	0	0.444444	0.666667	0.666667	0.888889	0.625	0.75	0.625	0.75	0.571429	0.714286	0.857143	0.714286	0.857143	0.428571	0.333333	0.5	0.833333	0.6	1	0	1	0.8	1	0.2	0.8	1	1	1	1	1	1	0.8	0	1	1	1	0.25	1	1	0.25	0.25	1	0	0.25
349101	0.963636	0.888889	1	1	0	0.444444	0.777778	0.666667	0.777778	0.625	0.875	0.625	0.75	0.571429	0.857143	0.857143	0.714286	0.857143	0.428571	0.333333	0.5	0.833333	0.6	1	0	0.8	0.8	1	0.2	0.8	1	1	1	1	1	1	0.8	0	1	1	1	0.25	1	1	0	0.25	1	0	0.25
272943	0.963636	0.888889	1	1	0	0.444444	0.777778	0.666667	0.777778	0.625	0.75	0.5	0.75	0.571429	0.714286	0.857143	0.714286	0.857143	0.428571	0.333333	0.5	0.833333	0.6	1	0	1	0.8	1	0.2	0.8	1	1	1	1	1	1	0.8	0	1	1	1	0.25	1	1	0	0.5	1	0	0.25
434131	0.727273	0	0.923077	0	0	0.444444	0.555556	0	0.666667	0	0.625	0	0	0	0	0	0	0	0.285714	0.333333	0.5	0	0.6	0	0	0	0.6	0	0	0.4	0.6	0.6	0	0	0	0	0	0	0	0	0	0.25	0	0	0	0	0.75	0	0
222891	0.763636	0	0.923077	0	0	0.444444	0.555556	0	0.777778	0	0.75	0	0	0	0	0	0	0	0.285714	0.333333	0.5	0	0.6	0	0	0	0.6	0	0	0.4	0.6	0.6	0	0	0	0	0	0	0	0	0	0.25	0	0	0	0	0.75	0	0
66084	0.890909	0	1	0	0.0833333	0.444444	0.777778	0	0.777778	0	0.75	0	0.25	0	0	0	0	0.285714	0.285714	0.333333	0.5	0.333333	0.6	0	0	0	0.6	0	0	0.6	0.8	0.8	0	0	0	0	0.4	0	0	1	0	0.25	0	0	0	0	1	0	0
163164	0.890909	0	1	0	0.0833333	0.444444	0.777778	0	0.777778	0	0.75	0	0.25	0	0	0	0	0.285714	0.285714	0.333333	0.5	0.333333	0.6	0	0	0	0.6	0	0	0.6	0.8	0.8	0	0	0	0	0	0	0	0.25	0	0.25	0	0	0	0	1	0	0
292805	0.890909	0	1	0	0	0.444444	0.666667	0	0.777778	0	0.75	0	0.125	0	0	0	0	0.142857	0.285714	0.333333	0.5	0.166667	0.6	0	0	0	0.6	0	0	0.6	0.8	0.8	0	0	0	0	0	0	0	0	0	0.25	0	0	0	0	1	0	0
570417	0.872727	0	1	0	0.0833333	0.444444	0.777778	0	0.777778	0	0.75	0	0.25	0	0	0	0	0.285714	0.285714	0.333333	0.5	0.333333	0.6	0	0	0	0.6	0	0	0.6	0.8	0.8	0	0	0	0	0	0	0	0	0	0.25	0	0	0	0	1	0	0
269484	0.890909	0	1	0	0	0.444444	0.666667	0	0.777778	0	0.75	0	0.125	0	0	0	0	0.142857	0.285714	0.333333	0.5	0.166667	0.6	0	0	0	0.8	0	0	0.6	0.6	0.8	0	0	0	0	0	0	0	0	0	0.25	0	0	0	0	1	0	0
205920	0.872727	0	1	0	0	0.444444	0.555556	0	0.777778	0	0.75	0	0.125	0	0	0	0	0.142857	0.285714	0.333333	0.5	0.166667	0.6	0	0	0	0.8	0	0	0.6	0.6	0.8	0	0	0	0	0	0	0	0	0	0.25	0	0	0	0	1	0	0
254945	0.890909	0	1	0	0	0.444444	0.666667	0	0.777778	0	0.75	0	0.125	0	0	0	0	0.142857	0.285714	0.333333	0.5	0.166667	0.6	0	0	0	0.6	0	0	0.6	0.6	0.8	0	0	0	0	0	0	0	0	0	0.25	0	0	0	0	1	0	0
302409	0.890909	0	1	0	0	0.444444	0.666667	0	0.777778	0	0.75	0	0.125	0	0	0	0	0.142857	0.285714	0.333333	0.5	0.166667	0.6	0	0	0	0.6	0	0	0.6	0.6	0.8	0	0	0	0	0	0	0	0	0	0.25	0	0	0	0	1	0	0
212042	0.836364	0	1	0	0	0.444444	0.666667	0	0.777778	0.125	0.75	0.125	0.375	0.142857	0.142857	0.142857	0	0.428571	0.285714	0.333333	0.5	0.5	0.6	0	0	0	0.6	0	0	0.6	0.6	0.8	0	0	0	0	0	0	0	0	0	0.25	0	0	0	0	1	0	0
574556	0.854545	0	1	0	0	0.444444	0.555556	0	0.777778	0.25	0.625	0.25	0.5	0.285714	0.285714	0.285714	0	0.571429	0.285714	0.333333	0.5	0.666667	0.6	0	0	0	0.6	0	0	0.4	0.6	0.8	0	0	0	0	0	0	0	0	0	0.25	0	0	0	0	0.75	0	0
320483	0.836364	0	1	0	0	0.444444	0.555556	0	0.777778	0.25	0.625	0.25	0.5	0.285714	0.285714	0.285714	0	0.571429	0.285714	0.333333	0.5	0.666667	0.6	0	0	0	0.6	0	0	0.6	0.6	0.8	0	0	0	0	0	0	0	0	0	0.25	0	0	0	0	1	0	0
234826	0.818182	0	1	0	0	0.444444	0.555556	0	0.777778	0.25	0.625	0.25	0.5	0.285714	0.285714	0.285714	0	0.571429	0.285714	0.333333	0.5	0.666667	0.6	0	0	0	0.6	0	0	0.6	0.6	0.8	0	0	0	0	0	0	0	0	0	0.25	0	0	0	0	0.75	0	0
357244	0.909091	0	1	0	0	0.444444	0.777778	0	1	0.25	1	0.25	0.5	0.285714	0.285714	0.285714	0	0.571429	0.285714	0.333333	0.5	0.666667	0.8	0	0	0	0.6	0	0	0.8	0.4	1	0	0	0	0	0.4	0	0	1	0	0.25	0	0	0	0	0.75	0	0
334380	0.909091	0	1	0	0	0.444444	0.777778	0	0.777778	0.25	1	0.25	0.5	0.285714	0.285714	0.285714	0	0.571429	0.285714	0.333333	0.5	0.666667	0.8	0	0	0	0.6	0	0	0.6	0.4	1	0	0	0	0	0.4	0	0	1	0	0.25	0	0	0	0	0.75	0	0
272947	0.963636	0	1	0	0	0.444444	0.777778	0	1	0.25	1	0.25	0.625	0.285714	0.285714	0.285714	0.571429	0.857143	0.285714	0.333333	0.5	0.833333	0.8	0	0	0	0.6	0	0	0.8	0.6	1	0	0	0	0	0.4	0	0	1	0	0.25	0	0	0	0	0.75	0	0
257363	0.963636	0	1	0	0	0.444444	0.777778	0	0.888889	0.25	1	0.25	0.625	0.285714	0.285714	0.285714	0.571429	0.857143	0.285714	0.333333	0.5	0.833333	0.8	0	0	0	0.6	0	0	0.8	0.6	1	0	0	0	0	0.4	0	0	1	0	0.25	0	0	0	0	0.75	0	0
293613	0.945455	0	1	0	0	0.444444	0.777778	0	1	0.25	1	0.25	0.625	0.285714	0.285714	0.285714	0.571429	0.857143	0.285714	0.333333	0.5	0.833333	0.8	0	0	0	0.6	0	0	0.8	0.6	1	0	0	0	0	0.4	0	0	1	0	0.25	0	0	0	0	0.75	0	0
336407	0.963636	0	1	0	0	0.444444	0.777778	0	1	0.25	1	0.25	0.625	0.285714	0.285714	0.285714	0.571429	0.857143	0.285714	0.333333	0.5	0.833333	0.8	0	0	0	0.6	0	0	0.8	0.6	1	0	0	0	0	0.4	0	0	1	0	1	0	0	0	0	0.75	0	0.25
391896	0.945455	0	1	0	0	0.444444	0.777778	0	1	0.25	1	0.25	0.625	0.285714	0.285714	0.285714	0.571429	0.857143	0.285714	0.333333	0.5	0.833333	0.8	0	0	0	0.6	0	0	0.8	0.6	1	0	0	0	0	0.4	0	0	1	0	1	0	0	0	0	0.5	0	0.25
293614	0.963636	0	1	0	0	0.444444	0.777778	0	1	0.25	1	0.25	0.625	0.285714	0.285714	0.285714	0.571429	0.857143	0.285714	0.333333	0.5	0.833333	0.8	0	0	0	0.6	0	0	0.8	0.6	1	0	0	0	0	0.4	0	0	1	0	1	0	0	0	0	0.75	0	0
315456	0.963636	0	1	0	0	0.444444	0.777778	0	1	0.25	1	0.25	0.625	0.285714	0.285714	0.285714	0.571429	0.857143	0.285714	0.333333	0.5	0.833333	0.8	0	0	0	0.6	0	0	0.8	0.6	1	0	0	0	0	0.4	0	0	1	0	1	0	0	0	0	0.75	0	0
347255	0.963636	0	1	0	0	0.444444	0.777778	0	1	0.25	1	0.25	0.625	0.285714	0.285714	0.285714	0.571429	0.857143	0.285714	0.333333	0.5	0.833333	0.8	0	0	0	0.6	0	0	0.8	0.6	1	0	0	0	0	0.4	0	0	1	0	1	0	0	0	0	0.75	0	0
416276	0.963636	0	1	0	0	0.444444	0.777778	0	1	0.25	1	0.25	0.625	0.285714	0.285714	0.285714	0.571429	0.857143	0.285714	0.333333	0.5	0.833333	0.8	0	0	0	0.6	0	0	0.8	0.6	1	0	0	0	0	0.4	0	0	1	0	1	0	0	0	0	0.75	0	0
272944	0.963636	0	1	0	0	0.444444	0.777778	0	1	0.25	1	0.25	0.625	0.285714	0.285714	0.285714	0.571429	0.857143	0.285714	0.333333	0.5	0.833333	0.8	0	0	0	0.6	0	0	0.8	0.6	1	0	0	0	0	0.4	0	0	1	0	1	0	0	0	0	0.75	0	0
562019	0.963636	0	1	0	0	0.444444	0.777778	0	1	0.25	1	0.25	0.625	0.285714	0.285714	0.285714	0.571429	0.857143	0.285714	0.333333	0.5	0.833333	0.8	0	0	0	0.6	0	0	0.8	0.6	1	0	0	0	0	0.4	0	0	1	0	0.25	0	0	0	0.25	0.75	0	0
392021	0.945455	0	1	0	0	0.444444	0.777778	0	1	0.25	1	0.25	0.625	0.285714	0.285714	0.285714	0.571429	0.857143	0.285714	0.333333	0.5	0.833333	0.8	0	0	0	0.6	0	0	0.8	0.6	1	0	0	0	0	0.4	0	0	1	0	1	0	0	0	0	0.75	0	0
452659	0.963636	0	1	0	0	0.444444	0.777778	0	1	0.25	1	0.25	0.625	0.285714	0.285714	0.285714	0.571429	0.857143	0.285714	0.333333	0.5	0.833333	0.8	0	0	0	0.6	0	0	0.8	0.6	1	0	0	0	0	0.4	0	0	1	0	1	0	0	0	0	0.75	0	0
573234	0.490909	0	0	0	0	0	0.222222	0	0	0	0	0	0	0	0	0	0	0	0	0	0	0	0	0	0	0	0	0	0	0	0	0	0	0	0	0	0	0	0	0	0	0	0	0	0	0	0	0	0.25
402881	0.963636	0.777778	1	0.846154	0	0.444444	0.777778	0.666667	1	0.75	1	0.625	0.75	0.714286	0.857143	1	0.714286	0.857143	0.285714	0.333333	0.5	0.833333	0.8	0.2	0	0.2	0.8	0	0.2	0.8	1	1	0	1	1	0	0.4	0	0.2	1	0	1	0	0	0	1	1	0	0
266835	0.963636	0.851852	1	0.923077	0.666667	0.222222	0.777778	0.777778	1	0.75	1	0.625	0.625	0.571429	0.857143	1	0.714286	0.857143	0.285714	0.166667	0.5	0.833333	0.6	1	0	0.6	0.8	1	0.2	0.6	1	1	1	1	1	1	0.8	1	1	1	1	1	1	1	0.5	0.75	1	1	0.25
266779	0.981818	0.814815	1	0.923077	0.0833333	0.444444	0.777778	0.666667	1	0.75	1	0.625	0.75	0.714286	0.857143	1	0.714286	0.714286	0.428571	0.333333	0.5	0.833333	0.6	1	0	0.6	0.8	0.8	0.2	0.6	1	1	0.8	1	1	1	0.8	0	1	1	1	1	1	1	0.25	0.5	1	1	0.25
438753	0.981818	0.814815	1	0.923077	0	0.777778	0.888889	0.666667	1	0.75	1	0.625	0.625	0.571429	0.857143	1	0.714286	0.857143	0.714286	0.666667	0.5	0.833333	0.6	1	0	0.6	0.8	0.8	0.2	0.6	1	1	0.8	1	1	1	0.4	1	1	1	1	1	1	1	0.25	0.75	1	0	0.25
78245	0.981818	0.037037	1	0.0769231	0.5	0.666667	0.777778	0	1	0.625	0.875	0.5	0.625	0.428571	0.714286	0.857143	0.714286	0.857143	0.714286	0.666667	0.5	0.833333	0.6	1	0	0.6	0.8	0.8	0.2	0.6	1	1	0.8	1	1	1	0.4	1	1	1	1	1	1	1	0.25	1	1	0	1
395965	0.963636	0.814815	1	0.923077	0.583333	0.444444	0.777778	0.666667	0.888889	0.75	0.875	0.625	0.5	0.571429	0.857143	1	0.714286	0.714286	0.428571	0.333333	0.5	0.666667	0.6	0.6	0	0.6	0.8	0.4	0.2	0.6	1	1	0.4	1	1	0.4	0.4	0	0.6	1	0	1	0	0.5	0.5	1	1	1	0.25
395963	0.945455	0.814815	1	0.923077	0.5	0.666667	0.777778	0.666667	0.777778	0.75	1	0.75	0.75	0.714286	0.857143	1	0.714286	0.857143	0.714286	0.666667	0.5	0.833333	0.6	1	0	0.6	0.8	0.8	0.2	0.6	1	1	0.8	0.8	0.8	1	0.4	0	1	1	1	0.25	1	0.75	0	0.5	1	0	0.25
283166	0.963636	0	1	0	0	0.444444	0.777778	0	1	0.625	1	0.5	0.5	0.428571	0.571429	0.714286	0.714286	0.571429	0.285714	0.333333	0.5	0.666667	0	0.8	0	0	0.8	1	0.2	0.6	1	1	1	1	1	0.8	0.8	0	0.8	1	0	1	0	0.75	0	0	1	0	0.25
360095	0.981818	0.814815	1	0.923077	0	0.444444	0.777778	0.666667	1	0.5	1	0.375	0.5	0.285714	0.428571	0.571429	0.714286	0.571429	0.285714	0.333333	0.5	0.666667	0	0.6	0	0	0.8	1	0	0.6	0.6	1	1	0	0	0.8	0.8	0	0.6	1	0	0	0	0.75	0	0	1	0	0.25
382640	0.981818	0	1	0	0	0.444444	0.888889	0	0.888889	0.5	1	0.375	0.625	0.285714	0.428571	0.571429	0.714286	0.714286	0.285714	0.333333	0.5	0.833333	0	0.6	0	0	0.8	1	0	0.6	1	1	1	1	1	0.8	0.8	0	0.6	1	0	1	0	0.75	0	0	1	0	0
283165	0.963636	0	1	0	0	0.444444	0.777778	0	0.888889	0.5	1	0.375	0.5	0.285714	0.428571	0.571429	0.714286	0.571429	0.285714	0.333333	0.5	0.666667	0	0.6	0	0	0.8	1	0	0.6	1	1	1	1	1	0.8	0.8	0	0.6	1	0	1	0	0.75	0	0	1	0	0.25
634504	0.981818	0	1	0	0	0.444444	0.888889	0	1	0.625	1	0.5	0.625	0.428571	0.571429	0.714286	0.714286	0.714286	0.285714	0.333333	0.5	0.833333	0	0.6	0	0	0.8	1	0	0.6	1	1	1	1	1	0.8	0.8	0	0.6	1	0	1	0	0.75	0	0	1	0	0.25
426117	0.981818	0.814815	1	0.923077	0.583333	0.222222	0.888889	0.666667	0.888889	0.5	0.875	0.375	0.625	0.428571	0.714286	0.714286	0.571429	0.857143	0.285714	0.166667	0.5	0.833333	0.6	1	0	1	0.8	0.8	0.2	0.6	1	1	0.8	1	1	1	0.8	1	1	1	0.25	1	0.25	1	0.25	1	1	1	0.25
426355	0.981818	0.814815	1	0.923077	0	0.444444	0.777778	0.666667	0.777778	0.625	0.875	0.5	0.75	0.571429	0.714286	0.857143	0.714286	0.714286	0.428571	0.333333	0.5	0.833333	0.6	1	0	0.6	0.8	1	0.2	0.6	1	1	1	1	1	1	0.4	1	1	1	0.5	1	0.5	1	0.5	0.75	1	1	0.25
441620	0.981818	0.814815	1	0.923077	0	0.444444	0.777778	0.666667	0.777778	0.625	1	0.5	0.75	0.571429	0.714286	0.857143	0.714286	0.857143	0.428571	0.333333	0.5	0.833333	0.6	0.6	0	0.6	0.8	0.6	0.2	0.6	1	1	0.6	1	1	0.6	0.4	0	0.6	1	0.25	1	0.25	1	0.5	0.75	1	0.75	0.25
460265	0.963636	0.814815	1	0.923077	0.5	0.222222	0.888889	0.666667	0.888889	0.625	0.875	0.625	0.625	0.428571	0.714286	0.857143	0.714286	0.714286	0.285714	0.166667	0.5	0.833333	0.6	1	0.6	0.6	0.8	0.8	0.2	0.6	1	1	0.8	1	1	1	0.8	1	1	1	1	1	1	1	0.25	1	1	1	1
440085	0.981818	0.814815	1	0.923077	0.0833333	0.444444	0.777778	0.666667	0.777778	0.625	1	0.5	0.75	0.571429	0.857143	0.857143	0.714286	0.857143	0.428571	0.333333	0.5	0.833333	0.6	1	0	0.6	0.8	0.8	0.2	0.6	1	1	0.8	1	1	1	0.4	0	1	1	0	1	0	1	0.5	0.5	1	0.75	0.25
661410	0.963636	0.814815	1	0.923077	0.166667	0.444444	0.777778	0.666667	0.777778	0.625	1	0.5	0.625	0.428571	0.714286	0.857143	0.714286	0.857143	0.428571	0.333333	0.5	0.833333	0.6	1	0	0.6	0.8	0.8	0.2	0.6	1	1	0.8	1	1	1	0.4	0	1	1	0	1	0	1	0.5	0.5	1	0.75	0.25
419610	0.981818	0.814815	1	0.923077	0.0833333	0.444444	0.777778	0.666667	0.777778	0.625	1	0.5	0.625	0.428571	0.714286	0.857143	0.714286	0.857143	0.428571	0.333333	0.5	0.833333	0.6	1	0	0.6	0.8	0.8	0.2	0.6	1	1	0.8	1	1	1	0.4	0	1	1	0	1	0	1	0.5	0.5	1	0.75	0.25
272630	0.981818	0.814815	1	0.923077	0.666667	0.444444	0.777778	0.666667	0.777778	0.625	1	0.5	0.625	0.428571	0.714286	0.857143	0.714286	0.857143	0.428571	0.333333	0.5	0.833333	0.6	0.6	0	0.6	0.8	0.6	0.2	0.6	1	1	0.6	1	1	0.6	0.4	0	0.6	1	0	1	0	1	0.5	0.5	1	0.75	0.25
537021	0.945455	0.814815	1	0.923077	0	0.222222	0.555556	0.666667	0.777778	0.125	0.875	0.125	0.375	0.142857	0.142857	0.142857	0.714286	0.428571	0.142857	0.166667	0.5	0.5	0.6	0	0	0	0	0	0	0.6	0.8	1	0	0.2	0.2	0	0.4	0	0	1	0	0	0	0	0	0	0.25	0	0.25
366394	0.981818	0.814815	1	0.923077	0	0.444444	0.777778	0.666667	1	0.875	1	0.625	0.625	0.571429	0.857143	1	0.714286	0.714286	0.428571	0.333333	0.5	0.833333	0.6	1	0	1	0.8	1	0.2	0.6	1	1	1	1	1	1	0.8	1	1	1	1	1	1	1	0.25	0.75	1	1	1
266834	0.981818	0.814815	1	0.923077	0	0.444444	0.777778	0.666667	1	0.875	1	0.625	0.625	0.571429	0.857143	1	0.714286	0.714286	0.428571	0.333333	0.5	0.833333	0.6	1	0	1	0.8	1	0.2	0.6	1	1	1	1	1	1	0.8	1	1	1	1	1	1	1	0.25	0.75	1	1	1
311402	0.963636	0.814815	1	0.923077	0	0.444444	0.888889	0.666667	1	0.75	1	0.625	0.625	0.571429	0.857143	1	0.714286	0.857143	0.428571	0.333333	0.5	0.833333	0.6	1	0	0.6	0.8	1	0.2	0.6	1	1	1	1	1	1	0.8	1	1	1	1	1	1	1	0	0.75	1	1	0.25
176299	0.963636	0.814815	1	0.923077	0	0.444444	0.888889	0.666667	1	0.75	1	0.875	0.625	0.571429	0.857143	1	0.714286	0.857143	0.428571	0.333333	0.5	0.833333	0.6	1	0	1	0.8	1	0.2	0.6	1	1	1	1	1	1	0.8	1	1	1	1	1	1	1	0	0.75	1	1	0.25
311403	0.927273	0.814815	1	0.923077	0.666667	0.444444	0.777778	0.666667	1	0.625	1	0.5	0.625	0.428571	0.714286	0.857143	0.714286	0.714286	0.428571	0.333333	0.5	0.833333	0.6	1	0	0.4	0.8	1	0.2	0.8	1	1	1	1	1	1	0.8	1	1	1	1	1	1	1	0	1	1	1	0.25
347834	0.981818	0.814815	1	0.923077	0	0.444444	0.777778	0.666667	1	0.75	1	0.5	0.625	0.428571	0.714286	0.857143	0.714286	0.714286	0.428571	0.333333	0.5	0.833333	0.6	1	0	0.6	0.8	1	0.2	0.6	1	1	1	1	1	1	0.8	1	1	1	1	1	1	1	0	0.75	1	1	0.25
491916	0.981818	0.814815	1	0.923077	0	0.444444	0.777778	0.666667	1	0.75	1	0.5	0.625	0.428571	0.714286	0.857143	0.714286	0.714286	0.428571	0.333333	0.5	0.833333	0.6	1	0	0.6	0.8	1	0.2	0.6	1	1	1	1	1	1	0.8	1	1	1	1	1	1	1	0.25	0.75	1	1	0.25
216596	0.927273	0.814815	1	0.923077	0	0.777778	0.777778	0.666667	1	0.625	1	0.5	0.625	0.428571	0.714286	0.857143	0.714286	0.714286	0.714286	0.666667	0.5	0.833333	0.6	1	0	0.6	0.8	1	0.2	0.6	1	1	1	1	1	1	0.8	1	1	1	1	1	1	1	0.25	0.75	1	1	0.25
395491	0.981818	0.814815	1	0.923077	0	0.444444	0.777778	0.666667	1	0.625	1	0.5	0.625	0.428571	0.714286	0.857143	0.714286	0.714286	0.428571	0.333333	0.5	0.833333	0.6	1	0	0.6	0.8	1	0.2	0.6	1	1	1	1	1	1	0.8	1	1	1	1	1	1	1	0.5	0.75	1	1	0.25
395492	0.981818	0.814815	1	0.923077	0	0.444444	0.777778	0.666667	1	0.75	1	0.625	0.625	0.571429	0.857143	1	0.714286	0.714286	0.428571	0.333333	0.5	0.833333	0.6	1	0	1	0.8	1	0.2	0.6	1	1	1	1	1	1	0.8	1	1	1	1	1	1	1	0.25	0.75	1	1	0.25
439375	0.981818	0.814815	1	0.923077	0	0.444444	0.888889	0.666667	1	0.75	1	1	0.75	0.714286	0.857143	1	0.714286	0.857143	0.428571	0.333333	0.5	0.833333	0.6	1	0	0.6	0.8	1	0.2	0.6	1	1	1	1	1	1	0.8	1	1	1	1	1	1	1	0.5	0.5	1	1	0.25
483179	0.981818	0.777778	1	0.846154	0	0.444444	0.777778	0.666667	1	0.75	1	0.625	0.75	0.714286	0.857143	1	0.714286	0.857143	0.428571	0.333333	0.5	0.833333	0.6	1	0	0.4	0.8	1	0.2	0.6	0.8	1	1	1	1	1	0.8	0	1	1	1	1	1	0.75	0.25	0.5	1	1	0.25
444178	0.981818	0.740741	1	0.769231	0	0.444444	0.777778	0.666667	1	0.75	1	0.625	0.75	0.714286	0.857143	1	0.714286	0.857143	0.428571	0.333333	0.5	0.833333	0.6	1	0	0.4	0.8	1	0.2	0.6	1	1	1	1	1	1	0.4	0	1	1	1	1	1	0.75	0.25	0.5	1	1	0.25
568815	0.981818	0.814815	1	0.923077	0	0.444444	0.777778	0.666667	1	0.75	1	0.625	0.75	0.714286	0.857143	1	0.714286	0.857143	0.428571	0.333333	0.5	0.833333	0.6	1	0	0.4	0.8	1	0.2	0.6	1	1	1	1	1	1	0.8	0	1	1	1	1	1	0.75	0.25	0.5	1	1	0.25
204722	0.981818	0.777778	1	0.846154	0	0.444444	0.777778	0.666667	1	0.75	1	0.625	0.75	0.714286	0.857143	1	0.714286	0.857143	0.428571	0.333333	0.5	0.833333	0.6	1	0	0.4	0.8	1	0.2	0.6	1	1	1	1	1	1	0.8	0	1	1	1	1	1	0.75	0.25	0.5	1	1	0.25
470137	0.981818	0.703704	1	0.769231	0	0.444444	0.777778	0.555556	1	0.75	1	0.625	0.75	0.714286	0.857143	1	0.714286	0.857143	0.428571	0.333333	0.5	0.833333	0.6	1	0	0.4	0.8	1	0.2	0.6	1	1	1	1	1	1	0.8	0	1	1	1	1	1	0.75	0.25	0.5	1	1	0.25
546272	0.981818	0.703704	1	0.769231	0	0.444444	0.777778	0.555556	1	0.75	1	0.625	0.75	0.714286	0.857143	1	0.714286	0.857143	0.428571	0.333333	0.5	0.833333	0.6	1	0	0.4	0.8	1	0.2	0.6	1	1	1	1	1	1	0.4	0	1	1	1	1	1	0.75	0.25	0.5	1	1	0.25
224914	0.981818	0.814815	1	0.923077	0	0.444444	0.777778	0.666667	1	0.75	1	0.625	0.75	0.714286	0.857143	1	0.714286	0.857143	0.428571	0.333333	0.5	0.833333	0.6	1	0	0.4	0.8	1	0.2	0.6	1	1	1	1	1	1	0.4	0	1	1	1	1	1	0.75	0.25	0.5	1	1	0.25
430066	0.963636	0.703704	1	0.769231	0	0.444444	0.777778	0.555556	1	0.75	1	0.625	0.75	0.714286	0.857143	1	0.714286	0.857143	0.428571	0.333333	0.5	0.833333	0.6	1	0	0.4	0.8	1	0.2	0.6	1	1	1	1	1	1	0.4	0	1	1	1	1	1	0.75	0.25	0.5	1	1	0.25
359391	0.981818	0.666667	1	0.692308	0	0.444444	0.777778	0.555556	1	0.75	1	0.625	0.75	0.714286	0.857143	1	0.714286	0.857143	0.428571	0.333333	0.5	0.833333	0.6	1	0	0.4	0.8	1	0.2	0.6	1	1	1	1	1	1	0.4	0	1	1	1	1	1	0.75	0.25	0.5	1	1	0.25
262698	0.981818	0.666667	1	0.692308	0	0.444444	0.777778	0.555556	1	0.75	1	0.625	0.75	0.714286	0.857143	1	0.714286	0.857143	0.428571	0.333333	0.5	0.833333	0.6	1	0	0.4	0.8	1	0.2	0.6	1	1	1	1	1	1	0.4	0	1	1	1	1	1	0.75	0.25	0.5	1	1	0.25
504832	0.945455	0.777778	1	0.846154	0	0.444444	0.777778	0.666667	0.888889	0.75	0.875	0.625	0.625	0.571429	0.857143	1	0.714286	0.714286	0.428571	0.333333	0.5	0.833333	0.6	1	0	0.4	0.8	0.8	0.2	0.6	1	1	0.8	1	1	1	0.4	0	1	1	0	1	0	1	0.25	0.5	1	0	0.25
323098	0.963636	0.777778	1	0.846154	0	0.444444	0.777778	0.666667	1	0.75	0.875	0.625	0.75	0.714286	1	1	0.714286	0.714286	0.285714	0.333333	0.5	0.833333	0	0.2	0	0	0.8	0	0.2	0.6	1	1	0	1	1	0	0.4	0	0.2	1	0	1	0	0	0	0.5	1	1	0
323097	0.963636	0.777778	1	0.846154	0.583333	0.444444	0.888889	0.666667	1	0.75	0.875	0.625	0.75	0.714286	0.857143	1	0.714286	0.714286	0.428571	0.333333	0.5	0.833333	0.6	0.2	0	0.4	0.8	0	0.2	0.6	1	1	0	1	1	0	0.4	0	0.2	1	0	1	0	0	0.25	0.5	1	1	1
288000	0.963636	0.814815	1	0.846154	0.5	0.222222	0.777778	0.666667	0.888889	0.375	1	0.375	0.75	0.571429	0.428571	0.571429	0.714286	0.857143	0.285714	0.166667	0.5	0.833333	0.6	1	0	1	0.8	0.8	0.2	0.6	1	1	0.8	1	1	1	0.4	1	1	1	1	1	1	1	0	1	1	1	1
114615	0.963636	0.814815	1	0.846154	0.583333	0.222222	0.777778	0.666667	0.888889	0.375	0.875	0.375	0.625	0.428571	0.428571	0.571429	0.714286	0.857143	0.285714	0.166667	0.5	0.833333	0.6	1	0	1	0.8	0.8	0.2	0.6	1	1	0.8	1	1	1	0.4	1	1	1	1	1	1	1	0	0.75	1	1	1
224911	0.963636	0.888889	1	0.923077	0.5	0.666667	0.777778	0.777778	0.888889	0.625	0.875	0.5	0.75	0.714286	0.714286	0.857143	0.714286	0.857143	0.714286	0.666667	0.5	0.833333	0.6	1	0.2	1	0.8	0.8	0.2	0.8	1	1	0.8	1	1	1	0.4	1	1	1	1	1	1	1	0.25	1	1	1	1
316056	0.963636	0.851852	1	0.923077	0.583333	1	0.777778	0.666667	1	0.75	0.875	0.625	0.875	0.714286	0.857143	1	0.714286	0.857143	1	1	0.5	0.833333	0.6	1	0.2	1	0.8	0.8	0.2	0.6	1	1	0.8	1	1	1	0.4	1	1	1	0	1	0	1	0	0.25	1	1	1
316058	0.963636	0.814815	1	0.846154	0	0.666667	0.777778	0.666667	1	0.75	0.875	0.625	0.625	0.571429	0.857143	1	0.714286	0.857143	0.714286	0.666667	0.5	0.833333	0.6	1	0.2	0.6	0.8	0.8	0.2	0.6	1	1	0.8	1	1	1	0.4	1	1	1	0	1	0	1	0	0.5	1	1	1
258594	0.963636	0.814815	1	0.846154	0	0.444444	0.777778	0.666667	1	0.75	0.875	0.625	0.625	0.571429	1	1	0.714286	0.857143	0.428571	0.333333	0.5	0.833333	0.6	1	0	0.6	0.8	0.8	0.2	0.6	1	1	0.8	1	1	1	0.4	1	1	1	0	1	0	1	0	0.5	1	1	1
316055	0.945455	0.851852	1	0.923077	0.5	0.666667	0.777778	0.666667	1	0.75	0.875	0.625	0.625	0.571429	1	1	0.714286	0.714286	0.714286	0.666667	0.5	0.833333	0.6	0.2	0	0.8	0.8	0	0.2	0.6	1	1	0	1	1	0	0.4	1	0.2	1	0	1	0	0	0	0.25	1	1	1
316057	0.963636	0.777778	1	0.846154	0	0.777778	0.777778	0.666667	1	0.75	0.875	0.625	0.625	0.571429	0.857143	1	0.714286	0.857143	0.857143	0.833333	0.5	0.833333	0.6	1	0	0.6	0.8	0.8	0.2	0.6	1	1	0.8	1	1	1	0.4	1	1	1	0	1	0	1	0.25	0.25	1	1	1
395960	0.963636	0.814815	1	0.846154	0	0.444444	0.888889	0.666667	1	0.75	1	0.625	0.75	0.714286	1	1	0.714286	0.857143	0.428571	0.333333	0.5	0.833333	0.6	1	0	0.6	0.8	0.8	0.2	0.6	1	1	0.8	1	1	1	0.4	1	1	1	0	1	0	1	0	0.5	1	1	1
246195	0.963636	0	0	0	0.25	0	0.777778	0	0.777778	0.25	1	0.25	0.75	0.285714	0.285714	0.285714	0.714286	0.714286	0	0	0.5	0.833333	0.8	0.6	0	0	0	0.4	0.2	1	1	1	0.4	0	0	0.4	0.4	0	0.6	0.25	0	0.25	0	0.5	0	0	0.25	0	0
243233	0.963636	0.037037	1	0.0769231	0.666667	0.777778	0.777778	0	0.888889	0.375	1	0.5	0.75	0.571429	0.428571	0.571429	0.857143	0.714286	0.714286	0.666667	0.5	0.833333	0.8	0.6	0.4	0.4	0.8	0.4	0.2	1	1	1	0.4	0.2	0.2	0.4	0.4	0	0.6	0.25	0	1	0	0.5	0.25	0.75	1	0	0
243159	0.963636	0	1	0	0.25	0.777778	0.777778	0	0.777778	0.875	1	0.625	0.625	0.571429	0.857143	1	0.857143	0.714286	0.714286	0.666667	0.5	0.833333	0.8	0.8	0	0.4	0.2	0.8	0	0.8	1	1	0.8	0	0	1	0	1	0.8	0	0	1	0	0.75	0.5	0.25	0.25	0	0
380394	0.963636	0	1	0	0.25	0.777778	0.777778	0	0.777778	0.875	1	0.625	0.625	0.571429	0.857143	1	1	0.714286	0.714286	0.666667	0.5	0.833333	0.8	0.8	0	0.4	0.2	0.8	0	0.8	1	1	0.8	0	0	1	0	1	0.8	0	0	1	0	0.75	0.5	0.25	0.25	0	0
374463	0.963636	0	1	0	0	0.222222	0.888889	0	0.666667	0	1	0	0.25	0	0	0	0	0.285714	0.142857	0.166667	0.666667	0.333333	0	0	0	0	0	0	0	0.8	1	1	0	0	0	0	1	0	0	1	0	0	0	0	0	0	0.25	0	0
413404	0.927273	0	1	0	0	0.222222	0.666667	0	0.666667	0.25	1	0.25	0.625	0.285714	0.285714	0.285714	0.714286	0.714286	0.285714	0.166667	0.5	0.833333	0	0	0	0.6	0.8	0	0	0.8	0.8	1	0	0	0	0	0	0	0	0	0	0.25	0	0	0.25	0.25	1	0	0
412965	0.945455	0	1	0	0	0.222222	0.666667	0	0.666667	0.25	1	0.25	0.625	0.285714	0.285714	0.285714	0.571429	0.714286	0.142857	0.166667	0.5	0.833333	0	0	0	0.4	0.8	0	0	0.8	0.8	1	0	0	0	0	0	0	0	0	0	1	0	0	0.25	0.25	1	0	0
595494	0.963636	0	1	0	1	0.222222	0.777778	0	1	0.75	1	0.625	0.875	1	0.857143	1	1	0.714286	0.285714	0.166667	0.5	0.833333	0.8	0.6	0	0.4	0	0.6	1	1	1	1	0.6	1	1	0.6	0.8	0	0.6	1	1	1	1	1	0	0.5	0.25	0	0.25
380703	0.963636	0.962963	1	1	1	0.888889	0.777778	0.888889	1	0.75	1	0.875	0.875	1	0.857143	1	1	0.857143	1	1	0.5	0.833333	0.8	1	0.2	1	1	1	1	1	1	1	1	1	1	1	1	0	1	1	1	1	1	1	1	0.5	1	0	0.25
382245	0.963636	0.962963	1	1	1	0.888889	0.777778	0.888889	1	0.75	1	0.875	0.875	1	0.857143	1	1	0.714286	1	1	0.5	0.833333	0.8	1	0	1	1	1	1	1	1	1	1	1	1	1	1	0	1	1	1	1	1	1	1	0.5	1	0	0.25
323261	0.945455	0.962963	1	1	0.666667	0.444444	0.777778	0.888889	0.888889	0.75	0.875	0.75	0.75	0.714286	0.857143	1	1	0.714286	0.285714	0.333333	0.5	0.833333	0.8	0.4	0	0.4	0.8	0.6	0	1	1	1	0.6	0	0	0.6	0	0	0.4	0	0	0.25	0	1	0.25	0.5	1	1	0.25
555778	0.981818	0.888889	1	1	0.833333	0.666667	0.777778	0.666667	0.777778	0.375	1	0.375	0.75	0.571429	0.428571	0.571429	0.714286	0.714286	0.714286	0.666667	0.5	0.833333	0.8	0.2	0	0.6	0.2	0	0.2	1	1	1	0	0.8	0.8	0	0.4	0	0.2	0.5	0	1	0	0	0	0.5	0.25	0	0
349124	0.945455	0.888889	1	1	0.75	0.444444	0.777778	0.666667	0.777778	0.875	1	0.75	0.75	0.714286	0.857143	1	0.571429	0.714286	0.428571	0.333333	0.5	0.833333	0.8	1	0	0.2	0.8	0.6	0.2	1	1	1	0.6	0	0	0.8	0	0	1	0	0	0.25	0	0.5	0.5	0.25	1	0	0
187272	0.981818	0.925926	1	1	0.833333	0.555556	0.777778	0.777778	0.888889	0.875	1	0.75	0.75	0.714286	0.857143	1	0.714286	0.857143	0.571429	0.5	0.5	0.833333	0.8	1	0.4	0.8	0.8	0.8	0.2	1	1	1	0.8	0.8	0.8	1	0.4	0	1	1	0	0.25	0	1	0.25	0.75	1	0	0
396588	0.963636	0.962963	1	1	0.666667	0.444444	0.888889	0.888889	0.777778	0.875	1	0.75	0.875	0.714286	0.857143	1	0.714286	0.857143	0.428571	0.333333	0.333333	0.833333	0.8	0.2	0	0.6	0.2	0.4	0	1	1	1	0.4	0.8	0.8	0.4	0.4	0	0.2	0.25	0	0.25	0	0.5	0.25	0.5	0.25	0	0.25
400668	0.945455	0.962963	0.307692	1	0.25	0.333333	0.666667	0.888889	0.888889	1	1	0.75	0.75	0.714286	0.857143	1	0.714286	0.857143	0.285714	0.166667	0.5	0.833333	0.8	1	0.4	0.4	0.8	1	0.2	0.8	1	1	1	1	1	1	0.8	0	1	1	1	0.25	1	1	0	1	1	0	1
349521	0.945455	0.925926	0.307692	1	0.916667	0.333333	0.777778	0.777778	0.888889	0.75	1	1	0.75	0.714286	1	1	1	0.857143	0.285714	0.166667	0.5	0.833333	0.8	1	0.2	1	0.8	0.8	0.2	1	1	1	0.8	1	1	1	0.8	0	1	1	1	1	1	0.75	0	0.75	1	1	0.75
387662	0.381818	0	0	0	0	0	0.222222	0	0	0	0.5	0	0	0	0	0	0	0	0	0	0.333333	0	0	0	0	0	0	0	0	0	0	0.6	0	0	0	0	0	0	0	0	0	0	0	0	0	0	0	0	0
290398	0.963636	0.962963	1	1	0.25	0.444444	0.888889	0.888889	0.888889	0.75	1	0.75	0.75	0.714286	1	1	0.714286	0.857143	0.428571	0.333333	0.5	0.833333	0.8	1	0.6	0.4	0	0.8	0.2	1	1	1	0.8	1	1	1	0.8	0	1	1	1	1	1	1	0.25	0.75	0.25	1	0.25
523791	0.981818	0.037037	1	0.0769231	0.916667	0.444444	0.777778	0	1	0.5	1	0.5	0.75	0.428571	0.428571	0.571429	0.571429	1	0.285714	0.333333	0.5	1	0.2	0.8	0	0.4	0.8	0.8	0	0.8	1	1	0.8	0	0	1	0.4	0	0.8	0.25	0	1	0	0.75	0	0.5	1	0	0
393595	0.963636	0.037037	0.0769231	0.0769231	0.833333	0.333333	0.777778	0	0.888889	0.875	0.875	0.75	0.75	0.714286	1	1	0.714286	0.857143	0.285714	0.166667	0.5	0.833333	0.2	0.2	0	0.4	0.8	0	0.2	0.8	1	1	0	0.8	0.8	0	0	0	0.2	0	0	1	0	0	0	0.75	1	0	0.25
400673	0.927273	0.925926	1	1	0.916667	0.222222	0.777778	0.777778	0.777778	0.25	1	0.25	0.625	0.285714	0.285714	0.285714	0.857143	0.714286	0.142857	0.166667	0.5	0.833333	0.8	0.4	0	0.2	0.8	0.6	0	0.8	1	1	0.6	0.2	0.2	0.6	0.4	0	0.4	1	0	0.25	0	1	0	0.75	1	0	0.25
297246	0.963636	0.925926	1	1	0.833333	0.222222	0.777778	0.777778	1	0.25	1	0.25	0.625	0.285714	0.285714	0.285714	0.857143	0.714286	0.142857	0.166667	0.5	0.833333	0.8	0.4	0	0.2	0.8	0.6	0	0.8	1	1	0.6	0.2	0.2	0.6	0.4	0	0.4	1	0	0.25	0	1	0	0.75	1	0	0.25
297245	0.963636	0.925926	1	1	0.916667	0.222222	0.777778	0.777778	1	0.25	1	0.25	0.625	0.285714	0.285714	0.285714	0.857143	0.714286	0.142857	0.166667	0.5	0.833333	0.8	0.4	0	0.2	0.8	0.6	0	0.8	1	1	0.6	0.2	0.2	0.6	0.4	0	0.4	1	0	0.25	0	1	0	0.75	1	0	0.25
272624	0.927273	0.925926	1	1	0.75	0.222222	0.777778	0.777778	1	0.25	1	0.25	0.625	0.285714	0.285714	0.285714	0.857143	0.714286	0.142857	0.166667	0.5	0.833333	0.8	0.4	0	0.2	0.8	0.6	0	0.8	1	1	0.6	0.2	0.2	0.6	0.4	0	0.4	1	1	0.25	1	1	0	0.5	1	0	0.25
434923	0.909091	0	1	0	0.166667	0.444444	0.666667	0	0.888889	0.25	1	0.25	0.625	0.285714	0.285714	0.285714	0.714286	0.714286	0.285714	0.333333	0.5	0.833333	0.6	0.2	0.2	0.2	0	0.2	0	0.4	0.8	1	0.2	0	0	0.2	0.8	0	0.2	0.5	0	0	0	0.25	0	0.25	0.25	1	0
360115	0.927273	0	1	0	0.25	0.444444	0.666667	0	0.888889	0.25	1	0.25	0.625	0.285714	0.285714	0.285714	0.714286	0.714286	0.285714	0.333333	0.5	0.833333	0.6	0.4	0	0.2	0	0.4	0	0.4	0.8	1	0.4	0	0	0.4	0.8	0	0.4	0.5	0	0	0	0.5	0	0.25	0.25	1	0
434922	0.909091	0	1	0	0.25	0.444444	0.666667	0	0.888889	0.25	1	0.25	0.625	0.285714	0.285714	0.285714	0.714286	0.714286	0.285714	0.333333	0.5	0.833333	0.6	0.2	0	0.2	0	0.4	0	0.6	0.8	1	0.4	0	0	0.4	0.8	0	0.2	0.5	0	0	0	0.5	0	0.25	0.25	1	0
434924	0.890909	0	1	0	0.166667	0.444444	0.666667	0	0.888889	0.25	1	0.25	0.625	0.285714	0.285714	0.285714	0.857143	0.714286	0.285714	0.333333	0.5	0.833333	0.6	0.4	0	0.2	0	0.6	0	0.6	0.8	1	0.6	0	0	0.6	0.8	0	0.4	0.5	0	0	0	0.75	0	0.25	0.25	1	0
227377	0.927273	0	1	0	0.25	0.444444	0.666667	0	0.888889	0.25	1	0.25	0.625	0.285714	0.285714	0.285714	0.714286	0.714286	0.285714	0.333333	0.5	0.833333	0.6	0.4	0	0.2	0	0.4	0	0.4	0.8	1	0.4	0	0	0.4	0.8	0	0.4	0.5	0	0	0	0.5	0	0.25	0.25	1	0
317025	0.963636	0.925926	1	1	0.833333	0.444444	0.888889	0.777778	0.888889	0.5	1	0.375	0.875	0.571429	0.571429	0.714286	0.714286	0.714286	0.428571	0.333333	0.5	0.833333	0.8	0.4	0	0.6	0.2	0.6	0	1	1	1	0.6	0	0	0.6	0.4	0.8	0.4	0.25	0	0.25	0	0.75	0	0.5	0.25	0	0
484022	0.927273	0	0.846154	0	0.25	0.222222	0.666667	0	0.777778	0.25	1	0.25	0.5	0.285714	0.285714	0.285714	0.571429	0.571429	0.142857	0.166667	0.5	0.666667	0.6	0.8	0	0.2	0	0.4	0.2	0.6	0.8	1	0.4	0	0	0.6	0.4	0	0.8	0.25	0	0	0	0.5	0	0.5	0.25	0	0.25
401614	0.927273	0	0.846154	0	0.25	0.222222	0.666667	0	0.888889	0.25	1	0.25	0.5	0.285714	0.285714	0.285714	0.571429	0.571429	0.142857	0.166667	0.5	0.666667	0.8	1	0	0.2	0	0.6	0.2	0.6	0.8	1	0.6	0	0	0.8	0.4	0	1	0.25	0	0	0	0.5	0	0.5	0.25	0	0
441952	0.927273	0	0.846154	0	0.25	0.222222	0.666667	0	0.888889	0.25	1	0.25	0.5	0.285714	0.285714	0.285714	0.571429	0.571429	0.142857	0.166667	0.5	0.666667	0.8	0.4	0	0.2	0	0.2	0.2	0.6	0.8	1	0.2	0	0	0.2	0.4	0	0.4	0.25	0	0	0	0	0	0.25	0.25	0	0
458234	0.927273	0	0.846154	0	0.25	0.222222	0.666667	0	0.888889	0.25	1	0.25	0.5	0.285714	0.285714	0.285714	0.571429	0.571429	0.142857	0.166667	0.5	0.666667	0.8	0.2	0	0.2	0	0.2	0	0.6	0.8	1	0.2	0	0	0.2	0.4	0	0.2	0.25	0	0	0	0	0	0	0.25	0	0
393011	0.927273	0	0.846154	0	0.25	0.222222	0.666667	0	0.888889	0.25	1	0.25	0.5	0.285714	0.285714	0.285714	0.571429	0.571429	0.142857	0.166667	0.5	0.666667	0.6	0	0	0.2	0	0	0	0.6	0.8	1	0	0	0	0	0.4	0	0	0.25	0	0	0	0	0	0	0.25	0	0
393115	0.945455	0	0.846154	0	0.25	0.222222	0.666667	0	0.888889	0.25	1	0.25	0.5	0.285714	0.285714	0.285714	0.571429	0.571429	0.142857	0.166667	0.5	0.666667	0.8	0.4	0	0.2	0	0.2	0	0.6	0.8	1	0.2	0	0	0.4	0	0	0.4	0	0	0	0	0	0	0.25	0.25	0	0
177416	0.927273	0	0.846154	0	0.25	0.222222	0.666667	0	0.888889	0.25	1	0.25	0.5	0.285714	0.285714	0.285714	0.571429	0.571429	0.142857	0.166667	0.5	0.666667	0.8	0.4	0	0.2	0	0.2	0	0.6	0.8	1	0.2	0	0	0.4	0	0	0.4	0	0	0	0	0	0	0.25	0.25	0	0
418136	0.945455	0	0.846154	0	0.25	0.222222	0.666667	0	0.888889	0.25	1	0.25	0.5	0.285714	0.285714	0.285714	0.571429	0.571429	0.142857	0.166667	0.5	0.666667	0.8	0.4	0	0.2	0	0.2	0.2	0.6	0.8	1	0.2	0	0	0.2	0.4	0	0.4	0.25	0	0	0	0	0	0.25	0.25	0	0
522373	0.981818	0.888889	1	1	0.833333	0.444444	0.888889	0.666667	1	0.75	1	0.625	0.75	0.571429	0.714286	0.714286	1	0.857143	0.428571	0.333333	0.5	0.833333	0.8	0	0.2	0.6	0.8	0	0	0.8	1	1	0	0	0	0	0.4	0	0	1	0	1	0	0	0.25	0.5	1	0	0.25
391008	0.981818	0.888889	1	1	0.75	0.444444	0.888889	0.666667	1	0.75	1	0.625	0.75	0.571429	0.714286	0.714286	1	0.857143	0.428571	0.333333	0.5	0.833333	0.8	0	0.2	0.6	0.8	0	0	0.8	1	1	0	0	0	0	0.4	0	0	1	0	1	0	0	0.25	0.5	1	0	0.25
160492	0.981818	0	1	0	0.75	0.222222	0.888889	0	1	0.375	1	0.375	0.625	0.428571	0.428571	0.571429	1	0.857143	0.142857	0.166667	0.5	0.833333	1	0	0	0.2	0.8	0	0	0.8	1	1	0	0	0	0	0	0	0	0	0	1	0	0	0	0.25	1	0	0.25
405441	0.981818	0	1	0	0.75	0.222222	0.888889	0	1	0.375	1	0.375	0.625	0.428571	0.428571	0.571429	1	0.857143	0.142857	0.166667	0.5	0.833333	1	0	0	0.2	0.8	0	0	0.8	1	1	0	0	0	0	0	0	0	0	0	1	0	0	0	0.25	1	0	0.25
183190	0.981818	0	1	0	0.75	0.222222	0.888889	0	1	0.375	1	0.375	0.625	0.428571	0.428571	0.571429	1	0.857143	0.142857	0.166667	0.5	0.833333	1	0	0	0.2	0.8	0	0	0.8	1	1	0	0	0	0	0	0	0	0	0	1	0	0	0	0.25	1	0	0.25
405440	0.981818	0	1	0	0.75	0.222222	0.888889	0	1	0.375	1	0.375	0.625	0.428571	0.428571	0.571429	1	0.857143	0.142857	0.166667	0.5	0.833333	1	0	0	0.2	0.8	0	0	0.8	1	1	0	0	0	0	0	0	0	0	0	1	0	0	0	0.25	1	0	0.25
190486	0.963636	0.851852	1	1	0.75	0.444444	0.777778	0.555556	1	0.5	1	0.5	0.75	0.571429	0.571429	0.571429	1	0.857143	0.428571	0.333333	0.5	0.833333	1	0.4	0	0.4	0.8	0.6	0	0.8	1	1	0.6	0	0	0.6	0.4	0	0.4	0.25	0	1	0	0.75	0	0.75	1	1	0.25
316273	0.963636	0.851852	1	1	0.75	0.444444	0.777778	0.555556	1	0.5	1	0.375	0.75	0.571429	0.571429	0.571429	1	0.857143	0.428571	0.333333	0.5	0.833333	1	0	0	0.4	0.8	0	0	0.8	1	1	0	0	0	0	0.4	0	0	0.25	0	1	0	0	0	0.75	1	1	0.25
291331	0.836364	0.888889	1	1	0.75	0.444444	0.888889	0.666667	1	0.5	1	0.375	0.75	0.571429	0.571429	0.571429	1	0.857143	0.428571	0.333333	0.5	0.833333	1	0	0	0.4	0.8	0	0	0.8	1	1	0	0	0	0	0	0	0	0	0	1	0	0	0	0.75	1	1	0.25
342109	0.963636	0.851852	1	1	0.75	0.444444	0.888889	0.555556	1	0.5	1	0.375	0.75	0.571429	0.571429	0.571429	1	0.857143	0.428571	0.333333	0.5	0.833333	1	0	0	0.4	0.8	0	0	0.8	1	1	0	0	0	0	0	0	0	0	0	1	0	0	0	0.75	1	1	0.25
314565	0.963636	0.888889	1	1	0.75	0.444444	0.777778	0.666667	1	0.5	1	0.375	0.75	0.571429	0.571429	0.571429	1	0.857143	0.428571	0.333333	0.5	0.833333	1	0	0	0.4	0.8	0	0	0.8	1	1	0	0	0	0	0.4	0	0	0.25	0	1	0	0	0	0.75	1	1	0.25
190485	0.963636	0.888889	1	1	0.75	0.444444	0.888889	0.666667	1	0.5	1	0.375	0.75	0.571429	0.571429	0.571429	1	0.857143	0.428571	0.333333	0.5	0.833333	1	0	0	0.4	0.8	0	0	0.8	1	1	0	0	0	0	0.4	0	0	0.25	0	1	0	0	0	0.75	1	1	0.25
509169	0.963636	0.888889	1	1	0.75	0.444444	0.777778	0.666667	1	0.5	1	0.5	0.75	0.571429	0.571429	0.571429	1	0.857143	0.428571	0.333333	0.5	0.833333	1	0	0	0.4	0.8	0	0	0.8	1	1	0	0	0	0	0.4	0	0	0.25	0	1	0	0	0	0.75	1	1	0.25
298386	0.945455	0.962963	0.0769231	1	1	0	0.777778	0.888889	1	0.75	1	0.875	1	1	0.857143	1	1	0.857143	0.142857	0	0.833333	1	1	1	0.8	1	0.8	0.8	1	1	1	1	0.8	0	0	1	1	0	1	1	1	1	1	1	0.75	0.5	1	0	0.25
316275	0.963636	0.962963	0	0.923077	1	0	0.888889	1	1	0.75	1	0.75	1	0.714286	1	1	1	0.857143	0.142857	0	0.833333	1	1	1	0	1	1	0.8	1	1	0.8	1	0.8	0.2	0.2	1	0.8	0	1	1	1	1	1	0.75	0.75	0.5	1	0	0.25
388396	0.981818	1	0	1	1	0	0.888889	1	1	0.75	1	0.75	1	0.714286	0.857143	1	1	0.857143	0.142857	0	0.666667	1	1	1	0	1	1	1	1	1	0.8	1	1	0	0	1	0.8	0	1	1	1	1	1	1	1	0.5	1	0	0.25
312309	0.981818	1	0	1	1	0	0.888889	1	1	0.75	1	0.75	1	0.714286	0.857143	1	1	0.857143	0.142857	0	0.833333	1	1	1	0	1	1	1	1	1	0.8	1	1	0	0	1	0.8	0	1	1	1	1	1	1	1	0.5	1	0	0.25
150340	0.981818	1	0.0769231	1	1	0.333333	0.888889	1	1	1	1	0.75	1	1	0.857143	1	1	1	0.285714	0.166667	0.833333	1	1	1	0	1	1	0.8	1	1	1	1	0.8	1	1	1	1	0	1	1	1	1	1	1	0.75	0.75	1	1	0.25
575788	0.981818	1	0	1	1	0	0.888889	1	1	1	1	1	1	1	0.857143	1	1	1	0.142857	0	0.666667	1	1	1	0	1	1	0.8	1	1	1	1	0.8	0	0	1	1	0	1	1	1	1	1	1	0.75	0.5	1	0	0.25
216895	0.963636	1	0	1	1	0	1	1	1	0.75	1	0.75	1	1	0.857143	1	1	0.857143	0.142857	0	0.833333	1	1	1	0	1	1	0.8	1	1	1	1	0.8	0.2	0.2	1	1	0	1	1	1	1	1	1	1	0.5	1	0	0.25
196600	0.981818	1	0	1	1	0	0.888889	1	1	0.75	1	0.75	1	1	0.857143	1	1	0.857143	0.142857	0	0.833333	1	1	1	0	1	1	0.8	1	1	1	1	0.8	0.2	0.2	1	1	0	1	1	1	1	1	1	0.75	0.5	1	0	0.25
223926	0.981818	1	0	1	1	0	0.888889	1	1	1	1	0.75	1	1	0.857143	1	1	1	0.142857	0	0.833333	1	1	1	0	1	1	0.8	1	1	1	1	0.8	1	1	1	1	0	1	1	1	1	1	1	0.75	0.5	1	0	0.25
338187	0.945455	1	0	1	1	0	0.888889	1	1	0.875	1	0.75	1	1	0.857143	1	1	1	0.142857	0	0.833333	1	1	1	0.2	1	1	0.8	1	1	1	1	0.8	0	0	1	1	0	1	1	1	1	1	1	0.75	0.5	1	0	0.25
345073	0.981818	1	0.0769231	1	1	0.333333	0.888889	1	1	0.75	1	1	1	1	0.857143	1	1	1	0.285714	0.166667	0.833333	1	1	1	0.2	1	1	0.8	1	1	1	1	0.8	0	0	1	1	0	1	1	1	1	1	1	0.25	0.25	1	0	0.25
579112	0.981818	1	0.0769231	1	1	0.333333	0.888889	1	1	0.75	1	1	1	1	0.857143	1	1	1	0.285714	0.166667	0.833333	1	1	1	0	1	1	0.8	1	1	1	1	0.8	0	0	1	1	0	1	1	1	1	1	1	0.25	0.25	1	0	0.25
593588	0.981818	1	0.0769231	1	1	0.333333	0.888889	1	1	0.75	1	1	1	1	0.857143	1	1	1	0.285714	0.166667	0.833333	1	1	1	0	1	1	0.8	1	1	1	1	0.8	0	0	1	1	0	1	1	1	1	1	1	0.25	0.25	1	0	0.25
243277	0.981818	1	0.0769231	1	1	0.333333	0.888889	1	1	0.75	1	1	1	1	0.857143	1	1	1	0.285714	0.166667	0.833333	1	1	1	0	1	1	0.8	1	1	1	1	0.8	0	0	1	1	0	1	1	1	1	1	1	0.25	0.25	0.75	0	0.25
272843	0.981818	0	0	0	0.583333	0	0.888889	0	1	0.875	1	0.625	0.75	0.571429	0.857143	1	1	0.857143	0.142857	0	0.833333	0.833333	1	1	0	1	1	0.8	1	0.8	0.8	1	0.8	0	0	1	1	0	1	0.25	1	1	1	0.75	1	0.25	1	0	0
221988	0.963636	0	0	0	0.583333	0	0.888889	0	1	0.75	1	0.625	0.875	0.714286	0.857143	1	1	0.857143	0.142857	0	0.833333	0.833333	1	1	0	1	1	1	1	0.8	0.8	1	1	0	0	1	1	0	1	1	1	1	1	0.75	1	0	1	0	0.25
205914	0.981818	0	0	0	0.583333	0	0.888889	0	1	0.375	1	0.375	0.75	0.428571	0.428571	0.571429	1	0.857143	0.142857	0	0.833333	0.833333	1	1	0	1	1	0.8	1	0.6	0.8	1	0.8	0	0	1	1	0	1	1	1	1	1	0.75	0.25	0	1	0	0
228400	0.981818	0	0	0	0.583333	0	1	0	1	0.375	1	0.375	0.75	0.428571	0.428571	0.571429	1	0.714286	0.142857	0	0.833333	0.833333	1	1	0	1	1	0.8	1	0.6	0.8	1	0.8	0	0	1	1	0	1	1	1	1	1	0.75	0.25	0	1	0	0
668336	0.909091	0	0.153846	0	0.583333	1	0.888889	0	1	0.875	1	0.75	0.75	0.571429	0.857143	1	1	0.857143	1	1	0.833333	0.833333	1	1	0	1	1	0.8	1	0.8	0.8	1	0.8	0	0	1	1	0	1	1	1	1	1	0.75	1	0	1	1	0.25
634176	0.963636	0	0.153846	0	0.583333	1	0.888889	0	0.888889	0.875	1	0.625	0.75	0.714286	0.857143	1	1	0.571429	1	1	0.833333	0.666667	1	1	0	1	1	0.8	1	0.8	0.8	1	0.8	0	0	1	1	0	1	1	1	1	1	0.75	1	0	1	1	0
339671	0.981818	0	0.153846	0	0.583333	0	0.888889	0	1	0.75	1	0.625	0.625	0.571429	0.857143	1	1	0.714286	0.142857	0	0.833333	0.666667	1	0.2	0	1	1	0	1	0.8	0.8	1	0	0	0	0	1	0	0.2	1	1	1	1	0	1	0	1	0	0.25
537457	0.981818	0	0	0	0.5	0	0.888889	0	1	0.75	1	0.625	0.75	0.571429	0.857143	1	1	0.857143	0.142857	0	0.833333	0.833333	1	1	0	1	0.8	0.8	1	0.6	0.8	1	0.8	0	0	1	1	0	1	1	1	1	1	1	1	0.25	1	0	0.25
434271	0.963636	0	0	0	0.5	0	0.888889	0	1	0.75	1	0.625	0.75	0.571429	0.857143	1	1	0.857143	0.142857	0	0.833333	0.833333	1	1	0	1	0.8	0.8	1	0.6	0.8	1	0.8	0	0	1	1	0	1	1	1	1	1	1	1	0.25	1	0	0.25
416269	0.945455	0	0	0	0.5	0	0.888889	0	1	0.75	1	0.625	0.75	0.571429	0.857143	1	1	0.857143	0.142857	0	0.833333	0.833333	1	1	0	1	0.8	0.8	1	0.6	0.8	1	0.8	0	0	1	1	0	1	1	1	1	1	1	1	0.25	1	0	0.25
557723	0.981818	0	0	0	0.5	0	0.888889	0	1	0.625	1	0.5	0.75	0.428571	0.571429	0.714286	1	0.714286	0.142857	0	0.666667	0.833333	1	1	0	1	1	0.8	1	0.6	0.8	1	0.8	0	0	1	1	0	1	1	1	1	1	1	1	0	1	0	0
233412	0.981818	0	0	0	0.583333	0	0.888889	0	1	0.375	1	0.375	0.625	0.428571	0.428571	0.571429	1	0.571429	0.142857	0	0.833333	0.666667	1	1	0	1	0.8	0.8	1	0.6	0.8	1	0.8	0	0	1	1	0	1	1	0	1	0	0.75	1	0	0.75	0	0
281310	0.963636	0	0	0	0.583333	0	0.888889	0	1	0.375	1	0.375	0.75	0.428571	0.428571	0.571429	1	0.714286	0.142857	0	0.833333	0.833333	1	1	0	1	1	0.8	1	0.8	0.8	1	0.8	0	0	1	1	0	1	1	1	1	1	0.75	1	0	1	0	0
71421	0.981818	0	0	0	0.583333	0	0.888889	0	1	0.75	1	0.625	0.75	0.571429	0.857143	1	1	0.714286	0.142857	0	0.833333	0.833333	1	1	0	1	1	0.8	1	0.8	0.8	1	0.8	0	0	1	1	0	1	1	1	1	1	0.75	1	0	1	0	0
374930	0.945455	0	0	0	0.583333	0	0.777778	0	0.888889	0.75	1	0.625	0.75	0.571429	0.857143	1	0.857143	0.714286	0.142857	0	0.666667	0.833333	1	1	0	1	1	0.8	0.8	0.8	0.8	1	0.8	0	0	1	1	0	1	0.5	1	1	1	0.75	0.75	0	1	0	0
374931	0.963636	0	0	0	0.666667	0	0.888889	0	0.888889	0.625	1	0.5	0.75	0.571429	0.714286	0.857143	0.857143	0.714286	0.142857	0	0.5	0.833333	1	1	0	1	1	0.6	0.8	0.8	0.8	1	0.6	0	0	0.8	1	0	1	1	1	1	1	0.5	0.75	0	1	0	0
377629	0.927273	0.925926	0	1	0.916667	0	0.777778	0.777778	1	0.625	1	0.625	0.75	0.714286	0.857143	0.857143	0.857143	0.714286	0.142857	0	0.5	0.833333	0.2	0.6	0	0.6	0.8	0.4	0.2	1	1	1	0.4	0.8	0.8	0.4	0	0	0.6	0	0	1	0	0.75	0	1	1	0	0.25
167879	0.981818	1	0.307692	1	1	0.333333	0.777778	1	1	0.75	1	0.625	1	0.714286	1	1	1	1	0.285714	0.166667	0.666667	1	0.8	0.2	0	1	0.8	0.4	0.6	1	0.8	1	0.4	1	1	0.4	0.4	0	0.2	0.25	0.25	1	0.25	0.5	0	0.75	1	0	0.25
283942	0.945455	0.962963	0.0769231	1	0.916667	0.333333	0.777778	0.888889	1	0.75	1	0.625	0.75	0.428571	0.714286	0.714286	1	1	0.142857	0.166667	0.666667	1	0.8	0.2	0	0.4	1	0.4	0.6	0.8	1	1	0.4	0	0	0.4	0	0	0.2	0	0	1	0	0.5	0	0.25	1	0	0.25
357804	0.981818	0.888889	0.384615	0.923077	1	0.333333	0.888889	0.777778	1	0.625	1	0.5	1	0.571429	0.714286	0.714286	1	1	0.285714	0.166667	0.833333	1	0.8	1	0.8	1	1	0.8	1	1	1	1	0.8	0.8	0.8	1	0.8	0.8	1	1	1	1	1	1	0	0.5	1	0	1
326442	0.981818	0.962963	0.0769231	1	1	0.333333	0.777778	0.888889	1	0.875	1	0.75	1	0.714286	1	1	1	1	0.142857	0.166667	0.666667	1	0.8	0.2	0	0.4	1	0.4	0.6	1	0.8	1	0.4	0	0	0.4	0.4	0	0.2	0.25	0	1	0	0.5	0	0.5	1	0	0.25
342610	0.981818	0.962963	0	1	1	0	0.777778	0.888889	1	0.875	1	0.75	0.875	0.714286	1	1	1	1	0.142857	0	0.5	1	0.8	0.2	0	0.4	0.8	0.4	0.6	1	1	1	0.4	0	0	0.4	0.4	0	0.2	0.25	0	1	0	0.5	0	0.75	1	0	0.25
351348	0.981818	0.962963	0.0769231	1	0.916667	0.333333	0.777778	0.888889	1	0.75	1	0.75	0.75	0.714286	1	1	0.857143	0.857143	0.285714	0.166667	0.5	0.833333	0.8	1	0	0.4	0.8	0.8	0.2	1	1	1	0.8	1	1	1	0.8	0.8	1	1	0.25	1	0.25	0.75	0	0.75	1	0	0.25
203122	0.963636	0.925926	0	1	0.916667	0	0.777778	0.777778	1	0.75	1	0.75	0.875	0.714286	1	1	1	0.714286	0.142857	0	0.5	0.833333	0.2	0.6	0	0.8	0.8	0.4	0.2	1	1	1	0.4	0.8	0.8	0.4	0.4	0	0.6	0.25	1	1	1	0.75	0.25	0.25	1	0	0.25
314275	0.945455	0.925926	0	1	1	0	0.777778	0.777778	1	0.875	1	0.75	0.875	0.857143	1	1	0.857143	1	0.142857	0	0.5	1	0.8	0.2	0.4	0.2	0.8	0.4	0.6	1	1	1	0.4	0.8	0.8	0.4	0.4	0	0.2	0.25	0	1	0	0.5	0	0.5	1	0	0.25
458817	0.963636	0.925926	0	1	1	0.222222	0.777778	0.777778	1	0.875	1	0.625	1	0.714286	0.857143	1	1	1	0.285714	0.166667	0.666667	1	0.8	0.6	0	1	1	1	0.6	1	0.8	1	1	0	0	0.8	0.4	0	0.6	1	1	1	1	0.75	1	0.5	1	0	0.25
398579	0.963636	0.962963	0	1	1	0.222222	0.777778	0.888889	1	0.875	1	0.625	1	0.714286	0.857143	1	1	1	0.285714	0.166667	0.666667	1	0.8	0.6	0	1	1	1	0.6	1	0.8	1	1	0	0	0.8	0.4	0	0.6	1	1	1	1	0.75	1	0.75	1	0	0.25
211586	0.963636	0.962963	1	1	1	0.222222	0.777778	0.888889	1	0.75	1	0.75	1	0.714286	1	1	1	1	0.285714	0.166667	0.666667	1	0.8	0.2	0	1	1	0.4	0.6	1	0.8	1	0.4	0	0	0.4	0.4	0	0.2	1	0.25	1	0.25	0.5	1	0.25	1	0	0.25
425104	0.927273	0.925926	0.0769231	1	1	0.333333	0.777778	0.777778	1	0.875	1	0.75	1	0.714286	0.857143	1	1	1	0.428571	0.333333	0.666667	1	0.8	0.6	0	1	1	1	0.6	1	0.8	1	1	1	1	0.8	0.4	0	0.6	1	0.25	1	0.25	0.75	1	0.5	1	0	0.25
392500	0.963636	0.962963	1	1	1	0.444444	0.777778	0.888889	1	0.875	1	0.625	1	0.714286	0.857143	1	1	1	0.428571	0.333333	0.666667	1	0.8	0.2	0	1	1	0.4	0.6	1	0.8	1	0.4	0.2	0.2	0.4	0.4	0	0.2	0.25	0.25	1	0.25	0.5	1	0.5	1	0	1
225849	0.981818	0.962963	0.0769231	1	1	0.222222	0.777778	0.888889	1	0.875	1	0.625	1	0.714286	0.857143	1	1	1	0.285714	0.166667	0.666667	1	0.8	0.2	0	1	1	0.4	0.6	1	0.8	1	0.4	1	1	0.4	0.4	0	0.2	0.25	0.25	1	0.25	0.5	1	0.5	1	0	0.25
326297	0.963636	0.962963	0	1	1	0	0.777778	0.888889	1	0.875	1	0.625	0.875	0.571429	0.857143	1	1	1	0.142857	0	0.666667	1	0.8	0.2	0	1	1	0.4	0.6	1	1	1	0.4	0	0	0.4	0.4	0	0.2	0.25	0.25	1	0.25	0.5	1	0.25	1	0	0.25
318167	0.963636	0.962963	0.0769231	1	1	0.222222	0.777778	0.888889	1	0.875	1	0.75	0.75	0.571429	1	1	1	1	0.285714	0.166667	0.666667	1	0.8	0	0	1	1	0.2	0.8	1	0.8	1	0.2	1	1	0.2	0.4	0	0	0.25	0.25	1	0.25	0.25	1	0.5	1	0	0.25
319224	0.963636	0.962963	0.0769231	1	1	0	0.777778	0.888889	1	0.875	1	0.75	1	0.714286	1	1	1	1	0.142857	0	0.666667	1	0.8	0.2	0	1	1	0.4	0.6	1	1	1	0.4	0	0	0.4	0.4	0	0.2	1	1	1	1	0.5	1	0.25	1	0	0.25
323850	0.981818	0.925926	0	1	1	0	0.777778	0.777778	1	0.75	1	0.75	1	0.714286	1	1	1	1	0.142857	0	0.666667	1	0.8	0.2	0	1	1	0.4	0.6	1	1	1	0.4	1	1	0.4	0.4	0	0.2	1	0.25	1	0.25	0.5	1	0.5	1	0	0.25
318161	0.963636	1	0	1	1	0	0.777778	1	1	0.875	1	0.75	0.875	0.571429	1	1	1	1	0.142857	0	0.666667	1	0.8	0.2	0	1	1	0.4	0.6	1	0.8	1	0.4	0	0	0.4	0.4	0	0.2	0.25	0	1	0	0.5	0	0.75	1	0	0.25
407976	0.963636	0.962963	0.0769231	1	1	0	0.777778	0.888889	1	0.75	1	0.75	0.75	0.571429	1	1	1	0.857143	0.142857	0	0.666667	0.833333	0.8	0.2	0	1	1	0.4	0.6	1	1	1	0.4	0	0	0.4	0.4	0	0.2	1	1	1	1	0.5	1	0.25	1	0	0.25
399599	0.945455	0.962963	0.0769231	1	1	0	0.888889	0.888889	1	0.75	1	0.75	0.875	0.571429	1	1	1	1	0.142857	0	0.666667	1	0.8	0.2	0	1	1	0.4	0.6	1	1	1	0.4	0	0	0.4	0.4	0	0.2	1	0.25	1	0.25	0.5	1	0.25	1	0	0.25
325240	0.963636	0.962963	0.0769231	1	1	0	0.777778	0.888889	1	0.75	1	0.75	0.75	0.571429	1	1	1	0.857143	0.142857	0	0.666667	0.833333	0.8	0.2	0	1	1	0.4	0.6	1	1	1	0.4	0	0	0.4	0.4	0	0.2	1	0.25	1	0.25	0.5	1	0.25	1	0	0.25
402882	0.963636	0.962963	0.0769231	1	1	0	0.777778	0.888889	1	0.75	1	0.75	0.875	0.571429	1	1	1	1	0.142857	0	0.666667	1	0.8	0.2	0	1	1	0.4	0.6	1	1	1	0.4	0	0	0.4	0.4	0	0.2	1	0.25	1	0.25	0.5	1	0.25	1	0	0.25
349106	0.945455	0	1	0	0.25	0.222222	0.666667	0	0.777778	0.625	1	0.625	0.625	0.571429	0.714286	0.857143	0.714286	0.714286	0.285714	0.166667	0.5	0.666667	0	1	0	0.8	0.8	0.8	0.2	0.8	1	1	0.8	0	0	1	0.8	0	1	1	0	1	0	0.75	0	0.5	1	0	0.25
335284	0.927273	0	1	0	0.75	0.222222	0.666667	0	0.777778	1	1	0.625	0.625	0.571429	0.714286	0.857143	0.714286	0.714286	0.285714	0.166667	0.5	0.666667	0	1	0	0.6	0.8	0.8	0.2	0.8	1	1	0.8	0.8	0.8	1	0.8	0	1	1	0	1	0	0.75	0	1	1	0	0.25
259536	0.927273	0	1	0	0.25	0.222222	0.666667	0	0.777778	0.375	1	0.375	0.625	0.571429	0.428571	0.428571	0.714286	0.714286	0.285714	0.166667	0.5	0.666667	0	0.2	0	0.6	0.8	0	0.2	0.8	1	1	0	0	0	0	0.8	0	0.2	1	0	1	0	0	0	0.25	1	0	0.25
62977	0.981818	0	1	0	0.75	0.444444	0.777778	0	0.777778	0.875	1	0.75	0.875	0.714286	1	1	0.714286	0.857143	0.428571	0.333333	0.5	0.833333	0.8	0.6	0	0.4	0	0.6	0.2	0.8	1	1	0.6	1	1	0.6	0.4	0	0.6	1	0	1	0	1	0	1	0.25	0	0.25
405416	0.981818	0	1	0	0.75	0.444444	0.777778	0	0.777778	0.75	1	0.75	0.75	0.714286	1	1	0.714286	0.857143	0.428571	0.333333	0.5	0.833333	0.8	0.6	0	0.4	0	0.6	0.2	0.8	1	1	0.6	0	0	0.6	0.8	0	0.6	1	0	1	0	1	0	1	0.25	0	1
509173	0.981818	0	1	0	0.75	0.444444	0.888889	0	0.777778	0.375	1	0.5	0.75	0.571429	0.571429	0.571429	0.714286	0.857143	0.428571	0.333333	0.5	0.833333	0.8	0.6	0	0.4	0	0.6	0.2	0.8	1	1	0.6	0	0	0.6	0.8	0	0.6	1	0	1	0	1	0	1	0.25	0	1
400667	0.945455	0	1	0	0.666667	0.444444	0.666667	0	0.777778	0.75	1	0.75	0.75	0.714286	1	1	0.714286	0.857143	0.428571	0.333333	0.5	0.833333	0.8	0.6	0	0.4	0	0.6	0.2	0.8	1	1	0.6	0	0	0.6	0.8	0	0.6	1	0	1	0	1	0	1	0.25	0	1
509170	0.981818	0	1	0	0.75	0.444444	0.888889	0	0.777778	0.75	1	0.75	0.625	0.571429	0.857143	1	0.714286	0.857143	0.428571	0.333333	0.5	0.833333	0.8	0.4	0	0.4	0	0.6	0	0.8	1	1	0.6	0	0	0.6	0	0	0.4	0	0	1	0	1	0	1	0.25	0	0.25
557600	0.981818	0	1	0	0.666667	0.444444	0.777778	0	0.777778	0.375	1	0.5	0.75	0.571429	0.571429	0.571429	0.714286	0.857143	0.428571	0.333333	0.5	0.833333	0.8	0.6	0	0.4	0	0.6	0.2	0.8	1	1	0.6	0	0	0.6	0.8	0	0.6	1	0	1	0	1	0	1	0.25	0	1
480119	0.981818	0	1	0	0.75	0.444444	0.777778	0	0.777778	0.375	1	0.5	0.75	0.571429	0.571429	0.571429	0.714286	0.857143	0.428571	0.333333	0.5	0.833333	0.8	0.6	0	0.4	0	0.6	0.2	0.8	1	1	0.6	0	0	0.6	0.8	0	0.6	1	0	1	0	1	0	1	0.25	0	1
498211	0.981818	0.962963	0.0769231	1	0.916667	0.333333	0.777778	0.888889	0.888889	0.75	1	0.625	0.875	0.714286	0.857143	0.857143	1	0.714286	0.285714	0.166667	0.5	0.833333	0.6	0.6	0	0.4	0.8	0.6	0.2	1	1	1	0.6	0.8	0.8	0.6	0.4	0	0.6	0.25	1	1	1	0.75	0	0.25	1	0	0.25
322710	0.981818	1	1	1	0.666667	0.444444	0.888889	1	1	0.875	1	0.75	0.75	0.714286	1	1	1	0.857143	0.428571	0.333333	0.5	0.833333	0.8	1	0.6	0.6	0.8	0.8	0.2	1	1	1	0.8	1	1	1	0.6	0	1	1	1	1	1	1	0.25	1	1	0	0.25
379731	0.981818	1	0.0769231	1	0.916667	0.333333	0.777778	1	1	0.625	1	0.625	0.75	0.714286	0.714286	0.857143	1	0.857143	0.285714	0.166667	0.5	0.833333	0.8	0.2	0	1	1	0	0.2	1	1	1	0	1	1	0	0.8	0	0.2	1	0	1	0	0	0.25	1	1	0	0.25
384676	0.981818	1	1	1	0.916667	0.444444	0.777778	1	1	0.875	1	0.625	0.75	0.714286	1	1	1	0.857143	0.428571	0.333333	0.5	0.833333	0.8	1	0.2	0.6	1	0.8	0.2	1	1	1	0.8	1	1	1	0.8	0	1	1	1	1	1	0.75	0.25	1	1	1	1
264730	0.981818	1	1	1	0.833333	0.222222	0.777778	1	1	1	1	0.625	0.625	0.571429	1	1	1	0.857143	0.285714	0.166667	0.5	0.833333	0.8	1	0	0.6	1	1	0.2	1	1	1	1	1	1	1	0.8	1	1	1	1	1	1	1	0	0.75	1	1	0.25
205918	0.963636	1	1	1	0.666667	0.444444	0.777778	1	1	1	1	0.625	0.625	0.571429	1	1	1	0.857143	0.428571	0.333333	0.5	0.833333	0.8	1	0	0.6	1	0.8	0.2	1	1	1	0.8	1	1	1	0.8	1	1	1	1	1	1	1	0	0.75	1	1	0.25
223283	0.981818	1	1	1	0.666667	0.444444	0.777778	1	1	1	1	0.75	0.625	0.571429	1	1	1	0.857143	0.428571	0.333333	0.5	0.833333	0.8	1	0	0.6	1	1	0.2	1	1	1	1	1	1	1	0.8	1	1	1	1	1	1	1	0	0.75	1	1	0.25
220664	0.981818	1	1	1	0.833333	0.444444	0.777778	1	0.888889	0.875	1	1	0.75	0.714286	1	1	1	0.857143	0.428571	0.333333	0.5	0.833333	0.8	1	0	0.6	1	1	0.2	1	1	1	1	1	1	1	0.8	0	1	1	1	1	1	1	0	1	1	1	1
216595	0.963636	1	1	1	0.833333	0.444444	0.777778	1	1	1	1	0.75	0.75	0.714286	1	1	1	0.857143	0.428571	0.333333	0.5	0.833333	0.8	1	0	0.6	1	1	0.2	1	1	1	1	1	1	1	0.8	1	1	1	1	1	1	1	0	1	1	1	0.25
205922	0.945455	1	1	1	0.833333	0.444444	0.777778	1	1	0.875	1	0.625	0.75	0.714286	1	1	1	0.857143	0.428571	0.333333	0.5	0.833333	0.8	1	0	0.6	1	0.8	0.2	1	1	1	0.8	1	1	1	0.8	0	1	1	1	1	1	0.75	0.25	1	1	1	0.25
351746	0.963636	1	1	1	0.75	0.444444	0.777778	1	1	0.875	1	0.75	0.875	0.714286	1	1	1	0.857143	0.428571	0.333333	0.5	0.833333	0.8	1	0	0.6	1	1	0.2	1	1	1	1	1	1	1	0.8	0	1	1	1	1	1	0.75	0.25	1	1	1	1
390235	0.963636	1	1	1	0.75	0.444444	0.777778	1	1	0.875	1	0.75	0.875	0.714286	1	1	1	0.857143	0.428571	0.333333	0.5	0.833333	0.8	1	0	0.6	1	1	0.2	1	1	1	1	1	1	1	0.8	0	1	1	1	1	1	0.75	0.25	1	1	1	1
160488	0.981818	1	1	1	0.666667	0.444444	0.777778	1	0.888889	0.875	1	0.75	0.875	0.714286	1	1	0.857143	0.857143	0.428571	0.333333	0.5	0.833333	0.8	1	0	0.6	1	1	0.2	1	1	1	1	1	1	1	0.8	0	1	1	1	1	1	1	0.25	1	0.75	1	1
76869	0.963636	1	1	1	0.75	0.444444	0.777778	1	1	0.875	1	1	0.875	0.714286	1	1	1	0.857143	0.428571	0.333333	0.5	0.833333	0.8	1	0	0.6	1	0.8	0.2	1	1	1	0.8	1	1	1	0.8	0	1	1	1	1	1	1	0.25	1	1	1	1
399739	0.981818	1	1	1	0.916667	0.444444	0.777778	1	1	0.875	1	0.75	0.75	0.714286	1	1	1	0.857143	0.428571	0.333333	0.5	0.833333	0.8	1	0.6	1	1	0.8	0.2	1	1	1	0.8	1	1	1	0.8	1	1	1	0.25	1	0.25	0.75	0	0.75	1	1	0.25
381754	0.981818	1	1	1	0.916667	0.444444	0.777778	1	1	0.875	1	0.75	0.75	0.714286	1	1	1	0.857143	0.428571	0.333333	0.5	0.833333	0.8	1	0	1	1	0.8	0.2	1	1	1	0.8	1	1	1	0.8	1	1	1	1	1	1	0.75	0.25	1	1	1	0.25
208963	0.963636	1	1	1	0.916667	0.444444	0.777778	1	1	0.875	1	1	0.75	0.714286	1	1	1	0.857143	0.428571	0.333333	0.5	0.833333	0.8	1	0	1	1	0.8	0.2	1	1	1	0.8	1	1	1	0.8	1	1	1	1	1	1	0.75	0.25	1	1	1	0.25
557722	0.963636	1	1	1	0.916667	0.444444	0.777778	1	1	0.875	1	1	0.75	0.714286	1	1	1	0.857143	0.428571	0.333333	0.5	0.833333	0.8	1	0	1	1	0.8	0.2	1	1	1	0.8	1	1	1	0.8	1	1	1	1	1	1	0.75	0.25	1	1	1	0.25
208964	0.981818	1	1	1	0.916667	0.444444	0.777778	1	1	0.875	1	1	0.75	0.714286	1	1	1	0.857143	0.428571	0.333333	0.5	0.833333	0.8	1	0	1	1	0.8	0.2	1	1	1	0.8	1	1	1	0.8	1	1	1	1	1	1	0.75	0.25	1	1	1	0.25
399741	0.981818	1	1	1	0.833333	0.888889	1	1	1	0.75	1	1	1	1	1	1	1	1	1	1	0.833333	1	1	1	0	0.8	0.8	1	1	1	1	1	1	1	1	1	1	1	1	1	1	1	1	1	0.25	0.75	1	1	1
529507	0.981818	1	1	1	0.416667	1	1	1	1	0.75	1	0.75	1	1	0.857143	1	1	1	1	1	0.833333	1	1	1	0	0.4	0	1	1	1	1	1	1	0	0	1	1	0	1	1	1	1	1	1	0.25	0.5	0.25	0	0.25
343509	0.981818	1	1	1	0.25	0.222222	1	1	1	0.75	1	0.625	0.875	0.571429	0.857143	1	1	0.857143	0.142857	0.166667	1	1	1	1	0	0.2	0.4	1	1	1	1	1	1	0.4	0.4	1	1	0	1	1	1	1	1	0.75	0	0	0.5	0	0.25
399742	1	1	1	1	0.5	0.888889	1	1	0.888889	0.75	1	1	1	1	1	1	1	1	1	1	1	1	1	1	0	0.4	0	1	1	1	1	1	1	1	1	1	1	1	1	1	1	1	1	1	0.25	0.5	0.25	1	0.25
36870	0.945455	0.962963	0	1	0	0	0.666667	0.888889	0.666667	0.25	1	0.25	0.75	0.285714	0.285714	0.285714	0.714286	0.857143	0	0	0.333333	1	0	0	0	0	0	0	0	0.4	0.8	1	0	0	0	0	0.4	0	0	1	0	0	0	0	0	0	0.25	0	0.25
290338	0.836364	1	1	1	0.916667	0.888889	1	1	1	1	1	1	1	1	1	1	1	1	1	1	1	1	1	1	0	1	1	1	1	1	1	1	1	1	1	1	1	1	1	1	1	1	1	1	1	0.5	1	1	0.25
413502	0.963636	1	1	1	0.583333	0.888889	1	1	1	0.75	1	1	1	1	1	1	1	1	1	1	1	1	1	1	0.6	0.4	0.8	0.8	1	1	1	1	0.8	1	1	1	1	0.2	1	1	1	1	1	1	0.25	0.5	1	1	0.25
290339	0.854545	1	1	1	0.583333	0.888889	0.888889	1	1	0.75	1	1	1	1	1	1	1	1	1	1	1	1	1	1	0.6	0.4	0.8	0.8	1	1	1	1	0.8	1	1	1	1	0.2	1	1	1	1	1	1	0.25	0.5	1	1	0.25
498217	0.854545	1	1	1	0.666667	0.888889	1	1	1	0.875	1	0.625	1	1	0.857143	1	1	1	1	1	0.666667	1	1	1	0	1	0.8	1	1	1	1	1	1	0	0	1	1	0	1	1	1	1	1	1	1	0.25	1	0	0.25
634503	0.909091	1	1	1	0.416667	0.888889	1	1	1	0.75	1	0.625	1	1	0.857143	1	1	1	1	1	0.666667	1	1	1	0	1	0.8	1	1	1	1	1	1	0	0	1	1	0	1	1	1	1	1	1	1	0.25	1	0	0.25
291112	0.963636	1	1	1	0.666667	0.222222	1	1	1	1	1	1	1	1	0.857143	1	1	1	0.285714	0.166667	1	1	1	1	0.6	0.4	0	0.8	1	1	1	1	0.8	1	1	1	1	0	1	1	1	1	1	0.75	0.25	1	0.25	0	0.25
243265	0.981818	1	1	1	0.416667	0.222222	1	1	1	1	1	0.875	1	1	1	1	1	1	0.285714	0.166667	1	1	1	1	0.4	0.4	0	0.8	1	1	1	1	0.8	1	1	1	1	0	1	1	1	1	1	0.75	0.25	1	0.25	0	0.25
634499	0.963636	1	1	1	0.916667	0.222222	1	1	1	0.75	1	0.625	0.875	0.571429	0.857143	1	1	1	0.285714	0.166667	1	1	1	1	1	0.2	1	1	1	1	1	1	1	1	1	1	1	0	1	1	1	1	1	1	0	0.5	1	0	0.25
465817	0.981818	1	1	1	0.916667	0.222222	1	1	1	1	1	0.625	0.875	0.571429	0.857143	1	1	1	0.285714	0.166667	0.833333	1	1	1	0	0.4	1	1	1	1	1	1	1	1	1	1	1	0	1	1	1	1	1	1	0	0.75	1	0	0.25
507522	0.927273	0	1	0	0.916667	0.888889	1	0	1	0.75	1	1	1	1	0.857143	1	1	1	1	1	0.833333	1	1	1	0	0.4	0.8	1	1	1	1	1	1	1	1	1	1	1	1	1	1	1	1	1	0.25	1	0.75	1	1
484021	1	0	1	0	1	0.888889	1	0	1	0.75	1	1	1	1	0.857143	1	1	1	1	1	1	1	1	1	0.2	0.4	1	1	1	1	1	1	1	1	1	1	1	1	1	1	1	1	1	1	0.25	1	1	1	1
272620	1	0	1	0	0.916667	0.888889	1	0	1	0.75	1	1	1	1	0.857143	1	1	1	1	1	1	1	1	1	0	0.4	1	1	1	1	1	1	1	1	1	1	1	1	1	1	1	1	1	1	0.25	1	1	1	1
572265	0.963636	0.111111	1	0.0769231	1	0.222222	1	0.222222	1	0.625	1	0.5	0.875	0.428571	0.571429	0.714286	1	0.857143	0.142857	0.166667	0.666667	1	0.8	0	0	0	0	0	0.8	1	0.8	1	0	0	0	0	1	0	0	1	0	1	0	0	0	0	0.25	0	0.25
203907	0.927273	0	1	0	0	0.222222	0.888889	0	0.777778	0.375	1	0.375	0.875	0.428571	0.428571	0.571429	1	0.857143	0.142857	0.166667	0.333333	1	0	0	0	0	0	0	0	0.6	0.8	1	0	0	0	0	0	0	0	0	0	0	0	0	0	0	0.25	0	0.25
291272	0.945455	0	1	0	0	0.222222	0.888889	0	0.888889	0.375	1	0.375	0.875	0.428571	0.428571	0.571429	1	0.857143	0.142857	0.166667	0.333333	1	0	0	0	0	0	0	0	0.6	0.8	1	0	0	0	0	0	0	0	0	0	0	0	0	0	0	0.25	0	0.25
218491	0.981818	1	1	1	1	1	1	1	1	1	1	0.75	1	1	1	1	1	1	1	1	1	1	1	1	0	1	0.8	1	1	1	1	1	1	1	1	1	1	1	1	1	1	1	1	1	1	0.5	1	0	0.25
561230	0.981818	0.962963	1	1	0.916667	0.333333	1	0.888889	1	0.875	1	0.75	1	1	1	1	1	1	0.428571	0.333333	0.833333	1	1	1	0	1	1	1	1	1	1	1	1	1	1	1	1	1	1	1	1	1	1	1	1	0.5	1	0	0.25
561231	0.981818	1	1	1	1	0.333333	1	1	1	0.75	1	1	1	1	1	1	1	1	0.428571	0.333333	1	1	1	1	0.6	1	1	1	1	1	1	1	1	1	1	1	1	1	1	1	1	1	1	1	1	0.5	1	1	0.25
561229	0.963636	1	1	1	0.916667	1	1	1	1	0.75	1	0.875	1	1	0.857143	1	1	1	1	1	0.833333	1	1	1	0.2	0.4	0	1	1	1	1	1	1	1	1	1	1	1	1	1	1	1	1	1	0.5	0.75	0.25	0	0.25
579405	0.981818	0.962963	1	1	1	1	1	0.888889	1	0.875	1	1	1	1	1	1	1	1	1	1	0.833333	1	1	1	0.6	0.4	0	1	1	1	1	1	1	1	1	1	1	1	1	1	1	1	1	1	0.5	0.5	0.25	0	0.25
590409	0.981818	1	1	1	0.916667	1	1	1	1	0.75	1	0.875	1	1	0.857143	1	1	1	1	1	0.833333	1	1	1	0.6	0.4	0	1	1	1	1	1	1	1	1	1	1	1	1	1	1	1	1	1	0.75	0.5	0.25	0	0.25
372461	0.945455	0.407407	1	0.384615	0	0.222222	0.666667	0.666667	0.444444	0	0	0	0	0	0	0	0	0	0.142857	0.166667	0.333333	0	0	0	0	0	0	0	0	0.2	0.6	0	0	0	0	0	0	0	0	0	0	0	0	0	0	0	0.25	0	0.25
198804	0.981818	0.777778	1	0.846154	0	0.222222	0.666667	0.888889	0.666667	0	1	0	0.25	0	0	0	0	0.142857	0.142857	0.166667	0.666667	0.166667	0	0	0	0	0	0	0	0.6	0.8	1	0	0	0	0	0	0	0	0	0	0	0	0	0	0	0.25	0	0.25
224915	0.981818	0.666667	1	0.846154	0	0.222222	0.666667	0.777778	0.555556	0	1	0	0.125	0	0	0	0	0.142857	0.142857	0.166667	0.333333	0.166667	0	0	0	0	0	0	0	0	0.8	1	0	0	0	0	0	0	0	0	0	0	0	0	0	0	0.25	0	0.25
561501	0.981818	0.777778	1	0.769231	0	0.222222	0.666667	1	0.777778	0	1	0	0.25	0	0	0	0	0.142857	0.142857	0.166667	0.666667	0.166667	0	0	0	0	0	0	0	0.6	0.8	1	0	0	0	0	0	0	0	0	0	0	0	0	0	0	0.25	0	0.25
563178	0.981818	0.777778	1	0.769231	0	0.222222	0.666667	1	0.777778	0	1	0	0.25	0	0	0	0	0.142857	0.142857	0.166667	0.666667	0.166667	0	0	0	0	0	0	0	0.6	0.8	1	0	0	0	0	0	0	0	0	0	0	0	0	0	0	0.25	0	0.25
393305	0.981818	1	1	1	0.833333	1	1	1	1	0.875	1	1	1	1	0.857143	1	1	1	1	1	0.833333	1	1	1	0	0.8	0.8	1	1	1	1	1	1	1	1	1	1	1	1	1	1	1	1	1	0.25	0.5	1	1	0.25
502801	0.981818	1	1	1	0.833333	0.333333	1	1	1	0.75	1	1	1	1	1	1	1	1	0.428571	0.333333	1	1	1	1	0	0.8	1	1	1	1	1	1	1	1	1	1	1	1	1	1	1	1	1	1	0.25	0.75	1	1	0.25
502800	0.981818	1	1	1	0.833333	0.333333	1	1	1	0.75	1	1	1	1	1	1	1	1	0.428571	0.333333	1	1	1	1	0	0.8	1	1	1	1	1	1	1	1	1	1	1	1	1	1	1	1	1	1	0.25	0.75	1	1	0.25
214092	0.981818	1	1	1	0.833333	0.333333	1	1	1	0.75	1	1	1	1	1	1	1	1	0.428571	0.333333	1	1	1	1	0	0.8	1	1	1	1	1	1	1	1	1	1	1	1	1	1	1	1	1	1	0.25	0.75	1	0.75	0.25
386656	0.963636	1	1	1	0.833333	0.333333	0.888889	1	1	0.75	1	1	1	1	1	1	1	1	0.428571	0.333333	0.833333	1	1	1	0	0.8	1	1	1	1	1	1	1	1	1	1	1	1	1	1	1	1	1	1	0.25	0.75	1	1	0.25
187410	0.890909	1	1	1	0.833333	0.333333	1	1	1	0.75	1	1	1	1	1	1	1	1	0.428571	0.333333	0.833333	1	1	1	0	0.8	1	1	1	1	1	1	1	1	1	1	1	1	1	1	1	1	1	1	0.25	0.5	1	1	0.25
300269	0.981818	0.962963	1	0.923077	0.5	1	1	1	1	1	1	1	1	1	1	1	1	1	1	1	1	1	1	1	0.6	1	1	1	1	1	1	1	1	1	1	1	1	1	1	1	1	1	1	1	1	1	1	1	0.25
300267	0.981818	0.481481	1	0.538462	0.916667	1	1	0.222222	1	0.875	1	1	1	1	1	1	1	1	1	1	1	1	1	1	0.2	1	1	1	1	1	1	1	1	1	1	1	1	0.8	1	1	1	1	1	1	0.25	0.75	1	0.75	0.25
344609	0.963636	0.62963	1	0.461538	0.666667	1	1	0.666667	1	0.75	1	1	0.875	0.857143	1	1	1	1	1	1	1	1	1	1	0.2	1	1	1	1	1	1	1	1	1	1	1	1	0.4	1	1	1	1	1	1	1	0.75	1	0.75	0.25
300268	0.981818	0.777778	1	0.769231	0.75	1	1	0.666667	1	0.75	0.875	1	0.875	0.857143	1	1	1	1	1	1	1	1	1	1	0.6	1	0.8	1	1	1	1	1	1	1	1	1	1	1	1	1	1	1	1	1	1	1	1	1	0.25
373384	0.909091	0.851852	1	0.846154	0.25	1	1	0.888889	1	0.75	1	1	1	1	1	1	1	1	1	1	0.833333	1	1	1	0	1	1	1	1	1	1	1	1	1	1	1	1	0	1	1	1	1	1	1	1	1	1	1	0.25
198215	0.981818	0.777778	1	0.769231	0.166667	1	1	0.777778	1	0.75	1	1	1	1	0.857143	1	1	1	1	1	1	1	1	1	0	1	1	1	1	1	1	1	1	1	1	1	1	0	1	1	1	1	1	1	1	1	1	1	0.25
198214	0.981818	0.851852	1	0.769231	0.25	1	1	1	1	0.75	1	1	1	1	0.857143	1	1	1	1	1	0.833333	1	1	1	0	1	1	1	1	1	1	1	1	1	1	1	1	0	1	1	1	1	1	1	1	1	1	1	0.25
321314	0.927273	1	1	1	0.666667	0.888889	0.888889	1	1	0.75	1	1	1	1	1	1	1	1	1	1	1	1	1	1	0.6	1	1	1	1	1	1	1	1	1	1	1	1	0	1	1	1	1	1	1	1	0.5	1	1	0.25
550538	0.927273	0.592593	0.846154	0.692308	0.583333	0.888889	0.888889	0.444444	1	0.75	1	0.75	1	0.857143	1	1	1	1	1	1	1	1	1	1	0.6	1	1	1	0.6	0.8	1	1	1	1	1	1	1	0	1	1	1	1	1	1	1	0.5	1	1	0.25
99287	0.981818	1	1	1	0.666667	0.888889	1	1	1	0.75	1	1	1	1	1	1	1	1	1	1	1	1	1	1	0.6	1	1	1	1	1	1	1	1	1	1	1	1	0	1	1	1	1	1	1	1	0.5	1	1	0.25
439843	0.963636	1	1	1	0.666667	0.888889	1	1	1	0.75	1	1	0.875	1	1	1	1	0.857143	1	1	1	0.833333	1	1	0.6	0.8	1	1	1	1	0.8	1	1	1	1	1	1	0	1	1	1	1	1	1	1	0.5	1	1	0.25
550537	1	1	1	1	0.666667	0.888889	1	1	1	0.75	1	1	1	1	1	1	1	1	1	1	1	1	1	1	0.6	1	1	1	1	1	1	1	1	1	1	1	1	0	1	1	1	1	1	1	1	0.5	1	1	0.25
454166	0.963636	1	1	1	0.666667	0.888889	1	1	1	0.75	1	1	1	1	1	1	1	1	1	1	1	1	1	1	0.6	0.8	1	1	1	1	0.8	1	1	1	1	1	1	0	1	1	1	1	1	1	1	0.5	1	1	0.25
295319	0.981818	1	1	1	0.666667	0.888889	1	1	1	0.75	1	1	1	1	0.857143	1	1	1	1	1	1	1	1	1	0.6	1	1	1	1	1	1	1	1	1	1	1	1	0	1	1	1	1	1	1	1	0.5	1	1	0.25
454169	0.963636	1	1	1	0.666667	0.888889	1	1	1	0.75	1	1	1	1	1	1	1	1	1	1	1	1	1	1	0.6	1	1	1	1	1	0.8	1	1	1	1	1	1	0	1	1	1	1	1	1	1	0.5	1	1	0.25
220341	1	1	1	1	0.666667	0.888889	1	1	1	0.75	1	1	1	1	0.857143	1	1	1	1	1	0.833333	1	1	1	0.6	1	1	1	1	1	1	1	1	1	1	1	1	0	1	1	1	1	1	1	1	0.5	1	1	0.25
209261	0.981818	1	1	1	0.666667	0.888889	1	1	1	0.75	1	1	1	1	0.857143	1	1	1	1	1	0.833333	1	1	1	0.6	1	1	1	1	1	1	1	1	1	1	1	1	0	1	1	1	1	1	1	1	0.5	1	1	0.25
585054	0.963636	1	1	1	1	1	1	1	1	0.75	1	1	1	1	0.857143	1	1	1	1	1	1	1	1	1	1	1	1	1	1	1	1	1	1	1	1	1	1	0	1	1	1	1	1	1	0.25	1	1	1	1
585035	0.963636	1	1	1	1	0.888889	1	1	1	1	1	1	1	1	1	1	1	1	1	1	1	1	1	1	0	1	1	1	1	1	1	1	1	1	1	1	1	1	1	1	1	1	1	1	1	0.5	1	1	0.25
585055	0.963636	1	1	1	1	1	1	1	1	1	1	1	1	1	1	1	1	1	1	1	1	1	1	1	0.6	1	1	1	1	1	1	1	1	1	1	1	1	1	1	1	1	1	1	1	1	1	1	1	1
469008	0.981818	1	1	1	1	1	1	1	1	1	1	1	0.875	0.857143	1	1	1	1	1	1	1	1	1	1	0	1	1	1	1	1	1	1	1	1	1	1	1	1	1	1	1	1	1	1	1	1	1	1	0.25
585397	0.963636	1	1	1	1	0.888889	1	1	1	1	1	1	1	1	1	1	1	1	1	1	1	1	1	1	0	1	1	1	1	1	1	1	1	1	1	1	1	1	1	1	1	1	1	1	1	0.5	1	1	0.25
331112	0.981818	1	1	1	1	1	1	1	1	0.75	1	1	0.875	1	1	1	1	0.857143	1	1	1	0.833333	0.8	1	1	1	1	1	1	1	1	1	1	1	1	1	1	1	1	1	1	1	1	1	1	1	1	1	1
585034	0.963636	0.962963	1	1	1	1	1	1	1	0.75	1	1	1	1	1	1	1	1	1	1	1	1	1	1	0.6	1	1	1	1	1	1	1	1	1	1	1	1	1	1	1	1	1	1	1	1	1	1	1	1
362663	0.963636	1	1	1	1	0.888889	1	1	1	0.75	1	1	1	1	1	1	1	1	1	1	1	1	1	1	0	1	0.8	1	1	1	1	1	1	1	1	1	1	1	1	1	1	1	1	1	1	0.5	1	1	0.25
409438	0.981818	1	1	1	1	1	1	1	1	0.75	1	1	1	1	1	1	1	1	1	1	1	1	1	1	0.6	1	1	1	1	1	1	1	1	1	1	1	1	1	1	1	1	1	1	1	1	1	1	1	1
405955	0.654545	1	1	1	1	0.888889	0.888889	1	1	0.75	0.375	1	1	1	1	1	1	1	1	1	1	1	0.8	1	0	1	0.8	1	1	1	1	0.4	1	1	1	1	1	0.8	1	1	1	1	1	1	1	0.5	1	1	0.25
364106	0.981818	1	1	1	1	0.888889	1	1	1	0.75	1	1	1	1	1	1	1	1	1	1	1	1	1	1	0	1	1	1	1	1	1	1	1	1	1	1	1	1	1	1	1	1	1	1	1	0.5	1	1	0.25
585056	0.963636	1	1	1	1	1	1	1	1	1	1	1	1	1	1	1	1	1	1	1	1	1	1	1	0.6	1	1	1	1	1	1	1	1	1	1	1	1	1	1	1	1	1	1	1	1	1	1	1	0.25
199310	0.927273	1	1	1	1	0.888889	1	1	1	0.75	1	1	1	1	1	1	1	1	1	1	0.833333	1	1	1	0	1	1	1	1	1	1	1	1	1	1	1	1	1	1	1	1	1	1	1	1	0.5	1	1	0.25
585057	0.981818	0.925926	1	0.846154	1	1	1	1	1	1	1	1	1	1	0.857143	1	1	1	1	1	0.833333	1	1	1	0	1	1	1	1	1	1	1	1	1	1	1	1	1	1	1	1	1	1	1	1	1	1	1	0.25
331111	0.945455	1	1	1	1	1	1	1	1	1	1	1	1	1	1	1	1	1	1	1	1	1	1	1	0.6	1	1	1	1	1	1	1	1	1	1	1	1	1	1	1	1	1	1	1	1	1	1	1	1
439855	0.981818	1	1	1	1	1	1	1	1	0.75	1	1	1	1	1	1	1	1	1	1	0.833333	1	1	1	0.4	1	1	1	1	1	1	1	1	1	1	1	1	1	1	1	1	1	1	1	1	1	1	1	0.25
481805	0.981818	1	1	1	0.916667	1	1	1	1	1	1	1	1	1	1	1	1	1	1	1	1	1	1	1	1	1	1	1	1	1	1	1	1	1	1	1	1	1	1	1	1	1	1	1	1	1	1	1	1
573235	0.981818	1	1	1	0.666667	1	1	1	1	1	1	1	1	1	1	1	1	1	1	1	1	1	1	1	0.4	1	1	1	1	1	1	1	1	1	1	1	1	1	1	1	1	1	1	1	1	1	1	1	1
585395	0.981818	1	1	1	1	1	1	1	1	0.75	1	1	1	1	1	1	1	1	1	1	0.833333	1	1	1	0.4	1	1	1	1	1	1	1	1	1	1	1	1	1	1	1	1	1	1	1	1	0.75	1	1	1
574521	0.981818	1	1	1	1	0.888889	1	1	1	0.75	1	1	1	1	1	1	1	1	1	1	1	1	1	1	0	1	1	1	1	1	1	1	1	1	1	1	1	1	1	1	1	1	1	1	1	0.5	1	1	0.25
585396	0.981818	1	1	1	1	1	1	1	1	0.75	1	1	1	1	1	1	1	1	1	1	1	1	1	1	0.6	1	1	1	1	1	1	1	1	1	1	1	1	1	1	1	1	1	1	1	1	1	1	1	1
155864	1	1	1	1	1	1	1	1	1	0.75	1	1	1	1	1	1	1	1	1	1	1	1	1	1	0.6	1	1	1	1	1	1	1	1	1	1	1	1	1	1	1	1	1	1	1	1	1	1	1	0.25
386585	0.981818	1	1	1	1	1	1	1	1	0.75	1	1	1	1	1	1	1	1	1	1	1	1	1	1	0.6	1	1	1	1	1	1	1	1	1	1	1	1	1	1	1	1	1	1	1	1	1	1	1	0.25
544404	0.981818	1	1	1	1	1	1	1	1	0.75	1	1	1	1	1	1	1	1	1	1	1	1	1	1	0.6	1	1	1	1	1	1	1	1	1	1	1	1	1	1	1	1	1	1	1	1	1	1	1	0.25
511145	1	1	1	1	1	1	1	1	1	1	1	1	1	1	1	1	1	1	1	1	1	1	1	1	1	1	1	1	1	1	1	1	1	1	1	1	1	1	1	1	1	1	1	1	1	1	1	1	1
316385	0.945455	1	1	1	1	1	1	1	1	1	1	1	1	1	1	1	1	1	1	1	0.833333	1	1	1	1	1	1	1	1	1	1	1	1	1	1	1	1	1	1	1	1	1	1	1	0.75	1	1	1	1
316407	0.981818	1	1	1	1	1	1	1	1	1	1	1	1	1	1	1	1	1	1	1	1	1	1	1	1	1	1	1	1	1	1	1	1	1	1	1	1	1	1	1	1	1	1	1	1	1	1	1	1
595496	0.981818	1	1	1	1	1	1	1	1	1	1	1	1	1	1	1	1	1	1	1	1	1	1	1	1	1	1	1	1	1	1	1	1	1	1	1	1	1	1	1	1	1	1	1	1	1	1	1	1
[truncated: 236 more columns]
