# Supplementary material for: Protein Complexes in Bacteria
Source: PLoS Comput Biol. 2015 Feb 27;11(2):e1004107. doi: 10.1371/journal.pcbi.1004107 (PMC4344305; doi:10.1371/journal.pcbi.1004107)
Supplement: S3 Table — (XLSX) [file pcbi.1004107.s010.xlsx]

## Sheet: S3
Table S3. Conservation of orthologous groups between species pairs.
S3A. Percentage of total loci shared between species. Identity values are total loci counts for each species.
	M. pneumoniae	M. genitalium	B. subtilis	S. sanguinis	H. pylori	C. crescentus	P. aeruginosa	E. coli
M. pneumoniae	601	0.860233	0.715474	0.710483	0.559068	0.630616	0.657238	0.678869
M. genitalium	0.966805	482	0.804979	0.790456	0.60166	0.690871	0.732365	0.736515
B. subtilis	0.158777	0.154586	4056	0.486686	0.338757	0.517998	0.607742	0.598619
S. sanguinis	0.263725	0.254412	0.742157	2040	0.394118	0.581373	0.657353	0.67598
H. pylori	0.214334	0.207509	0.576109	0.430717	1465	0.625256	0.668259	0.677133
C. crescentus	0.125831	0.121951	0.572062	0.41214	0.388304	3608	0.72561	0.669069
P. aeruginosa	0.117423	0.11344	0.567198	0.407516	0.339972	0.626082	5774	0.693973
E. coli	0.143305	0.136791	0.583353	0.432087	0.341134	0.581182	0.730277	4145
S3B. Total number of loci shared between species. Identity values are total loci counts for each species.
	M. pneumoniae	M. genitalium	B. subtilis	S. sanguinis	H. pylori	C. crescentus	P. aeruginosa	E. coli
M. pneumoniae	601	517	430	427	336	379	395	408
M. genitalium	466	482	388	381	290	333	353	355
B. subtilis	644	627	4056	1974	1374	2101	2465	2428
S. sanguinis	538	519	1514	2040	804	1186	1341	1379
H. pylori	314	304	844	631	1465	916	979	992
C. crescentus	454	440	2064	1487	1401	3608	2618	2414
P. aeruginosa	678	655	3275	2353	1963	3615	5774	4007
E. coli	594	567	2418	1791	1414	2409	3027	4145
S3C. Percentage of total non-repeated OGs shared between species. Identity values are total OG counts for each species.
	M. pneumoniae	M. genitalium	B. subtillis	S. sanguinis	H. pylori	C. crescentus	P. aeruginosa	E. coli
M. pneumoniae	461	0.697171	0.001552	0.570715	0.432612	0.490849	0.532446	0.540765
M. genitalium	0.869295	435	0.711618	0.69917	0.533195	0.609959	0.653527	0.655602
B. subtillis	0.0855523	0.0845661	2582	0.24211	0.171351	0.25641	0.305227	0.302268
S. sanguinis	0.168137	0.165196	0.481373	1437	0.254902	0.365196	0.42549	0.433824
H. pylori	0.177474	0.175427	0.474403	0.354949	1180	0.48942	0.537884	0.536519
C. crescentus	0.0817627	0.0814856	0.288248	0.206486	0.198725	2231	0.385255	0.348947
P. aeruginosa	0.0554209	0.0545549	0.214409	0.150329	0.136474	0.240734	3112	0.288362
E. coli	0.0784077	0.0762364	0.295778	0.21351	0.189626	0.303739	0.401689	2593
S3D. Total number of non-repeated OGs shared between species. Identity values are total OG counts for each species.
	M. pneumoniae	M. genitalium	B. subtilis	S. sanguinis	H. pylori	C. crescentus	P. aeruginosa	E. coli
M. pneumoniae	461	419	347	343	260	295	320	325
M. genitalium		435	343	337	257	294	315	316
B. subtilis			2582	982	695	1040	1238	1226
S. sanguinis				1437	520	745	868	885
H. pylori					1180	717	788	786
C. crescentus						2231	1390	1259
P. aeruginosa							3112	1665
E. coli								2593
