# Supplementary material for: Protein Complexes in Bacteria
Source: PLoS Comput Biol. 2015 Feb 27;11(2):e1004107. doi: 10.1371/journal.pcbi.1004107 (PMC4344305; doi:10.1371/journal.pcbi.1004107)
Supplement: S4 Table — (XLSX) [file pcbi.1004107.s011.xlsx]

## Sheet: S4
Table S4. Conservation across numerous bacterial species.
	Shading key for selected variables:
	0	Lowest values in a column
	1	Highest values in a column
											Average OG conservation among complex components
Species	Species Code	Genome size (Mb)	Loci	Mapped Loci	% mapped	Average locus conservation	Adjusted Average locus conservation	Average OG conservation	Adjusted Average OG conservation	Average conservation - Difference between locus and OG	Hu et al. E. coli complexes	EcoCyc E. coli complexes	Kühner et al. Mycoplasma pneumoniae complexes
Hodgkinia cicadicola Dsem	573234	0.144	169	110	0.650888	0.780185	0.507813	0.780185	0.507813	0
Carsonella ruddii PV	387662	0.16	182	129	0.708791	0.773073	0.547947	0.769986	0.545759	0.00218813
Sulcia muelleri GWSS	444179	0.246	227	215	0.947137	0.722659	0.684456	0.720079	0.682013	0.00244284
Sulcia muelleri SMDSEM	595499	0.277	242	230	0.950413	0.7278	0.69171	0.721792	0.686001	0.00570924
Buchnera aphidicola Cc Cinara	372461	0.422	362	354	0.977901	0.76472	0.74782	0.760067	0.74327	0.00455001
Mycoplasma genitalium G37	243273	0.58	475	471	0.991579	0.644621	0.639192	0.631681	0.626361	0.0128311	0.879839	0.873599	0.755652
Phytoplasma mali	37692	0.602	479	395	0.824635	0.632309	0.521424	0.641648	0.529125	-0.00770125
Buchnera aphidicola Bp	224915	0.618	507	504	0.994083	0.727386	0.723082	0.724196	0.71991	0.00317122
Periplaneta americana	600809	0.64	580	560	0.965517	0.657847	0.635162	0.651663	0.629192	0.00597006
Blattella germanica	331104	0.641	586	565	0.964164	0.669931	0.645923	0.662912	0.639156	0.00676773
Buchnera aphidicola Sg	198804	0.641	546	544	0.996337	0.704948	0.702365	0.700705	0.698138	0.00422742
Buchnera aphidicola Tuc7	561501	0.642	553	552	0.998192	0.711296	0.71001	0.707572	0.706292	0.00371781
Buchnera aphidicola 5A	563178	0.642	555	554	0.998198	0.713926	0.712639	0.710272	0.708993	0.00364661
Buchnera aphidicola APS	107806	0.656	574	572	0.996516	0.704935	0.702479	0.7019	0.699455	0.00302429
Baumannia cicadellinicola Hc	374463	0.686	595	590	0.991597	0.675103	0.66943	0.67083	0.665193	0.00423782
Wigglesworthia brevipalpis	36870	0.703	617	611	0.990276	0.684205	0.677551	0.679215	0.67261	0.0049416
Blochmannia floridanus	203907	0.706	583	581	0.996569	0.710442	0.708004	0.707221	0.704795	0.00320948
Aster yellows witches-boom phytoplasma	322098	0.724	693	540	0.779221	0.599279	0.466971	0.588259	0.458383	0.00858767
Ureaplasma parvum serovar 3 ATCC 700970	273119	0.75	614	586	0.954397	0.542858	0.518103	0.526721	0.502701	0.0154015
Ureaplasma parvum serovar 3	505682	0.752	609	555	0.91133	0.590173	0.537843	0.581119	0.529591	0.00825134
Mycoplasma mobile 163K	267748	0.777	633	527	0.832543	0.631762	0.525969	0.621014	0.517021	0.00894769
Blochmannia pennsylvanicus BPEN	291272	0.792	610	605	0.991803	0.708066	0.702262	0.703661	0.697893	0.00436834
Mesoplasma florum L1	265311	0.793	682	616	0.903226	0.516901	0.466879	0.499808	0.45144	0.0154391
Mycoplasma synoviae 53	262723	0.799	659	546	0.828528	0.608691	0.504318	0.62364	0.516703	-0.0123851
Mycoplasma pneumoniae M129	272634	0.816	689	602	0.87373	0.609437	0.532483	0.609831	0.532828	-0.000344595	0.860026	0.862621	0.613755
Mycoplasma arthritidis 158L3 1	243272	0.82	631	476	0.754358	0.647067	0.48812	0.6326	0.477207	0.0109127
Mycoplasma conjunctivae	45361	0.846	691	521	0.75398	0.605886	0.456826	0.594304	0.448093	0.00873278
Onion yellows phytoplasma	262768	0.853	750	625	0.833333	0.572741	0.477284	0.563538	0.469615	0.00766848
Neorickettsia sennetsu Miyayama	222891	0.859	932	739	0.792918	0.597882	0.474072	0.586495	0.465043	0.00902945
Ureaplasma urealyticum serovar 10	565575	0.874	646	601	0.930341	0.557646	0.518801	0.546212	0.508163	0.0106379
Mycoplasma agalactiae PG2	347257	0.877	742	577	0.777628	0.616551	0.479447	0.603411	0.469229	0.0102181
Neorickettsia risticii Illinois	434131	0.88	892	746	0.836323	0.606231	0.507005	0.590816	0.494113	0.0128922
Phytoplasma australiense	59748	0.88	684	540	0.789474	0.58273	0.46005	0.620051	0.489514	-0.0294645
Mycoplasma hyopneumoniae 232	295358	0.893	691	501	0.725036	0.6686	0.484759	0.660067	0.478573	0.00618685
Mycoplasma hyopneumoniae J	262719	0.897	657	501	0.762557	0.644334	0.491342	0.639979	0.488021	0.00332081
Borrelia turicatae 91E135	314724	0.917	818	808	0.987775	0.539855	0.533255	0.526026	0.519595	0.0136601
Mycoplasma hyopneumoniae 7448	262722	0.92	657	515	0.783866	0.6425	0.503634	0.651118	0.510389	-0.00675522
Borrelia hermsii DAH	314723	0.922	819	794	0.969475	0.423624	0.410693	0.405495	0.393117	0.0175762
Tropheryma whipplei TW08 27	218496	0.926	783	691	0.882503	0.697071	0.615168	0.681478	0.601406	0.0137613
Tropheryma whipplei Twist	203267	0.927	808	703	0.87005	0.670361	0.583247	0.65512	0.569987	0.0132602
Mycoplasma pulmonis UAB CTIP	272635	0.964	779	631	0.810013	0.616527	0.499394	0.595823	0.482624	0.0167705
Borrelia garinii PBi	290434	0.987	1253	1074	0.857143	0.464307	0.397977	0.458854	0.393303	0.00467422
Mycoplasma gallisepticum str. R(low)	233150	0.996	726	620	0.853994	0.621274	0.530565	0.586679	0.501021	0.0295441
Mycoplasma capricolum ATCC 27343	340047	1.01	812	720	0.8867	0.506044	0.448709	0.503905	0.446813	0.00189662
Vesicomyosocius okutanii HA	412965	1.02	937	894	0.954109	0.601599	0.573991	0.587967	0.560984	0.0130067
Chlamydia trachomatis 434 Bu	471472	1.04	874	852	0.974828	0.576252	0.561747	0.551118	0.537246	0.0245012
Chlamydia trachomatis B Jali20	580049	1.04	875	848	0.969143	0.580913	0.562988	0.556153	0.538992	0.0239959
Chlamydia trachomatis B TZ1A828	672161	1.04	880	851	0.967045	0.579782	0.560675	0.554502	0.536228	0.0244467
Chlamydia trachomatis D UW	272561	1.04	895	856	0.956425	0.581113	0.555791	0.555099	0.53091	0.024881
Chlamydia trachomatis L2b/UCH-1/proctitis	471473	1.04	874	851	0.973684	0.581193	0.565898	0.556181	0.541544	0.0243542
Chlamydia trachomatis A HAR	315277	1.05	919	874	0.951034	0.576728	0.548488	0.550508	0.523552	0.024936
Chlamydia muridarum	243161	1.08	911	866	0.950604	0.568727	0.540634	0.541873	0.515106	0.0255279
Wolbachia wBm	292805	1.08	804	665	0.827114	0.640145	0.529473	0.632757	0.523362	0.00611121
Rickettsia typhi Wilmington	257363	1.11	838	806	0.961814	0.59364	0.570972	0.573041	0.551159	0.0198127
Rickettsia prowazekii Madrid E	272947	1.11	835	823	0.985629	0.600077	0.591453	0.582325	0.573956	0.0174965
Treponema pallidum Nichols	243276	1.14	1036	890	0.859073	0.53179	0.456846	0.512728	0.440471	0.016375
Treponema pallidum SS14	455434	1.14	1028	872	0.848249	0.552937	0.469028	0.532729	0.451887	0.0171417
Chlamydophila abortus S26 3	218497	1.14	932	896	0.961373	0.559433	0.537824	0.533841	0.51322	0.0246038
Termite group 1 bacterium phylotype Rs-D17	471821	1.15	776	705	0.908505	0.627136	0.569757	0.621415	0.564559	0.00519741
Ruthia magnifica Cm Calyptogena	413404	1.16	976	930	0.952869	0.598231	0.570035	0.584176	0.556644	0.0133919
Rickettsia canadensis McKiel	293613	1.16	1090	827	0.758716	0.588967	0.446858	0.57192	0.433925	0.0129338
Chlamydophila felis Fe C	264202	1.17	1013	935	0.923001	0.563125	0.519765	0.533331	0.492265	0.0274998
Chlamydophila caviae GPIC	227941	1.18	1005	925	0.920398	0.558578	0.514114	0.532714	0.490309	0.0238052
Ehrlichia chaffeensis Arkansas	205920	1.18	1105	829	0.750226	0.593209	0.445041	0.58053	0.435529	0.00951235
Anaplasma marginale Florida	320483	1.2	940	863	0.918085	0.601544	0.552269	0.584988	0.537068	0.0152002
Anaplasma marginale St Maries	234826	1.2	948	890	0.938819	0.588244	0.552254	0.567871	0.533128	0.019126
Borrelia afzelii PKo	390236	1.2	1209	1052	0.870141	0.473327	0.411861	0.45426	0.39527	0.0165906
Anaplasma centrale Israel	574556	1.21	923	883	0.956663	0.589308	0.563769	0.571183	0.54643	0.0173393
Mycoplasma mycoides	272632	1.21	1016	818	0.805118	0.480539	0.386891	0.508643	0.409517	-0.0226263
Azobacteroides pseudotrichonymphae genomovar. CFP2	511995	1.22	852	721	0.846244	0.60293	0.510226	0.598884	0.506802	0.00342344
Chlamydophila pneumoniae TW 183	182082	1.22	1113	926	0.831986	0.571274	0.475292	0.543083	0.451837	0.023455
Liberibacter asiaticus psy62	537021	1.23	1109	897	0.808837	0.610124	0.49349	0.605621	0.489848	0.003642
Rickettsia conorii	272944	1.23	1374	1026	0.746725	0.553277	0.413146	0.535201	0.399648	0.0134982
Rickettsia akari Hartford	293614	1.23	1258	891	0.708267	0.576624	0.408404	0.556488	0.394142	0.0142615
Chlamydophila pneumoniae AR39	115711	1.23	1112	918	0.82554	0.554663	0.457896	0.527743	0.435673	0.0222237
Chlamydophila pneumoniae CWL029	115713	1.23	1052	921	0.875475	0.574094	0.502605	0.548064	0.479816	0.0227889
Chlamydophila pneumoniae J138	138677	1.23	1069	929	0.869036	0.571921	0.49702	0.544099	0.472842	0.0241778
Borrelia recurrentis A1	412418	1.24	990	911	0.920202	0.527163	0.485097	0.509046	0.468425	0.0166714
Rickettsia rickettsii Sheila Smith	392021	1.26	1343	932	0.693969	0.564068	0.391446	0.545464	0.378535	0.0129104
Wolbachia sp. wMel	163164	1.27	1195	902	0.754812	0.548406	0.413943	0.560509	0.423078	-0.00913521
Rickettsia rickettsii Iowa	452659	1.27	1383	906	0.655098	0.583322	0.382133	0.563849	0.369376	0.0127566
Rickettsia africae ESF 5	347255	1.29	1041	915	0.878963	0.563502	0.495297	0.543495	0.477712	0.0175849
Pelagibacter ubique HTCC1062	335992	1.31	1354	1248	0.921713	0.516512	0.476076	0.48793	0.449732	0.0263448
Rickettsia peacockii Rustic	562019	1.31	947	887	0.936642	0.563666	0.527953	0.553496	0.518428	0.00952535
Ehrlichia canis Jake	269484	1.315	925	828	0.895135	0.588554	0.526836	0.574771	0.514497	0.0123383
Borrelia burgdorferi ZS7	445985	1.34	1239	1050	0.847458	0.472793	0.400672	0.464867	0.393955	0.00671621
Dehalococcoides sp. BAV1	216389	1.34	1371	1288	0.93946	0.457866	0.430147	0.426214	0.400411	0.0297365
Mycoplasma penetrans HF-2	272633	1.36	1037	817	0.78785	0.5547	0.43702	0.538018	0.423877	0.013143
Rickettsia massiliae MTU5	416276	1.38	980	918	0.936735	0.553408	0.518397	0.535351	0.501482	0.0169143
Dichelobacter nodosus VCS1703A	246195	1.39	1280	1150	0.898438	0.535238	0.480877	0.519419	0.466665	0.0142121
Dehalococcoides sp. CBDB1	255470	1.395	1458	1333	0.914266	0.457866	0.418612	0.426214	0.389673	0.028939
Dehalococcoides sp. VS	311424	1.41	1438	1316	0.91516	0.457866	0.419021	0.426214	0.390054	0.0289673
Coprothermobacter proteolyticus DSM 5265	309798	1.42	1482	1235	0.833333	0.481273	0.401061	0.462515	0.385429	0.0156316
Bartonella bacilliformis KC583	360095	1.44	1283	1122	0.874513	0.595592	0.520853	0.58084	0.507952	0.0129009
Wolbachia wRi	66084	1.45	1150	988	0.85913	0.51762	0.444703	0.56046	0.481508	-0.0368046
Anaplasma phagocytophilum HZ	212042	1.47	1264	838	0.662975	0.616464	0.4087	0.592044	0.39251	0.0161897
Dehalococcoides ethenogenes 195	243164	1.47	1580	1438	0.910127	0.413317	0.376171	0.386973	0.352194	0.0239764
Wolbachia pipientis endosymbiont of Culex quinquefasciatus Pel	570417	1.48	1274	1030	0.808477	0.491365	0.397258	0.547212	0.442409	-0.0451512
Acholeplasma laidlawii PG 8A	441768	1.497	1380	1170	0.847826	0.467967	0.396755	0.437382	0.370823	0.0259312
Ehrlichia ruminantium Gardel	302409	1.499	950	829	0.872632	0.595344	0.519516	0.580319	0.506405	0.0131108
Ehrlichia ruminantium Welgevonden UPSA	254945	1.52	888	822	0.925676	0.584079	0.540667	0.569288	0.526977	0.0136908
Borrelia burgdorferi	224326	1.52	1640	1324	0.807317	0.41294	0.333374	0.431664	0.34849	-0.0151157
Rickettsia bellii RML369	336407	1.522	1429	1212	0.848146	0.500687	0.424656	0.480103	0.407197	0.0174587
Rickettsia bellii OSU 85-389	391896	1.53	1475	1097	0.743729	0.518968	0.385971	0.506642	0.376804	0.00916752
Atopobium parvulum DSM 20469	521095	1.54	1353	1244	0.919438	0.491249	0.451673	0.460199	0.423125	0.0285483
Polynucleobacter necessarius STIR1	452638	1.56	1508	1294	0.85809	0.557414	0.478312	0.539232	0.462709	0.0156025
Hydrogenobaculum sp. Y04AAS1	380749	1.56	1629	1443	0.88582	0.503486	0.445998	0.480977	0.426059	0.0199386
Helicobacter acinonychis Sheeba	382638	1.56	1618	1422	0.878863	0.484177	0.425525	0.478208	0.420279	0.00524634
Campylobacter lari RM2100	306263	1.57	1544	1456	0.943005	0.488371	0.460537	0.466615	0.440021	0.0205161
Borrelia duttonii Ly	412419	1.575	1302	1168	0.897081	0.459542	0.412246	0.484118	0.434294	-0.0220471
Bartonella quintana Toulouse	283165	1.58	1142	1122	0.982487	0.586153	0.575888	0.574228	0.564171	0.0117168
Helicobacter pylori B38	592205	1.58	1382	1309	0.947178	0.503257	0.476674	0.496146	0.469939	0.0067356
Aquifex aeolicus	224324	1.59	1560	1470	0.942308	0.5069	0.477655	0.484261	0.456323	0.0213323
Rickettsia felis URRWXCal2	315456	1.59	1512	1269	0.839286	0.489954	0.411212	0.484558	0.406682	0.00452939
Helicobacter pylori HPAG1	357544	1.61	1540	1399	0.908442	0.488075	0.443387	0.484785	0.440399	0.00298806
Helicobacter pylori Shi470	512562	1.61	1568	1341	0.85523	0.495376	0.423661	0.488403	0.417696	0.00596421
Cryptobacterium curtum DSM 15641	469378	1.62	1357	1269	0.935151	0.493965	0.461932	0.468953	0.438542	0.0233902
Campylobacter jejuni 81116	407148	1.63	1626	1546	0.9508	0.491573	0.467388	0.468955	0.445882	0.0215058
Helicobacter pylori J99	85963	1.64	1488	1384	0.930108	0.489131	0.454945	0.481582	0.447923	0.00702128
Elusimicrobium minutum Pei191	445932	1.64	1529	1178	0.770438	0.497577	0.383352	0.47386	0.36508	0.0182722
Campylobacter jejuni subsp. jejuni NCTC 11168	192222	1.64	1622	1541	0.950062	0.49491	0.470195	0.469369	0.445929	0.0242654
Sulfurihydrogenibium azorense Az Fu1	204536	1.64	1723	1645	0.95473	0.466226	0.44512	0.447853	0.427578	0.0175417
Prochlorococcus marinus MIT 9301	167546	1.64	1906	1362	0.714586	0.523531	0.374108	0.495399	0.354005	0.0201029
Helicobacter pylori G27	563041	1.66	1504	1368	0.909574	0.490095	0.445778	0.484186	0.440403	0.00537439
Prochlorococcus marinus MED4	59919	1.66	1717	1371	0.798486	0.51417	0.410557	0.486522	0.388481	0.0220767
Helicobacter pylori 26695	85962	1.67	1593	1436	0.901444	0.483315	0.435681	0.478362	0.431216	0.00446503	0.791021	0.760751	0.911851
Prochlorococcus marinus AS9601	146891	1.67	1920	1365	0.710938	0.521535	0.370779	0.493765	0.351036	0.0197433
Streptobacillus moniliformis DSM 12112	519441	1.673	1442	1212	0.840499	0.477522	0.401357	0.458061	0.385	0.0163572
Nautilia profundicola AmH	598659	1.68	1730	1592	0.920231	0.449314	0.413473	0.421032	0.387447	0.0260261
Helicobacter pylori P12	570508	1.68	1578	1411	0.89417	0.486536	0.435046	0.479023	0.428327	0.00671868
Prochlorococcus marinus MIT 9211	93059	1.69	1853	1410	0.760928	0.494565	0.376329	0.467248	0.355542	0.0207865
Haemophilus ducreyi 35000HP	233412	1.698	1717	1454	0.846826	0.482529	0.408618	0.470749	0.398643	0.00997518
Campylobacter jejuni subsp. jejuni 81-176	354242	1.699	1758	1587	0.90273	0.487335	0.439932	0.463292	0.418228	0.0217047
Prochlorococcus marinus MIT 9515	167542	1.7	1905	1364	0.71601	0.519703	0.372113	0.492817	0.352862	0.019251
Prochlorococcus marinus MIT 9312	74546	1.71	1810	1391	0.768508	0.51078	0.392539	0.485066	0.372777	0.0197614
Campylobacter hominis ATCC BAA-381	360107	1.71	1687	1323	0.784232	0.512007	0.401532	0.490899	0.384979	0.0165536
Lawsonia intracellularis PHE MN1	363253	1.72	1328	1236	0.930723	0.510017	0.474684	0.484591	0.45102	0.0236645
Prochlorococcus marinus MIT 9215	93060	1.74	1982	1400	0.706357	0.514173	0.36319	0.486699	0.343783	0.0194065
Prochlorococcus marinus CCMP1375	167539	1.75	1883	1439	0.764206	0.493061	0.3768	0.464175	0.354725	0.0220749
Campylobacter fetus 82	360106	1.77	1719	1581	0.919721	0.488106	0.448921	0.460478	0.423512	0.0254097
Oenococcus oeni PSU	203123	1.78	1691	1483	0.876996	0.497154	0.436002	0.454661	0.398736	0.0372654
Campylobacter jejuni RM1221	195099	1.78	1838	1572	0.855277	0.485001	0.414811	0.46002	0.393445	0.0213659
Lactobacillus johnsonii FI9785	633699	1.785	1733	1459	0.841893	0.503111	0.423566	0.473767	0.398861	0.024705
Streptococcus thermophilus CNRZ1066	299768	1.796	1915	1630	0.851175	0.527791	0.449243	0.499654	0.425293	0.0239495
Streptococcus thermophilus LMG 18311	264199	1.797	1889	1654	0.875596	0.514767	0.450728	0.48872	0.427921	0.0228066
Helicobacter hepaticus ATCC 51449	235279	1.799	1875	1504	0.802133	0.488318	0.391696	0.468626	0.375901	0.0157959
Haemophilus influenzae PittEE	374930	1.81	1613	1526	0.946063	0.502658	0.475546	0.477322	0.451577	0.0239691
Thermotoga naphthophila RKU 10	590168	1.81	1768	1741	0.984729	0.469938	0.462762	0.437101	0.430426	0.032336
Streptococcus pyogenes NZ131	471876	1.82	1700	1473	0.866471	0.507612	0.439831	0.475988	0.41243	0.0274008
Thermotoga petrophila RKU	390874	1.82	1785	1768	0.990476	0.463491	0.459077	0.431407	0.427299	0.0317782
Haemophilus influenzae Rd KW20	71421	1.83	1657	1610	0.971635	0.492732	0.478756	0.466249	0.453024	0.0257311
Pediococcus pentosaceus ATCC 25745	278197	1.83	1755	1613	0.919088	0.469992	0.431964	0.426627	0.392108	0.0398564
Streptococcus pyogenes MGAS5005	293653	1.838	1865	1515	0.812332	0.503725	0.409192	0.474043	0.385081	0.0241111
Streptococcus pyogenes M1 GAS	160490	1.84	1696	1476	0.870283	0.493201	0.429224	0.462821	0.402785	0.0264392
Streptococcus pyogenes MGAS9429	370551	1.84	1877	1496	0.797017	0.504087	0.401766	0.474875	0.378484	0.023282
Campylobacter jejuni doylei 269	360109	1.84	1731	1502	0.867707	0.492803	0.427609	0.467962	0.406054	0.0215544
Streptococcus pyogenes Manfredo	160491	1.84	1745	1452	0.832092	0.5002	0.416212	0.471825	0.392601	0.0236106
Sulfurihydrogenibium sp. YO3AOP1	436114	1.84	1721	1654	0.961069	0.464019	0.445955	0.4413	0.42412	0.0218349
Prochlorococcus marinus NATL2A	59920	1.84	2162	1412	0.653099	0.507335	0.33134	0.479945	0.313452	0.0178881
Streptococcus uberis 0140J	218495	1.85	1762	1640	0.93076	0.492524	0.458422	0.453178	0.421801	0.0366211
Thermanaerovibrio acidaminovorans DSM 6589	525903	1.85	1738	1591	0.91542	0.467866	0.428294	0.445944	0.408226	0.0200677
Dictyoglomus turgidum DSM 6724	515635	1.855	1744	1701	0.975344	0.437342	0.426559	0.403614	0.393663	0.0328965
Lactobacillus delbrueckii subsp. bulgaricus ATCC 11842	390333	1.86	1529	1231	0.805101	0.55629	0.44787	0.530528	0.427129	0.0207408
Lactobacillus delbrueckii bulgaricus ATCC	321956	1.86	1715	1332	0.776676	0.529473	0.41123	0.501894	0.389809	0.0214203
Streptococcus thermophilus LMD	322159	1.86	1715	1392	0.811662	0.529722	0.429955	0.508032	0.41235	0.0176049
Thermotoga maritima	243274	1.86	1858	1824	0.981701	0.459801	0.451387	0.427235	0.419417	0.0319699
Prochlorococcus marinus NATL1A	167555	1.86	2193	1416	0.645691	0.509869	0.329218	0.481087	0.310633	0.0185842
Streptococcus pyogenes MGAS2096	370553	1.86	1898	1558	0.820864	0.511746	0.420074	0.477585	0.392032	0.0280411
Thermotoga neapolitana DSM 4359	309803	1.88	1937	1858	0.959215	0.458748	0.440038	0.424471	0.407159	0.032879
Amoebophilus asiaticus 5a2	452471	1.88	1283	1019	0.794232	0.473154	0.375794	0.476028	0.378077	-0.002283
Nitratiruptor sp. SB155-2	387092	1.88	1843	1744	0.946283	0.437227	0.41374	0.404024	0.382322	0.0314188
Lactobacillus sakei 23K	314315	1.88	1879	1657	0.881852	0.476105	0.419854	0.435746	0.384264	0.0355906
Thermotoga sp. RQ2	126740	1.88	1819	1809	0.994502	0.45572	0.453215	0.423668	0.421339	0.0318758
Francisella tularensis tularensis	177416	1.89	1604	1551	0.966958	0.47332	0.45768	0.462839	0.447545	0.010135
Francisella tularensis mediasiatica FSC147	441952	1.89	1406	1313	0.933855	0.516317	0.482165	0.497943	0.465006	0.0171591
Streptococcus pyogenes SSI-1 (serotype M3)	193567	1.89	1859	1505	0.809575	0.498693	0.40373	0.468742	0.379482	0.0242478
Lactobacillus gasseri ATCC 33323	324831	1.89	1755	1520	0.866097	0.483225	0.418519	0.451154	0.390743	0.0277761
Francisella tularensis holarctica FTNF002-00	458234	1.89	1580	1421	0.899367	0.497712	0.447626	0.500798	0.450401	-0.00277536
Haemophilus influenzae PittGG	374931	1.89	1661	1515	0.912101	0.484276	0.441709	0.462819	0.422138	0.0195709
Francisella tularensis FSC 198	393115	1.89	1605	1498	0.933333	0.480298	0.448278	0.473152	0.441608	0.0066696
Francisella tularensis holarctica OSU18	393011	1.895	1555	1372	0.882315	0.509146	0.449227	0.499049	0.440319	0.00890828
Streptococcus pyogenes MGAS8232	186103	1.895	1839	1508	0.820011	0.496642	0.407252	0.469704	0.385162	0.0220893
Leuconostoc citreum KM20	349519	1.897	1820	1702	0.935165	0.491413	0.459552	0.451934	0.422633	0.0369195
Streptococcus pyogenes MGAS6180	319701	1.897	1894	1523	0.804118	0.50363	0.404978	0.468245	0.376525	0.0284538
Francisella tularensis WY96	418136	1.898	1634	1494	0.914321	0.486612	0.44492	0.476973	0.436106	0.00881333
Streptococcus pyogenes MGAS10394	286636	1.8999	1886	1525	0.80859	0.499725	0.404073	0.470436	0.38039	0.0236827
Streptococcus pyogenes MGAS315	198466	1.9	1865	1498	0.803217	0.504658	0.40535	0.477424	0.383475	0.0218744
Francisella tularensis novicida U112	401614	1.91	1719	1668	0.970332	0.478897	0.464689	0.447014	0.433751	0.0309372
Haemophilus influenzae 86 028NP	281310	1.91	1792	1681	0.938058	0.47854	0.448899	0.451802	0.423816	0.0250826
Thermosipho melanesiensis BI429	391009	1.92	1879	1771	0.942523	0.435523	0.410491	0.406621	0.38325	0.0272407
Bartonella henselae Houston	283166	1.93	1488	1431	0.961694	0.516419	0.496637	0.516797	0.497	-0.00036379
Bifidobacterium animalis lactis AD011	442563	1.93	1527	1373	0.899149	0.48612	0.437094	0.452373	0.406751	0.0303432
Streptococcus pyogenes MGAS10270	370552	1.93	1986	1556	0.783484	0.503413	0.394417	0.469789	0.368072	0.0263445
Bifidobacterium animalis lactis Bl	580050	1.94	1567	1343	0.857052	0.524386	0.449426	0.495725	0.424862	0.0245643
Bifidobacterium animalis lactis DSM	555970	1.94	1566	1350	0.862069	0.51726	0.445913	0.487425	0.420194	0.0257199
Streptococcus pyogenes MGAS10750	370554	1.94	1979	1599	0.807984	0.491681	0.39727	0.461708	0.373053	0.0242177
Fervidobacterium nodosum Rt17	381764	1.95	1750	1696	0.969143	0.448675	0.43483	0.425595	0.412462	0.0223678
Dictyoglomus thermophilum H 6	309799	1.96	1912	1806	0.944561	0.432007	0.408057	0.393804	0.371972	0.0360854
Campylobacter curvus 525 92	360105	1.97	1931	1679	0.869498	0.454522	0.395206	0.424015	0.36868	0.0265264
Persephonella marina EX H1	123214	1.98	2051	1790	0.872745	0.448101	0.391078	0.416286	0.363312	0.0277658
Finegoldia magna ATCC 29328	334413	1.99	1813	1613	0.889686	0.433532	0.385707	0.404724	0.360077	0.02563
Lactobacillus johnsonii NCC 533	257314	1.99	1821	1588	0.872048	0.488622	0.426102	0.451984	0.394152	0.0319506
Lactobacillus acidophilus NCFM	272621	1.99	1862	1595	0.856606	0.500692	0.428896	0.466293	0.399429	0.0294668
Anaerococcus prevotii DSM 20548	525919	1.998	1806	1628	0.90144	0.448732	0.404505	0.408991	0.36868	0.0358243
Lactobacillus reuteri DSM 20016	557436	1.999	1900	1644	0.865263	0.503337	0.435519	0.481373	0.416514	0.0190049
Thermodesulfovibrio yellowstonii DSM 11347	289376	2	2033	1835	0.902607	0.446339	0.402868	0.412007	0.37188	0.0309882
Orientia tsutsugamushi Ikeda	334380	2.01	1967	1418	0.720895	0.451884	0.325761	0.56294	0.40582	-0.0800598
Haemophilus somnus 129PT	205914	2.01	1798	1668	0.927697	0.475627	0.441238	0.453927	0.421107	0.0201308
Streptococcus suis P1/7	218494	2.01	1824	1653	0.90625	0.480454	0.435411	0.44444	0.402773	0.032638
Coxiella burnetii CbuG Q212	434923	2.01	1866	1373	0.735798	0.51796	0.381114	0.499403	0.36746	0.0136536
Thermosipho africanus TCF52B	484019	2.02	1954	1840	0.941658	0.433899	0.408584	0.407402	0.383634	0.0249503
Streptococcus equi zooepidemicus MGCS10565	552526	2.02	1893	1580	0.834654	0.49341	0.411826	0.46042	0.384291	0.0275349
Coxiella burnetii RSA 493	227377	2.03	1847	1377	0.745533	0.509536	0.379876	0.489636	0.36504	0.0148359
Lactobacillus reuteri F275 Kitasato	557433	2.04	1820	1683	0.924725	0.479437	0.443347	0.454104	0.419921	0.0234261
Streptococcus pneumoniae R6	171101	2.04	2042	1850	0.905975	0.465771	0.421977	0.433875	0.393079	0.0288977
Francisella philomiragia ATCC 25017	484022	2.05	1915	1811	0.945692	0.46375	0.438565	0.441066	0.417113	0.0214519
Streptococcus pneumoniae D39	373153	2.05	1914	1731	0.904389	0.476132	0.430608	0.439861	0.397806	0.0328029
Coxiella burnetii RSA 331	360115	2.05	1975	1376	0.696709	0.515899	0.359431	0.499621	0.34809	0.011341
Zymomonas mobilis ZM4	264203	2.06	1998	1632	0.816817	0.490986	0.401046	0.461294	0.376792	0.0242533
Agrobacterium tumefaciens C58 Cereon	176299	2.08	5355	4970	0.928105	0.405025	0.375906	0.289829	0.268992	0.106914
Lactobacillus helveticus DPC 4571	405566	2.08	1610	1458	0.90559	0.489043	0.442873	0.493398	0.446816	-0.00394358
Leuconostoc mesenteroides ATCC 8293	203120	2.08	2005	1841	0.918204	0.470684	0.432184	0.422665	0.388093	0.044091
Streptococcus pneumoniae G54	512566	2.08	2115	1865	0.881797	0.465041	0.410072	0.433483	0.382244	0.0278277
Bifidobacterium adolescentis ATCC 15703	367928	2.09	1631	1494	0.916002	0.469627	0.430179	0.434172	0.397703	0.0324765
Streptococcus suis 98HAH33	391296	2.095	2185	1789	0.818764	0.504532	0.413092	0.465497	0.381132	0.0319602
Streptococcus suis SC84	568813	2.096	1898	1641	0.864594	0.503278	0.435132	0.466993	0.403759	0.0313723
Streptococcus suis 05ZYH33	391295	2.096	2186	1814	0.829826	0.502902	0.417321	0.459545	0.381342	0.0359785
Lactobacillus fermentum IFO 3956	334390	2.099	1843	1698	0.921324	0.492651	0.453891	0.461106	0.424828	0.0290627
Campylobacter concisus 13826	360104	2.099	1985	1640	0.826196	0.449846	0.371661	0.416235	0.343892	0.0277693
Coxiella burnetii CbuK Q154	434924	2.1	1942	1406	0.723996	0.510566	0.369648	0.492755	0.356753	0.0128952
Wolinella succinogenes DSM 1740	273121	2.11	2042	1934	0.947111	0.455706	0.431604	0.41447	0.392549	0.0390551
Streptococcus dysgalactiae equisimilis GGS 124	486410	2.11	2095	1865	0.890215	0.472163	0.420326	0.435435	0.387631	0.0326956
Streptococcus pneumoniae P1031	488223	2.11	2073	1780	0.858659	0.466818	0.400837	0.431839	0.370802	0.0300348
Streptococcus pneumoniae Taiwan19F 14	487213	2.11	2044	1768	0.864971	0.464866	0.402095	0.432782	0.374344	0.027751
Thermus thermophilus HB8	300852	2.12	2238	1970	0.88025	0.44371	0.390576	0.402308	0.354131	0.0364443
Streptococcus pneumoniae JJA	488222	2.12	2123	1830	0.861988	0.458223	0.394983	0.427021	0.368087	0.0268961
Ammonifex degensii KC4	429009	2.13	2080	1855	0.891827	0.392408	0.34996	0.382865	0.341449	0.00851063
Orientia tsutsugamushi Boryong	357244	2.13	1182	964	0.815567	0.515771	0.420646	0.595528	0.485693	-0.0650471
Veillonella parvula DSM 2008	479436	2.13	1844	1639	0.888829	0.472375	0.41986	0.447113	0.397406	0.0224539
Thermus thermophilus HB27	262724	2.13	2210	1972	0.892308	0.435728	0.388804	0.394656	0.352155	0.0366489
Thermotoga lettingae TMO	416591	2.13	2040	1955	0.958333	0.448813	0.430113	0.39928	0.382644	0.0474691
Lactobacillus salivarius UCC118	362948	2.13	2013	1675	0.832091	0.474103	0.394497	0.4377	0.364206	0.0302905
Streptococcus agalactiae A909	205921	2.13	1996	1807	0.905311	0.47615	0.431064	0.432692	0.391721	0.0393427
Neisseria meningitidis alpha14	662598	2.145	1872	1676	0.895299	0.490823	0.439433	0.465844	0.41707	0.0223635
Neisseria gonorrhoeae FA 1090	242231	2.15	2002	1713	0.855644	0.478296	0.409251	0.45937	0.393057	0.0161944
Neisseria meningitidis 053442	374833	2.15	2020	1759	0.870792	0.481256	0.419074	0.468671	0.408115	0.0109594
Chlorobium tepidum TLS	194439	2.15	2245	1870	0.832962	0.447035	0.372363	0.412836	0.343877	0.0284863
Streptococcus equi zooepidemicus	553483	2.15	1869	1629	0.871589	0.480568	0.418857	0.450852	0.392958	0.0258995
Acidimicrobium ferrooxidans DSM 10331	525909	2.16	1964	1731	0.881365	0.450836	0.397351	0.409434	0.36086	0.0364909
Streptococcus pneumoniae TIGR4	170187	2.16	2105	1836	0.872209	0.45198	0.394221	0.419069	0.365516	0.0287053
Aggregatibacter actinomycetemcomitans D11S 1	668336	2.16	2134	1906	0.893158	0.460898	0.411655	0.429911	0.383979	0.0276766
Polynucleobacter necessarius subsp. asymbioticus QLW-P1DMWA-1	312153	2.16	2077	1961	0.94415	0.473709	0.447252	0.443365	0.418603	0.0286493
Streptococcus agalactiae 2603	208435	2.16	2124	1790	0.84275	0.483484	0.407456	0.440487	0.37122	0.0362357
Fusobacterium nucleatum	190304	2.17	2063	1803	0.87397	0.436397	0.381397	0.410671	0.358914	0.0224836
Hamiltonella defensa 5AT	572265	2.17	2148	1701	0.791899	0.433928	0.343627	0.448651	0.355287	-0.0116596
Petrotoga mobilis SJ95	403833	2.17	1898	1772	0.933614	0.459602	0.429091	0.428483	0.400038	0.0290528
Streptococcus suis BM407	568814	2.17	1945	1688	0.867866	0.494209	0.428907	0.462038	0.400987	0.0279197
Neisseria meningitidis Z2491	122587	2.18	1909	1735	0.908853	0.47771	0.434168	0.463198	0.420978	0.0131895
Streptococcus pneumoniae 70585	488221	2.185	2202	1873	0.85059	0.459266	0.390647	0.425205	0.361675	0.028972
Neisseria meningitidis FAM18	272831	2.19	1917	1764	0.920188	0.477801	0.439667	0.463642	0.426638	0.0130295
Streptococcus gordonii Challis substr	467705	2.197	2051	1827	0.890785	0.463755	0.413106	0.419671	0.373836	0.0392702
Neisseria meningitidis MC58	122586	2.2	2063	1846	0.894813	0.461038	0.412543	0.446553	0.399582	0.0129613
Thiomicrospira denitrificans ATCC 33889	326298	2.2	2096	1962	0.936069	0.437526	0.409555	0.392946	0.367824	0.0417306
Coxiella burnetii Dugway 5J108-111	434922	2.21	2045	1495	0.731051	0.497848	0.363953	0.473835	0.346398	0.0175552
Streptococcus agalactiae NEM316	211110	2.21	2094	1775	0.84766	0.49349	0.418312	0.451696	0.382885	0.0354271
Streptococcus pneumoniae CGSP14	516950	2.21	2206	1926	0.873073	0.453959	0.39634	0.421447	0.367954	0.0283862
Zymomonas mobilis NCIMB 11163	622759	2.22	1884	1743	0.925159	0.468308	0.433259	0.440778	0.40779	0.0254692
Synechococcus sp. RCC307	316278	2.22	2532	1879	0.742101	0.4165	0.309085	0.373226	0.276972	0.0321136
Streptococcus pneumoniae ATCC 700669	561276	2.22	1990	1804	0.906533	0.465742	0.42221	0.426551	0.386683	0.0355272
Macrococcus caseolyticus JCSC5402	458233	2.22	2052	1925	0.938109	0.472419	0.443181	0.431646	0.404931	0.0382494
Synechococcus sp. CC9902	316279	2.23	2306	1926	0.835212	0.4165	0.347866	0.373226	0.311723	0.0361429
Actinobacillus pleuropneumoniae serovar 3 JL03	434271	2.24	2036	1998	0.981336	0.469243	0.460485	0.443909	0.435624	0.0248614
Neisseria gonorrhoeae NCCP11945	521006	2.24	2674	1898	0.709798	0.463758	0.329174	0.452295	0.321038	0.00813593
Streptococcus equi 4047	553482	2.25	2001	1705	0.852074	0.474895	0.404646	0.446664	0.380591	0.0240545
Streptococcus pneumoniae Hungary19A 6	487214	2.25	2155	1828	0.84826	0.457711	0.388258	0.420818	0.356963	0.0312948
Rothia mucilaginosa DY-18	680646	2.26	1905	1573	0.825722	0.51471	0.425008	0.471649	0.389451	0.035557
Bifidobacterium longum	206672	2.26	1729	1596	0.923077	0.469106	0.43302	0.427527	0.394641	0.0383797
Pasteurella multocida Pm70	272843	2.26	2015	1960	0.972705	0.467257	0.454504	0.435022	0.423148	0.0313556
Haemophilus somnus 2336	228400	2.26	1980	1826	0.922222	0.459217	0.4235	0.435415	0.40155	0.0219503
Actinobacillus pleuropneumoniae L20	416269	2.27	2012	1984	0.986083	0.462643	0.456204	0.434742	0.428692	0.0275126
Haemophilus parasuis SH0165	557723	2.27	2021	1839	0.909946	0.458473	0.417186	0.438405	0.398925	0.0182609
Methylacidiphilum infernorum V4	481448	2.289	2472	1674	0.677184	0.459591	0.311228	0.433735	0.293719	0.0175093
Chlorobaculum parvum NCIB 8327	517417	2.29	2043	1986	0.9721	0.434701	0.422573	0.395027	0.384006	0.0385675
Kosmotoga olearia TBF 19.5.1	521045	2.3	2118	1907	0.900378	0.421912	0.37988	0.395339	0.355954	0.0239254
Aggregatibacter aphrophilus NJ8700	634176	2.31	2219	1990	0.8968	0.44831	0.402045	0.415079	0.372243	0.0298013
Sulfurospirillum deleyianum DSM 6946	525898	2.31	2265	2117	0.934658	0.426002	0.398166	0.387661	0.36233	0.0358361
Mannheimia succiniciproducens MBEL55E	221988	2.31	2369	2069	0.873364	0.457761	0.399792	0.421611	0.36822	0.0315719
Actinobacillus succinogenes 130Z	339671	2.32	2079	2050	0.986051	0.453916	0.447585	0.422082	0.416195	0.0313899
Actinobacillus pleuropneumoniae serovar 7 AP76	537457	2.34	2142	2067	0.964986	0.465114	0.448828	0.437214	0.421905	0.0269235
Arcobacter butzleri RM4018	367737	2.34	2259	2068	0.915449	0.441189	0.403886	0.39794	0.364294	0.0395924
Porphyromonas gingivalis W83	242619	2.34	1909	1601	0.838659	0.42145	0.353453	0.400279	0.335698	0.0177553
Lactobacillus brevis ATCC 367	387344	2.34	2218	1949	0.87872	0.452124	0.39729	0.399634	0.351166	0.0461241
Porphyromonas gingivalis ATCC 33277	431947	2.35	2090	1670	0.799043	0.417279	0.333424	0.4061	0.324491	0.00893249
Desulforudis audaxviator MP104C	477974	2.35	2157	1990	0.922578	0.392369	0.361991	0.374351	0.345368	0.0166229
Chlorobium luteolum DSM 273	319225	2.36	2083	2012	0.965915	0.439344	0.424369	0.401979	0.388278	0.0360911
Thermoanaerobacter pseudethanolicus ATCC 33223	340099	2.36	2243	2161	0.963442	0.398881	0.384299	0.376255	0.3625	0.0217988
Lactococcus lactis subsp. lactis IL1403	272623	2.365	2321	2013	0.867299	0.474396	0.411443	0.430077	0.373005	0.0384383
Bartonella grahamii as4aup	634504	2.37	1768	1629	0.92138	0.481239	0.443404	0.504072	0.464442	-0.0210379
Corynebacterium urealyticum DSM 7109	504474	2.37	2022	1844	0.911968	0.513639	0.468423	0.477567	0.435526	0.0328964
Streptococcus sanguinis SK36	388919	2.39	2270	1999	0.880617	0.452031	0.398066	0.404668	0.356358	0.0417084	0.785588	0.760589	0.831245
Bifidobacterium longum DJO10A	205913	2.39	2002	1720	0.859141	0.452929	0.38913	0.414014	0.355696	0.0334337
Carboxydothermus hydrogenoformans Z-2901	246194	2.4	2620	2207	0.842366	0.407876	0.343581	0.374483	0.315452	0.0281296
Parachlamydia sp UWE25	264201	2.41	2031	1453	0.715411	0.463286	0.33144	0.460417	0.329387	0.00205262
Prochlorococcus marinus MIT 9313	74547	2.41	2269	2042	0.899956	0.3852	0.346663	0.34892	0.314013	0.03265
Thiomicrospira crunogena XCL-2	317025	2.43	2196	2062	0.93898	0.451238	0.423704	0.408448	0.383525	0.0401788
Synechococcus sp WH8102	84588	2.43	2519	2202	0.874156	0.378674	0.33102	0.338825	0.296186	0.0348341
Acidothermus cellulolyticus 11B	351607	2.44	2157	2028	0.940195	0.464018	0.436267	0.419537	0.394446	0.0418206
Corynebacterium kroppenstedtii DSM 44385	645127	2.45	2018	1813	0.898414	0.518279	0.46563	0.472884	0.424846	0.0407837
Thermoanaerobacter sp. X514	399726	2.46	2349	2261	0.962537	0.40324	0.388133	0.367698	0.353923	0.0342102
Leptotrichia buccalis DSM 1135	523794	2.47	2220	1892	0.852252	0.41785	0.356114	0.39243	0.334449	0.0216645
Xylella fastidiosa M12	405440	2.48	2104	1799	0.855038	0.477322	0.408129	0.463257	0.396102	0.0120262
Corynebacterium jeikeium K411	306537	2.48	2120	1953	0.921226	0.50513	0.465339	0.472278	0.435075	0.0302648
Corynebacterium diphtheriae gravis NCTC13129	257309	2.49	2268	1977	0.871693	0.505188	0.440369	0.461816	0.402562	0.0378071
Micrococcus luteus NCTC 2665	465515	2.5	2236	2084	0.932021	0.463546	0.432035	0.421592	0.392933	0.0391021
Xylella fastidiosa Temecula1	183190	2.52	2036	1854	0.910609	0.466367	0.424678	0.454297	0.413687	0.0109903
Lactococcus lactis cremoris MG1363	416870	2.53	2434	2064	0.847987	0.472781	0.400912	0.429685	0.364367	0.0365452
Methylotenera mobilis JLW8	583345	2.55	2338	2237	0.956801	0.443321	0.424169	0.397154	0.379998	0.0441719
Clostridium novyi NT	386415	2.55	2315	2095	0.904968	0.44546	0.403127	0.40787	0.369109	0.0340181
Staphylococcus epidermidis ATCC 12228	176280	2.56	2485	2097	0.843863	0.481161	0.406034	0.443017	0.373845	0.0321886
Sulfurovum sp. NBC37-1	387093	2.56	2438	2212	0.907301	0.40132	0.364118	0.354993	0.322085	0.0420324
Propionibacterium acnes KPA171202	267747	2.56	2297	2008	0.874184	0.485439	0.424363	0.438624	0.383438	0.0409253
Xylella fastidiosa M23	405441	2.57	2201	1901	0.863698	0.462007	0.399035	0.452501	0.390824	0.00821096
Staphylococcus carnosus TM300	396513	2.57	2455	2293	0.934012	0.467589	0.436734	0.417632	0.390074	0.0466604
Chlorobium chlorochromatii CaD3	340177	2.57	2002	1902	0.95005	0.420635	0.399624	0.402158	0.38207	0.0175542
Leifsonia xyli xyli CTCB0	281090	2.58	2030	1767	0.870443	0.495369	0.431191	0.455447	0.396441	0.0347496
Staphylococcus saprophyticus ATCC 15305	342451	2.58	2513	2319	0.922801	0.470205	0.433906	0.425165	0.392343	0.0415623
Prosthecochloris aestuarii DSM 271	290512	2.58	2327	2132	0.916201	0.426033	0.390332	0.38943	0.356796	0.0335358
Halothermothrix orenii H 168	373903	2.58	2342	2151	0.918446	0.406542	0.373387	0.367093	0.337155	0.0362312
Halothiobacillus neapolitanus c2	555778	2.58	2357	2170	0.920662	0.445644	0.410288	0.405786	0.373592	0.0366956
Thermosynechococcus elongatus BP-1	197221	2.59	2476	2347	0.9479	0.401151	0.380251	0.358234	0.33957	0.0406805
Lactococcus lactis cremoris SK11	272622	2.598	2504	2069	0.826278	0.457897	0.37835	0.433804	0.358443	0.0199075
Capnocytophaga ochracea DSM 7271	521097	2.61	2171	1853	0.853524	0.385963	0.329429	0.352717	0.301053	0.0283763
Moorella thermoacetica ATCC 39073	264732	2.63	2463	2338	0.949249	0.383407	0.363949	0.349739	0.331989	0.0319593
Lactococcus lactis KF147	684738	2.636	2473	2099	0.848767	0.477331	0.405143	0.425393	0.36106	0.0440834
Bartonella tribocorum CIP 105476	382640	2.64	2087	1872	0.896981	0.435463	0.390602	0.484904	0.434949	-0.0443473
Bifidobacterium dentium Bd1	401473	2.64	2129	1880	0.883044	0.437448	0.386286	0.391809	0.345984	0.040302
Staphylococcus epidermidis RP62A	176279	2.64	2525	2158	0.854653	0.462892	0.395612	0.423468	0.361918	0.033694
Psychrobacter arcticum 273-4	259536	2.65	2120	2061	0.97217	0.455644	0.442963	0.420421	0.408721	0.0342426
Akkermansia muciniphilaATCC BAA	349741	2.66	2138	1716	0.802619	0.44627	0.358185	0.417398	0.335012	0.0231733
Prochlorococcus marinus MIT 9303	59922	2.68	2997	2108	0.70337	0.390415	0.274606	0.35002	0.246194	0.0284125
Halorhodospira halophila SL1	349124	2.68	2407	2256	0.937266	0.439959	0.412359	0.395428	0.370622	0.041737
Thermoanaerobacter tengcongensis	273068	2.69	2588	2393	0.924652	0.386417	0.357302	0.352551	0.325987	0.0313147
Synechococcus elongatus PCC 6301	269084	2.696	2527	2311	0.914523	0.426188	0.389759	0.375394	0.343306	0.0464529
Kocuria rhizophila DC2201	378753	2.697	2357	2171	0.921086	0.471204	0.43402	0.418005	0.385018	0.0490012
Staphylococcus haemolyticus JCSC1435	279808	2.698	2692	2388	0.887073	0.446288	0.39589	0.408006	0.361931	0.0339582
Granulobacter bethesdensis CGDNIH1	391165	2.71	2437	2219	0.910546	0.442291	0.402726	0.393148	0.357979	0.0447468
Xylella fastidiosa 9a5c	160492	2.73	2832	2089	0.737641	0.436383	0.321894	0.422521	0.311669	0.0102258
Chlorobium phaeobacteroides BS1	331678	2.74	2469	2228	0.90239	0.398598	0.359691	0.370481	0.334318	0.0253724
Staphylococcus aureus RF122	273036	2.74	2509	2267	0.903547	0.449501	0.406146	0.404831	0.365784	0.0403621
Jonesia denitrificans DSM 20603	471856	2.75	2511	2227	0.886898	0.463643	0.411204	0.408195	0.362027	0.0491766
Chlorobium limicola DSM 245	290315	2.76	2434	2262	0.929334	0.408826	0.379936	0.371103	0.344879	0.035057
Flavobacteriaceae bacterium 3519 10	531844	2.77	2534	2157	0.851223	0.3975	0.338361	0.349519	0.297519	0.0408429
Nitrosomonas eutropha C91	335283	2.78	2551	2439	0.956096	0.412253	0.394154	0.379742	0.36307	0.0310835
Kytococcus sedentarius DSM 20547	478801	2.785	2554	2287	0.895458	0.449934	0.402897	0.398542	0.356878	0.0460192
Staphylococcus aureus COL	93062	2.81	2615	2322	0.887954	0.451145	0.400596	0.404624	0.359287	0.0413089
Listeria welshimeri SLCC5334	386043	2.81	2774	2594	0.935112	0.431035	0.403066	0.371878	0.347747	0.0553187
Nitrosomonas europaea ATCC 19718	228410	2.81	2461	2383	0.968306	0.409235	0.396264	0.380506	0.368446	0.0278182
Staphylococcus aureus aureus MSSA476	282459	2.82	2590	2327	0.898456	0.449849	0.40417	0.403507	0.362534	0.041636
Staphylococcus aureus MW2	196620	2.82	2624	2357	0.898247	0.450323	0.404501	0.403135	0.362115	0.0423862
Staphylococcus aureus NCTC 8325	93061	2.82	2892	2396	0.828492	0.443589	0.36751	0.397783	0.32956	0.0379498
Corynebacterium aurimucosum ATCC 700975	169292	2.82	2551	2245	0.880047	0.4861	0.427791	0.440011	0.387231	0.0405604
Eubacterium eligens ATCC 27750	515620	2.83	2765	2302	0.83255	0.424942	0.353785	0.370809	0.308717	0.0450681
Bifidobacterium longum infantis ATCC	391904	2.83	2416	1945	0.80505	0.429981	0.346156	0.388193	0.312515	0.0336418
Treponema denticola ATCC 35405	243275	2.84	2767	2153	0.778099	0.394596	0.307034	0.343065	0.266938	0.040096
Staphylococcus aureus N315	158879	2.84	2614	2418	0.925019	0.44604	0.412595	0.398891	0.368982	0.0436138
Idiomarina loihiensis L2TR	283942	2.84	2628	2479	0.943303	0.428197	0.40392	0.379776	0.358244	0.045676
Anoxybacillus flavithermus WK1	491915	2.85	2831	2667	0.94207	0.416699	0.39256	0.372672	0.351083	0.0414766
Kangiella koreensis DSM 16069	523791	2.85	2632	2395	0.909954	0.413492	0.376259	0.365364	0.332465	0.0437944
Staphylococcus aureus ED98	681288	2.85	2689	2357	0.876534	0.445203	0.390235	0.400944	0.351441	0.0387941
Flavobacterium psychrophilum JIP02 86	402612	2.86	2412	2178	0.902985	0.381803	0.344763	0.340223	0.307216	0.0375469
Desulfovibrio desulfuricans ATCC 27774	525146	2.87	2356	2106	0.893888	0.442541	0.395582	0.40537	0.362355	0.0332271
Clostridium tetani E88	212717	2.87	2432	2243	0.922286	0.416619	0.384242	0.368639	0.339991	0.0442516
Acidithiobacillus ferrooxidans ATCC 53993	380394	2.88	2826	2466	0.872611	0.420867	0.367254	0.390634	0.340872	0.0263821
Staphylococcus aureus Mu3	418127	2.88	2690	2472	0.918959	0.437388	0.401942	0.389058	0.357529	0.0444132
Staphylococcus aureus Newman	426430	2.88	2614	2394	0.915838	0.439871	0.402851	0.400937	0.367194	0.0356573
Anaerocellum thermophilum DSM 6725	521460	2.9	2666	2394	0.897974	0.372822	0.334785	0.340582	0.305834	0.0289504
Staphylococcus aureus Mu50	158878	2.9	2730	2491	0.912454	0.439323	0.400862	0.390115	0.355962	0.0448994
Staphylococcus aureus aureus MRSA252	282458	2.9	2648	2357	0.890106	0.445655	0.39668	0.400625	0.356599	0.0400812
Staphylococcus aureus USA300 TCH1516	451516	2.9	2686	2277	0.847729	0.441924	0.374632	0.395066	0.334909	0.039723
Desulfohalobium retbaense DSM 5692	485915	2.91	2526	2325	0.920428	0.413671	0.380754	0.373006	0.343325	0.0374288
Thiobacillus denitrificans ATCC 25259	292415	2.91	2827	2636	0.932437	0.405563	0.378162	0.355499	0.331481	0.0466809
Listeria monocytogenes 4b F2365	265669	2.91	2821	2543	0.901453	0.445304	0.40142	0.386305	0.348236	0.0531848
Staphylococcus aureus USA300 FPR3757	451515	2.92	2604	2394	0.919355	0.448202	0.412057	0.399933	0.36768	0.0443766
Thermomicrobium roseum DSM 5159	309801	2.92	2854	2348	0.822705	0.408909	0.336412	0.347356	0.285772	0.0506401
Clostridium perfringens SM101	289380	2.92	2566	2192	0.854248	0.451852	0.385993	0.412995	0.3528	0.0331938
Gluconobacter oxydans 621H	290633	2.92	2664	2412	0.905405	0.425793	0.385515	0.385086	0.348659	0.0368557
Lactobacillus casei ATCC 334	321967	2.92	2768	2243	0.810332	0.448828	0.3637	0.403078	0.326627	0.0370722
Synechococcus sp. JA-3-3Ab	321327	2.93	2760	2359	0.85471	0.395021	0.337629	0.363735	0.310888	0.0267403
Staphylococcus aureus JH9	359786	2.94	2726	2449	0.898386	0.437527	0.393068	0.392105	0.352262	0.0408062
Listeria monocytogenes EGD-e (serotype 1/2a)	169963	2.94	2846	2655	0.932888	0.435698	0.406458	0.375059	0.349888	0.0565699
Staphylococcus aureus JH1	359787	2.94	2780	2448	0.880576	0.43847	0.386106	0.393424	0.346439	0.039667
Syntrophomonas wolfei Goettingen	335541	2.94	2504	2311	0.922923	0.397432	0.366799	0.362553	0.334609	0.0321908
Methylobacillus flagellatus KT	265072	2.97	2753	2614	0.94951	0.427597	0.406007	0.379879	0.360699	0.0453079
Caldicellulosiruptor saccharolyticus DSM 8903	351627	2.97	2679	2569	0.95894	0.365562	0.350552	0.337966	0.324089	0.0264628
Listeria monocytogenes HCC23	552536	2.98	2974	2659	0.894082	0.431073	0.385415	0.372527	0.333069	0.0523452
Acidithiobacillus ferrooxidans ATCC 23270	243159	2.98	3147	2452	0.779155	0.425097	0.331216	0.378371	0.29481	0.0364065
Psychrobacter sp. PRwf-1	349106	2.995	2385	2247	0.942138	0.458702	0.432161	0.419999	0.395697	0.0364637
Exiguobacterium sp. AT1b	360911	3	3020	2716	0.899338	0.438634	0.39448	0.377058	0.339103	0.055377
Lactobacillus rhamnosus GG	568703	3.01	2944	2393	0.81284	0.442901	0.360007	0.391367	0.318118	0.0418891
Pelodictyon phaeoclathratiforme BU 1	324925	3.02	2707	2540	0.938308	0.370224	0.347384	0.336485	0.315727	0.0316571
Pelotomaculum thermopropionicum SI	370438	3.02	2918	2616	0.896504	0.381492	0.342009	0.337277	0.302371	0.0396384
Lactobacillus rhamnosus Lc 705	568704	3.03	2992	2359	0.788436	0.461382	0.36377	0.403214	0.317908	0.0458618
Exiguobacterium sibiricum 255 15	262543	3.04	3015	2741	0.909121	0.436592	0.396915	0.377863	0.343524	0.0533913
Brachyspira hyodysenteriae WA1	565034	3.04	2642	2140	0.809992	0.415249	0.336349	0.386958	0.313433	0.0229158
Erythrobacter litoralis HTCC2594	314225	3.05	3011	2734	0.908004	0.393119	0.356953	0.342194	0.310713	0.0462399
Cyanobacteria bacterium Yellowstone B-Prime	321332	3.05	2862	2440	0.852551	0.395303	0.337015	0.358214	0.305395	0.03162
Heliobacterium modesticaldum Ice1	498761	3.075	3000	2411	0.803667	0.404291	0.324915	0.374975	0.301355	0.0235601
Methylovorus glucosetrophus SIP3-4	582744	3.08	2909	2658	0.913716	0.415877	0.379993	0.361518	0.330325	0.0496684
Lactobacillus casei BL23	543734	3.08	3022	2469	0.817009	0.448951	0.366797	0.395543	0.323162	0.043635
Listeria innocua	272626	3.09	3043	2938	0.965495	0.401691	0.387831	0.339996	0.328265	0.0595661
Clostridium perfringens 13	195102	3.09	2723	2345	0.861183	0.444522	0.382814	0.389522	0.335449	0.0473648
Thermobaculum terrenum ATCC BAA	525904	3.1	2832	2506	0.884887	0.412489	0.365006	0.343071	0.303579	0.0614273
Psychrobacter cryohalolentis K5	335284	3.1	2511	2430	0.967742	0.444711	0.430365	0.401233	0.38829	0.042075
Alcanivorax borkumensis SK2	393595	3.12	2755	2613	0.948457	0.426772	0.404775	0.370742	0.351633	0.053142
Alkaliphilus oremlandii OhILAs	350688	3.12	2836	2654	0.935825	0.39257	0.367377	0.331874	0.310576	0.0568004
Chlorobium phaeobacteroides DSM 266	290317	3.13	2650	2439	0.920377	0.388428	0.357501	0.35888	0.330305	0.0271954
Renibacterium salmoninarum ATCC 33209	288705	3.155	3507	3129	0.892216	0.451526	0.402859	0.37893	0.338087	0.0647717
Slackia heliotrinireducens DSM 20476	471855	3.16	2765	2393	0.865461	0.388405	0.336149	0.342695	0.296589	0.0395601
Laribacter hongkongensis HLHK9	557598	3.17	3235	2684	0.829675	0.432232	0.358613	0.386579	0.320735	0.0378773
Syntrophus aciditrophicus SB	56780	3.18	3168	2557	0.807134	0.401375	0.323963	0.346404	0.279595	0.0443687
Natranaerobius thermophilus JW NM	457570	3.19	2906	2604	0.896077	0.375057	0.33608	0.336223	0.301282	0.0347982
Lactobacillus plantarum JDM1	644042	3.198	2948	2639	0.895183	0.446775	0.399946	0.379179	0.339434	0.0605112
Alicyclobacillus acidocaldarius DSM 446	521098	3.21	3084	2481	0.804475	0.445081	0.358056	0.394128	0.317066	0.0409901
Corynebacterium efficiens YS-314	196164	3.22	2994	2717	0.907482	0.453706	0.41173	0.397822	0.361016	0.0507141
Rubrobacter xylanophilus DSM 9941	266117	3.23	3140	2810	0.894904	0.416695	0.372902	0.342452	0.306461	0.0664407
Nitrosospira multiformis ATCC 25196	323848	3.23	2805	2621	0.934403	0.40814	0.381367	0.36471	0.340786	0.0405813
Deinococcus geothermalis DSM 11300	319795	3.25	3054	2773	0.90799	0.414416	0.376285	0.358219	0.325259	0.0510259
Clostridium perfringens ATCC 13124	195103	3.26	2876	2382	0.828234	0.445136	0.368677	0.390499	0.323425	0.0452521
Mycobacterium leprae TN	272631	3.27	1605	1470	0.915888	0.53754	0.492327	0.507545	0.464854	0.0274727
Brucella ovis ATCC 25840	444178	3.27	2890	2694	0.93218	0.457646	0.426609	0.394575	0.367815	0.0587938
Mycobacterium leprae Br4923	561304	3.27	1602	1390	0.867665	0.555659	0.482126	0.528625	0.45867	0.023456
Alkalilimnicola ehrlichei MLHE	187272	3.28	2865	2747	0.958813	0.408597	0.391768	0.36004	0.345211	0.0465567
Deinococcus radiodurans	243230	3.28	3167	2822	0.891064	0.407717	0.363302	0.349332	0.311277	0.0520254
Brucella abortus S19	430066	3.28	3000	2803	0.934333	0.461228	0.430941	0.394098	0.368218	0.0627224
Corynebacterium glutamicum ATCC 13032	196627	3.28	3057	2626	0.859012	0.485306	0.416883	0.418769	0.359728	0.0571558
Brucella melitensis biovar Abortus 2308	359391	3.28	3034	2674	0.881345	0.461903	0.407096	0.396976	0.349873	0.057223
Brucella melitensis bv. 1 16M	224914	3.29	3198	3152	0.985616	0.447289	0.440855	0.373725	0.368349	0.0725063
Chloroherpeton thalassium ATCC 35110	517418	3.29	2710	2433	0.897786	0.408409	0.366664	0.351415	0.315496	0.0511684
Brucella abortus 9-941 (biovar 1)	262698	3.29	3081	2820	0.915287	0.44609	0.408301	0.380057	0.347861	0.0604396
Methylococcus capsulatus Bath	243233	3.3	2956	2698	0.91272	0.407636	0.372058	0.355156	0.324158	0.0479
Brucella melitensis ATCC 23457	546272	3.31	3136	2728	0.869898	0.461215	0.40121	0.395857	0.344355	0.0568543
Brucella canis ATCC 23365	483179	3.31	3251	2943	0.90526	0.444432	0.402327	0.375703	0.340109	0.0622179
Brucella suis 1330	204722	3.31	3271	2909	0.88933	0.44326	0.394204	0.376372	0.334719	0.0594848
Brucella suis ATCC 23445	470137	3.32	3241	2810	0.867016	0.453942	0.393575	0.38763	0.336081	0.057494
Acetobacter pasteurianus IFO 3283 01	634452	3.34	3050	2786	0.913443	0.403061	0.368173	0.37502	0.342559	0.0256138
Brucella microti CCM 4915	568815	3.34	3282	2996	0.912858	0.443318	0.404686	0.372641	0.340168	0.0645183
Lactobacillus plantarum WCFS1	220668	3.35	3056	2747	0.898887	0.42408	0.381201	0.355147	0.319237	0.0619631
Corynebacterium glutamicum R	340322	3.36	3080	2653	0.861364	0.489923	0.422002	0.418279	0.36029	0.0617116
Enterococcus faecalis V583	226185	3.36	3264	2695	0.825674	0.380703	0.314337	0.322972	0.266669	0.0476675
Sphingopyxis alaskensis RB2256	317655	3.37	3195	2982	0.933333	0.388429	0.362533	0.326601	0.304828	0.0577059
Maricaulis maris MCS10	394221	3.37	3063	2783	0.908586	0.401403	0.364709	0.343182	0.31181	0.0528989
Rhodothermus marinus DSM 4252	518766	3.39	2863	2596	0.906741	0.391993	0.355436	0.341135	0.309322	0.0461142
Clavibacter michiganensis NCPPB 382	443906	3.395	3078	2742	0.890838	0.430112	0.38316	0.360537	0.32118	0.0619797
Legionella pneumophila Philadelphia 1	272624	3.398	2942	2420	0.82257	0.437735	0.360068	0.386263	0.317728	0.0423391
Nitrobacter winogradskyi Nb	323098	3.4	3122	2969	0.950993	0.398905	0.379356	0.359499	0.341881	0.0374747
Clavibacter michiganensis sepedonicus ATCC 33113	31964	3.4	3116	2683	0.86104	0.439299	0.378254	0.370901	0.31936	0.0588938
Legionella pneumophila Lens	297245	3.41	2934	2402	0.818678	0.439467	0.359782	0.389944	0.319239	0.0405432
Herminiimonas arsenicoxydans	204773	3.42	3295	3029	0.919272	0.413253	0.379892	0.35342	0.324889	0.0550035
Eubacterium rectale ATCC 33656	515619	3.45	3621	2680	0.740127	0.406747	0.301044	0.35737	0.264499	0.0365451
Thioalkalivibrio sp. HL-EbGR7	396588	3.46	3283	3058	0.931465	0.374169	0.348526	0.320366	0.29841	0.0501156
Tolumonas auensis DSM 9187	595494	3.47	3130	2984	0.953355	0.419406	0.399842	0.359147	0.342395	0.0574478
Acinetobacter baumannii SDF	509170	3.48	2975	2597	0.872941	0.401275	0.35029	0.400424	0.349547	0.000742866
Geobacillus sp. WCH70	471223	3.51	3168	2915	0.920139	0.394031	0.362564	0.338436	0.311408	0.0511558
Nitrosococcus oceani ATCC 19707	323261	3.52	3017	2802	0.928737	0.385443	0.357975	0.338365	0.314252	0.0437232
Robiginitalea biformata HTCC2501	313596	3.53	3209	2772	0.863821	0.363624	0.314106	0.305999	0.264328	0.0497773
Hirschia baltica ATCC 49814	582402	3.54	3187	2889	0.906495	0.39788	0.360677	0.334313	0.303053	0.0576231
Symbiobacterium thermophilum IAM14863	292459	3.57	3338	2840	0.850809	0.413946	0.352189	0.353548	0.300802	0.0513872
Legionella pneumophila Corby	400673	3.58	3204	2499	0.779963	0.432677	0.337472	0.384651	0.300013	0.0374583
Geobacillus kaustophilus HTA426	235909	3.59	3539	3326	0.939814	0.394255	0.370526	0.33742	0.317112	0.0534144
Salinibacter ruber DSM 13855	309807	3.59	2833	2532	0.893752	0.409112	0.365645	0.350669	0.313412	0.0522336
Acinetobacter sp. ADP1	62977	3.599	3307	3101	0.937708	0.418343	0.392284	0.34858	0.326866	0.0654179
Brachybacterium faecium DSM 4810	446465	3.61	3068	2839	0.925359	0.434576	0.402138	0.360329	0.333434	0.0687048
Desulfotomaculum reducens MI-1	349161	3.61	3276	2965	0.905067	0.387963	0.351132	0.338802	0.306639	0.0444932
Geobacillus thermodenitrificans NG80-2	420246	3.61	3445	3196	0.927721	0.408672	0.379134	0.343633	0.318795	0.0603385
Oceanobacillus iheyensis	221109	3.63	3500	3210	0.917143	0.410952	0.376901	0.341	0.312746	0.0641555
Legionella pneumophila Paris	297246	3.63	3166	2542	0.802906	0.431682	0.3466	0.37916	0.30443	0.0421701
Eggerthella lenta DSM 2243	479437	3.63	3070	2658	0.865798	0.392048	0.339434	0.334277	0.289417	0.0500179
Thermobifida fusca YX	269800	3.64	3110	2833	0.910932	0.419551	0.382183	0.354971	0.323355	0.0588283
Desulfovibrio vulgaris DP4	391774	3.66	3091	2841	0.91912	0.403849	0.371186	0.346948	0.318887	0.052299
Desulfotalea psychrophila LSv54	177439	3.66	3234	2757	0.852505	0.402747	0.343344	0.346193	0.295131	0.0482128
Clostridium botulinum E3 Alaska	508767	3.66	3257	2720	0.835124	0.434525	0.362882	0.374039	0.312369	0.0505136
Pelobacter carbinolicus DSM 2380	338963	3.67	3352	2948	0.879475	0.406262	0.357298	0.341484	0.300326	0.0569711
Chromohalobacter salexigens DSM 3043	290398	3.696	3298	3130	0.94906	0.419018	0.397673	0.353642	0.335627	0.0620462
Bacillus pumilus SAFR	315750	3.7	3678	3363	0.914356	0.411702	0.376442	0.336192	0.307399	0.0690428
Hyphomonas neptunium ATCC 15444	228405	3.71	3505	3132	0.893581	0.393623	0.351734	0.323871	0.289404	0.0623293
Desulfovibrio desulfuricans G20	207559	3.73	3775	3070	0.813245	0.391459	0.318352	0.335657	0.272971	0.0453808
Bordetella avium 197N	360910	3.73	3209	3021	0.941415	0.434258	0.408817	0.366119	0.34467	0.0641464
Acinetobacter baumannii AB307 0294	557600	3.76	3451	2955	0.856274	0.449694	0.385061	0.381178	0.326393	0.0586679
Clostridium botulinum A Hall	441771	3.76	3401	2777	0.816525	0.451659	0.36879	0.384696	0.314114	0.0546765
Bdellovibrio bacteriovorus HD100	264462	3.78	3587	2570	0.716476	0.409622	0.293485	0.346996	0.248614	0.0448703
Acidovorax ebreus TPSY	535289	3.797	3479	3423	0.983903	0.409274	0.402686	0.342716	0.337199	0.0654873
Gramella forsetii KT0803	411154	3.798	3584	3077	0.858538	0.351187	0.301507	0.28905	0.24816	0.0533466
Edwardsiella tarda EIB202	498217	3.8	3588	3212	0.895206	0.428422	0.383526	0.367132	0.328659	0.0548671
Geobacter sulfurreducens PCA	243231	3.81	3445	3218	0.934107	0.39492	0.368898	0.326238	0.304742	0.064156
Xylanimonas cellulosilytica DSM 15894	446471	3.83	3443	3071	0.891955	0.409788	0.365513	0.33642	0.300072	0.0654408
Fibrobacter succinogenes S85	59374	3.84	3085	2313	0.749757	0.395187	0.296294	0.355977	0.266896	0.0293983
Clostridium thermocellum ATCC 27405	203119	3.84	3189	2785	0.873315	0.377818	0.329954	0.342084	0.298747	0.0312076
Pseudoalteromonas haloplanktis TAC125	326442	3.85	3485	3180	0.912482	0.409092	0.373289	0.341144	0.311287	0.0620016
Clostridium botulinum B Eklund	508765	3.85	3475	2796	0.804604	0.421735	0.33933	0.36293	0.292015	0.047315
Deinococcus deserti VCD115	546414	3.855	3451	3103	0.89916	0.416394	0.374404	0.339979	0.305696	0.0687088
Clostridium botulinum A ATCC	441770	3.86	3550	2877	0.810423	0.443887	0.359736	0.377258	0.305738	0.0539978
Leptospira borgpetersenii serovar Hardjo	355277	3.88	2880	2213	0.768403	0.380987	0.292752	0.330449	0.253918	0.0388334
Clostridium botulinum A ATCC 3502	413999	3.9	3590	2997	0.834819	0.42335	0.353421	0.35355	0.29515	0.0582707
Parvibaculum lavamentivorans DS-1	402881	3.9	3636	3442	0.946645	0.38252	0.36211	0.3135	0.296773	0.0653377
Bacillus amyloliquefaciens FZB42	326423	3.92	3693	3553	0.96209	0.41145	0.395853	0.335713	0.322987	0.0728659
Leptospira borgpetersenii serovar Hardjo-bovis L550	355276	3.93	2945	2781	0.944312	0.380987	0.359771	0.330449	0.312047	0.0477235
Desulfococcus oleovorans Hxd3	96561	3.94	3265	3005	0.920368	0.374509	0.344686	0.306118	0.281741	0.0629451
Desulfomicrobium baculatum DSM 4028	525897	3.94	3436	3199	0.931024	0.4002	0.372596	0.326415	0.3039	0.0686955
Vibrio cholerae M66 2	579112	3.94	3693	3310	0.89629	0.413382	0.370511	0.346647	0.310697	0.0598138
Clostridium kluyveri NBRC 12016	583346	3.95	3523	2997	0.850695	0.445376	0.37888	0.381049	0.324156	0.0547232
Synechocystis sp	1148	3.95	3569	3364	0.942561	0.358862	0.33825	0.296918	0.279863	0.0583864
Leptospira biflexa serovar Patoc	456481	3.95	3726	2646	0.710145	0.450687	0.320053	0.390403	0.277242	0.0428108
Acidiphilium cryptum JF-5	349163	3.96	3559	3262	0.91655	0.401043	0.367576	0.339121	0.310821	0.0567547
Leptospira biflexa serovar Patoc	355278	3.96	3600	3121	0.866944	0.450687	0.390721	0.390403	0.338457	0.0522633
Geobacter lovleyi SZ	398767	3.99	3685	3313	0.89905	0.396324	0.356315	0.325432	0.29258	0.0637351
Sphaerobacter thermophilus DSM 20745	479434	3.99	3485	3136	0.899857	0.390228	0.351149	0.301969	0.271729	0.0794205
Acinetobacter baumannii ACICU	405416	3.997	3759	3258	0.86672	0.41865	0.362853	0.349595	0.303001	0.059852
Acinetobacter baumannii ATCC 17978	400667	4	3367	3171	0.941788	0.444062	0.418212	0.369208	0.347716	0.0704965
Clostridium botulinum F Langeland	441772	4.01	3655	3019	0.825992	0.422234	0.348762	0.352531	0.291188	0.0575742
Geobacter metallireducens GS	269799	4.01	3532	3354	0.949604	0.394277	0.374407	0.326631	0.31017	0.064237
Caulobacter crescentus CB15	190650	4.02	3737	3441	0.920792	0.393291	0.362139	0.320011	0.294663	0.0674762
Vibrio cholerae O1 biovar El Tor N16961	243277	4.03	3834	3397	0.88602	0.403319	0.357349	0.336565	0.298203	0.0591457
Caulobacter crescentus NA1000	565050	4.04	3876	3516	0.907121	0.395614	0.35887	0.322079	0.292164	0.0667058	0.750816	0.700645	0.858728
Acinetobacter baumannii AYE	509173	4.05	3712	3217	0.866649	0.42715	0.370189	0.360892	0.312767	0.0574224
Acinetobacter baumannii AB0057	480119	4.06	3801	3185	0.837937	0.423179	0.354598	0.358202	0.300151	0.054447
Erwinia pyrifoliae Ep1 96	634499	4.07	3682	3335	0.905758	0.421209	0.381513	0.361769	0.327675	0.0538381
Erwinia tasmaniensis	465817	4.07	3622	3303	0.911927	0.424056	0.386708	0.361841	0.329973	0.0567354
Clostridium cellulolyticum H10	394503	4.07	3390	2911	0.858702	0.387615	0.332846	0.337258	0.289604	0.0432413
Bordetella pertussis Tohama I	257313	4.09	3436	3424	0.996508	0.42551	0.424024	0.362757	0.36149	0.0625335
Proteus mirabilis	529507	4.1	3662	3394	0.926816	0.397614	0.368515	0.341772	0.316759	0.0517552
Clostridium difficile CD196	645462	4.11	3454	3104	0.898668	0.430221	0.386626	0.370545	0.332997	0.0536287
Acidobacterium capsulatum ATCC 51196	240015	4.13	3377	2911	0.862008	0.374027	0.322414	0.315287	0.27178	0.050634
Vibrio cholerae O395	345073	4.13	3875	3509	0.905548	0.396837	0.359355	0.334794	0.303172	0.0561822
Clostridium difficile R20291	645463	4.19	3507	3065	0.873966	0.44654	0.390261	0.38814	0.339221	0.0510393
Bacillus halodurans C-125	272558	4.2	4065	3629	0.892743	0.408963	0.365099	0.337762	0.301535	0.0635641
Bacillus subtilis subsp. subtilis 168	224308	4.22	4176	3936	0.942529	0.389623	0.367231	0.307589	0.289912	0.077319	0.740158	0.718458	0.824619
Vibrio cholerae MJ 1236	593588	4.24	3772	3485	0.923913	0.401624	0.371066	0.334594	0.309136	0.0619298
Vibrio fischeri ES114	312309	4.28	3817	3566	0.934242	0.398247	0.372059	0.326049	0.304608	0.067451
Sodalis glossinidius morsitans	343509	4.29	2516	2393	0.951113	0.429172	0.408191	0.407009	0.387112	0.0210793
Desulfovibrio salexigens DSM 2638	526222	4.3	3807	3413	0.896506	0.393685	0.352941	0.319321	0.286274	0.0666672
Shewanella amazonensis SB2B	326297	4.31	3645	3506	0.961866	0.397402	0.382247	0.327541	0.31505	0.067197
Phenylobacterium zucineum HLK1	450851	4.38	3854	3762	0.976129	0.382011	0.372892	0.303118	0.295883	0.0770096
Azoarcus sp. BH72	62928	4.38	3989	3822	0.958135	0.383431	0.367379	0.30617	0.293352	0.0740266
Alteromonas macleodii Deep ecotype	314275	4.48	4072	3510	0.861984	0.393922	0.339555	0.325345	0.280442	0.0591122
Vibrio fischeri MJ11	388396	4.5	4039	3602	0.891805	0.398684	0.355548	0.32877	0.293198	0.0623496
Psychromonas ingrahamii 37	357804	4.56	3545	3343	0.943018	0.402885	0.379928	0.332559	0.313609	0.0663191
Acidovorax sp. JS42	232721	4.58	4155	4047	0.974007	0.364661	0.355182	0.307091	0.299109	0.0560733
Leptospira interrogans serovar Copenhageni	267671	4.63	3658	3042	0.831602	0.369642	0.307395	0.313222	0.260476	0.0469183
Escherichia coli K 12 substr MG1655	511145	4.64	4149	4015	0.967703	0.413746	0.400383	0.349594	0.338303	0.0620803
Escherichia fergusonii ATCC 35469	585054	4.64	4319	4099	0.949062	0.398196	0.377913	0.332751	0.315802	0.062111
Escherichia coli K 12 W3110	316407	4.65	4161	4030	0.968517	0.413042	0.400039	0.346548	0.335638	0.0644009	0.572046	0.560087	0.859331
Aliivibrio salmonicida LFI1238	316275	4.66	3911	3794	0.970084	0.360365	0.349585	0.322787	0.31313	0.0364544
Yersinia pseudotuberculosis YPIII	502800	4.69	4192	3741	0.892414	0.405532	0.361902	0.344165	0.307138	0.0547644
Yersinia pestis Pestoides F	386656	4.73	4069	3810	0.936348	0.406403	0.380535	0.348283	0.326114	0.054421
Aromatoleum aromaticum EbN1	76114	4.73	4575	3938	0.860765	0.359053	0.30906	0.29801	0.256516	0.0525435
Aeromonas hydrophila ATCC 7966	380703	4.74	4121	4041	0.980587	0.38451	0.377046	0.306388	0.30044	0.0766056
Salmonella enterica subsp. enterica serovar Typhi str. CT18	220341	4.81	4745	4188	0.882613	0.373502	0.329658	0.311167	0.274641	0.0550177
Alkaliphilus metalliredigens QYMF	293826	4.93	4625	4024	0.870054	0.344547	0.299774	0.278977	0.242725	0.0570495
Vibrio splendidus LGP32	575788	4.97	4431	4005	0.903859	0.39326	0.355452	0.311546	0.281594	0.0738584
Arthrobacter chlorophenolicus A6	452863	4.98	4590	3989	0.869063	0.40698	0.353691	0.312528	0.271607	0.0820841
Syntrophobacter fumaroxidans MPOB	335543	4.99	4064	3564	0.876969	0.372064	0.326289	0.293993	0.257822	0.0684665
Anaeromyxobacter dehalogenans 2CP	290397	5.01	4346	4171	0.959733	0.357369	0.342979	0.269759	0.258897	0.0840825
Aeromonas salmonicidaA449	382245	5.02	4436	4147	0.934851	0.365838	0.342004	0.298278	0.278846	0.0631583
Anaeromyxobacter dehalogenans 2CP 1	455488	5.03	4473	3893	0.870333	0.376586	0.327755	0.29117	0.253415	0.07434
Anaeromyxobacter sp. K	447217	5.06	4457	4234	0.949966	0.356991	0.33913	0.26981	0.25631	0.0828197
Arthrobacter sp. FB24	290399	5.07	4506	4216	0.935641	0.401397	0.375563	0.304904	0.285281	0.0902826
Vibrio sp. Ex25	150340	5.09	4518	4157	0.920097	0.393461	0.362023	0.309062	0.284367	0.077656
Vibrio vulnificus CMCP6	216895	5.13	4472	4100	0.916816	0.400856	0.367512	0.318354	0.291872	0.0756395
Escherichia coli O152 H28 SE11	409438	5.16	5002	4283	0.856257	0.389489	0.333503	0.32523	0.278481	0.055022
Vibrio parahaemolyticus RIMD 2210633	223926	5.166	4832	4208	0.870861	0.390707	0.340251	0.30462	0.265281	0.0749701
Escherichia coli O45 K1 H7 S88	585035	5.17	4827	4418	0.915268	0.397167	0.363514	0.3329	0.304693	0.0588211
Escherichia coli O18 K1H7 UTI89	364106	5.18	5166	4473	0.865854	0.395169	0.342159	0.327587	0.283642	0.0585161
Teredinibacter turnerae T7901	377629	5.19	4254	3668	0.862247	0.356549	0.307433	0.292903	0.252555	0.0548782
Escherichia coli SMS 3 5	439855	5.22	4913	4393	0.894158	0.400023	0.357684	0.331671	0.296567	0.0611175
Arthrobacter aurescens TC1	290340	5.23	4587	4261	0.92893	0.399298	0.37092	0.295136	0.274161	0.0967591
Bacillus anthracis str Sterne	260799	5.23	5287	4299	0.813127	0.434588	0.353375	0.331686	0.269702	0.0836728
Vibrio vulnificus YJ016	196600	5.26	5024	4260	0.84793	0.385764	0.3271	0.303073	0.256985	0.0701157
Accumulibacter phosphatis clade IIA	522306	5.31	4562	4175	0.915169	0.352919	0.32298	0.285319	0.261115	0.0618654
Desulfovibrio magneticus RS 1	573370	5.32	4700	3879	0.825319	0.380153	0.313748	0.303393	0.250396	0.0633515
Acidovorax avenae citrulli AAC00-1	397945	5.35	4709	4359	0.925674	0.374763	0.346909	0.300052	0.27775	0.0691585
Escherichia coli O17 K52 H18 UMN026	585056	5.36	5016	4598	0.916667	0.38816	0.355813	0.320426	0.293724	0.0620893
Azotobacter vinelandii DJ	322710	5.36	5050	4439	0.87901	0.376998	0.331385	0.301676	0.265176	0.0662081
Azorhizobium caulinodans ORS 571	438753	5.37	4717	4507	0.95548	0.392778	0.375292	0.291153	0.278191	0.0971007
Bacillus cereus B4264	405532	5.42	5398	4296	0.79585	0.420904	0.334977	0.322004	0.256267	0.0787099
Bacillus cereus ATCC 10987	222523	5.43	5843	4437	0.75937	0.411858	0.312752	0.309876	0.23531	0.0774419
Bacillus cereus ATCC14579	226900	5.43	5255	4263	0.811227	0.416274	0.337693	0.31762	0.257662	0.0800311
Bacillus cereus 03BB102	572264	5.45	5606	4347	0.775419	0.42585	0.330212	0.322345	0.249952	0.0802602
Bacillus anthracis A0248	592021	5.5	5291	4045	0.764506	0.431326	0.329751	0.335743	0.256678	0.0730735
Bacillus anthracis Ames 0581	261594	5.5	5583	4126	0.739029	0.425862	0.314724	0.330237	0.244055	0.0706693
Bacillus anthracis CDC 684	568206	5.51	5902	4415	0.748052	0.433792	0.324499	0.328887	0.246025	0.0784742
Bacillus cereus Q1	361100	5.51	5488	4401	0.801931	0.42119	0.337766	0.319707	0.256383	0.0813828
Escherichia coli O103 H2 12009	585395	5.52	5121	4575	0.89338	0.387743	0.346402	0.330199	0.294994	0.051408
Escherichia coli O157 H7 Sakai	386585	5.59	5317	4633	0.871356	0.391119	0.340804	0.331876	0.289182	0.0516222
Bacillus cereus AH820	405535	5.59	5810	4461	0.767814	0.424849	0.326205	0.32018	0.245839	0.0803668
Verminephrobacter eiseniae EF01-2	391735	5.598	4947	4585	0.926824	0.388038	0.359643	0.293643	0.272155	0.087488
Bacillus cereus AH187	405534	5.6	5783	4378	0.757047	0.426632	0.32298	0.325234	0.246217	0.0767625
Escherichia coli O157 H7 TW14359	544404	5.62	5365	4619	0.860951	0.393069	0.338413	0.334408	0.287908	0.0505049
Escherichia coli O157H7 EDL933	155864	5.62	5395	4776	0.885264	0.389104	0.34446	0.330125	0.292247	0.0522126
Xanthobacter autotrophicus Py2	78245	5.62	5035	4760	0.945382	0.359799	0.340147	0.275623	0.260569	0.0795783
Thermomonospora curvata DSM 43183	471852	5.64	4890	4336	0.886708	0.376371	0.333731	0.285305	0.252982	0.0807491
Escherichia coli O111 H 11128	585396	5.77	5407	4447	0.822452	0.380408	0.312868	0.320812	0.263852	0.0490153
Microcystis aeruginosa NIES 843	449447	5.84	6312	4764	0.754753	0.271153	0.204653	0.243854	0.18405	0.0206035
Escherichia coli O26 H11 11368	573235	5.855	5516	4711	0.854061	0.377696	0.322576	0.326119	0.278526	0.04405
Pseudomonas entomophila L48	384676	5.89	5134	4698	0.915076	0.392747	0.359393	0.296292	0.271129	0.0882637
Vibrio harveyi ATCC BAA-1116	338187	6.06	6039	5002	0.828283	0.351397	0.291056	0.295524	0.244778	0.0462782
Flavobacterium johnsoniae UW101	376686	6.097	5017	4498	0.896552	0.302817	0.271491	0.230822	0.206944	0.064547
Agrobacterium vitis S4	311402	6.32	5389	5132	0.95231	0.39221	0.373505	0.29011	0.276275	0.0972302
Pseudomonas aeruginosa UCBPP-PA14	208963	6.54	5892	5588	0.948405	0.366777	0.347853	0.261539	0.248045	0.0998077	0.677562	0.659016	0.870367
Pseudomonas aeruginosa PA7	381754	6.59	6286	5606	0.891823	0.365118	0.32562	0.260984	0.232752	0.0928684
Sinorhizobium meliloti 1021	266834	6.69	6209	6018	0.969238	0.381561	0.369824	0.263472	0.255368	0.114456
Variovorax paradoxus S110	543728	6.75	6279	5912	0.941551	0.366507	0.345085	0.254762	0.239871	0.105214
Rhizobium leguminosarum bv. trifolii WSM2304	395492	6.87	6415	5915	0.922058	0.394325	0.36359	0.262452	0.241995	0.121595
Rhodococcus erythropolis PR4	234621	6.895	6433	5887	0.915125	0.387832	0.354915	0.266107	0.243521	0.111394
Methylobacterium radiotolerans JCM 2831	426355	6.899	6431	5554	0.863629	0.366954	0.316913	0.261241	0.225615	0.0912973
Ralstonia metallidurans CH34	266264	6.91	6319	5910	0.935275	0.374119	0.349904	0.271483	0.253911	0.0959927
Mycobacterium smegmatis MC2 155	246196	6.99	6716	5998	0.893091	0.389111	0.347512	0.267434	0.238843	0.108669
Burkholderia multivorans ATCC 17616	395019	7	6258	5794	0.925855	0.38915	0.360297	0.27561	0.255175	0.105122
Burkholderia pseudomallei 668	320373	7.04	7230	5253	0.726556	0.386552	0.280852	0.284567	0.206754	0.0740974
Anabaena variabilis ATCC 29413	240292	7.07	5661	5496	0.970853	0.310428	0.30138	0.213629	0.207403	0.0939774
Burkholderia pseudomallei 1106a	357348	7.089	7174	5241	0.730555	0.386273	0.282193	0.285657	0.208688	0.0735052
Paenibacillus sp. Y412MC10	481743	7.12	6238	5673	0.909426	0.394031	0.358342	0.338436	0.307782	0.0505602
Rhodopirellula baltica SH 1	243090	7.15	7325	3963	0.541024	0.343591	0.185891	0.268888	0.145475	0.0404162
Pseudomonas fluorescens SBW25	216595	7.15	6393	5577	0.87236	0.386978	0.337585	0.270163	0.23568	0.101905
Hahella chejuensis KCTC 2396	349521	7.21	6778	5425	0.800384	0.33538	0.268433	0.242567	0.194147	0.0742861
Ralstonia eutropha JMP134	264198	7.26	6446	6041	0.93717	0.38895	0.364512	0.276363	0.258999	0.105513
Agrobacterium radiobacter K84	311403	7.27	6684	6294	0.941652	0.395133	0.372077	0.257776	0.242735	0.129342
Burkholderia cenocepacia AU 1054	331271	7.28	6477	5894	0.909989	0.401675	0.36552	0.277646	0.252655	0.112866
Burkholderia pseudomallei 1710b	320372	7.31	6347	5552	0.874744	0.381343	0.333578	0.27825	0.243397	0.0901803
Ralstonia eutropha H16	381666	7.42	6624	6337	0.956673	0.380656	0.364164	0.264955	0.253475	0.110688
Rhizobium leguminosarum bv	395491	7.42	7001	6290	0.898443	0.394325	0.354279	0.262452	0.235798	0.118481
Bradyrhizobium sp. ORS 278	114615	7.46	6717	5999	0.893107	0.362086	0.323381	0.245773	0.219502	0.10388
Frankia alni ACN14a	326424	7.498	6707	5369	0.800507	0.369035	0.295415	0.258089	0.206602	0.0888128
Burkholderia ambifaria AMMD	339670	7.53	6610	6099	0.922693	0.391977	0.361674	0.268953	0.248161	0.113513
Mesorhizobium loti	266835	7.596	7272	6535	0.898652	0.370232	0.33271	0.244735	0.219932	0.112778
Burkholderia ambifaria MC40 6	398577	7.64	6697	6049	0.90324	0.394912	0.3567	0.274233	0.247698	0.109002
Burkholderia cenocepacia HI2424	331272	7.7	6919	6134	0.886544	0.408388	0.362054	0.280711	0.248862	0.113191
Methylobacterium sp. 4-46	426117	7.74	6692	5755	0.859982	0.368491	0.316895	0.259918	0.223525	0.0933708
Rhizobium leguminosarum bv. viciae 3841	216596	7.75	7139	6564	0.919457	0.384554	0.35358	0.250369	0.230204	0.123377
Trichodesmium erythraeum IMS101	203124	7.75	4451	3952	0.88789	0.308474	0.273891	0.259878	0.230743	0.0431481
Burkholderia cenocepacia MC0 3	406425	7.97	7008	6400	0.913242	0.398662	0.364075	0.268799	0.245478	0.118597
Burkholderia cenocepacia J2315	216591	8.06	7115	6547	0.920169	0.383717	0.353084	0.255583	0.235179	0.117905
Saccharopolyspora erythraea NRRL 2338	405948	8.21	7197	6432	0.893706	0.365078	0.326272	0.244361	0.218387	0.107885
Burkholderia phytofirmans PsJN	398527	8.21	7241	6555	0.905262	0.390125	0.353165	0.263998	0.238988	0.114177
Actinosynnema mirum DSM 43827	446462	8.25	6916	6019	0.870301	0.358085	0.311642	0.245718	0.213848	0.0977937
Acaryochloris marina MBIC11017	329726	8.36	8383	6109	0.728737	0.299484	0.218245	0.215245	0.156857	0.0613881
Burkholderia vietnamiensis G4	269482	8.39	7617	6486	0.851516	0.363737	0.309728	0.253743	0.216066	0.0936617
Bradyrhizobium sp. BTAi1	288000	8.49	7621	6892	0.904343	0.362086	0.32745	0.245773	0.222263	0.105187
Streptomyces griseus NBRC 13350	455632	8.55	7136	6492	0.909753	0.357818	0.325526	0.236362	0.215031	0.110495
Burkholderia sp. 383	269483	8.68	7717	7151	0.926655	0.377988	0.350265	0.243817	0.225934	0.124331
Burkholderia phymatum STM815	391038	8.68	7496	6701	0.893943	0.385374	0.344503	0.25867	0.231236	0.113267
Rhodococcus opacus B4	632772	8.83	7246	6916	0.954458	0.380903	0.363556	0.244635	0.233494	0.130062
Methylobacterium nodulans ORS 2060	460265	8.84	8308	6530	0.785989	0.352461	0.27703	0.252249	0.198265	0.0787654
Frankia sp. EAN1pec	298653	8.98	7191	6070	0.844111	0.367891	0.310541	0.259511	0.219056	0.0914846
Streptomyces coelicolor	100226	9.05	8129	7127	0.876738	0.345228	0.302674	0.216645	0.189941	0.112734
Nostoc punctiforme PCC 73102	63737	9.06	6689	6119	0.914785	0.307369	0.281176	0.205738	0.188206	0.0929703
Bradyrhizobium japonicum USDA110	224911	9.11	8317	7552	0.90802	0.353135	0.320653	0.221563	0.201183	0.11947
Streptomyces avermitilis	227882	9.12	7676	6962	0.906983	0.348551	0.31613	0.225533	0.204554	0.111575
Chitinophaga pinensis DSM 2588	485918	9.13	7192	6078	0.845106	0.301185	0.254533	0.205306	0.173505	0.0810278
Myxococcus xanthus DK 1622	246197	9.14	7331	5932	0.809167	0.332717	0.269224	0.221927	0.179576	0.089648
Haliangium ochraceum DSM 14365	502025	9.45	6719	5477	0.815151	0.329904	0.268922	0.227119	0.185137	0.0837854
Rhodococcus jostii RHA1	101510	9.7	9145	8150	0.891197	0.365074	0.325353	0.224074	0.199694	0.125659
Burkholderia xenovorans LB400	266265	9.73	8702	7709	0.885888	0.381026	0.337547	0.248767	0.22038	0.117167
Solibacter usitatus Ellin6076	234267	9.97	7826	6625	0.846537	0.311685	0.263853	0.211526	0.179065	0.0847884
Streptosporangium roseum DSM 43021	479432	10.37	8975	7956	0.886462	0.348966	0.309345	0.210482	0.186584	0.122761
Catenulispora acidiphila DSM 44928	479433	10.47	8913	7713	0.865365	0.342413	0.296312	0.211603	0.183114	0.113198
Sorangium cellulosum So ce 56	448385	13.03	9378	7341	0.78279	0.318846	0.249589	0.195833	0.153296	0.0962934
Bacillus cytotoxicus NVH 391-98	315749	4.09	3844	3262	0.848595	0.425535	0.361107	0.350777	0.297668	0.0634393
Bacillus cereus G9842	405531	5.74	5857	4470	0.763189	0.415418	0.317043	0.31524	0.240588	0.076455
Bacillus cereus E33L (zebra killer)	288681	5.84	5641	4590	0.813686	0.417626	0.339816	0.312348	0.254153	0.0856629
Bacillus clausii KSM-K16	66692	4.3	4096	3759	0.917725	0.412607	0.37866	0.330019	0.302866	0.0757932
Bacillus licheniformis ATCC 14580	279010	4.22	4173	3842	0.920681	0.397735	0.366187	0.316009	0.290944	0.0752428
Bacillus thuringiensis Al Hakam	412694	5.31	4798	4241	0.88391	0.423451	0.374293	0.321725	0.284376	0.0899164
Bacillus thuringiensis 97-27 (serovar konkukian)	281309	5.31	5197	4494	0.86473	0.410033	0.354568	0.311074	0.268995	0.0855732
Bacillus weihenstephanensis KBAB4	315730	5.87	5653	4752	0.840616	0.39427	0.331429	0.292692	0.246041	0.0853884
Bacteroides fragilis NCTC 9434	272559	5.24	4226	3438	0.813535	0.350876	0.28545	0.292329	0.23782	0.0476301
Bacteroides fragilis YCH46	295405	5.31	4625	3453	0.746595	0.309047	0.230733	0.260931	0.19481	0.0359233
Bacteroides thetaiotaomicron VPI	226186	6.29	4816	4247	0.881852	0.311334	0.274551	0.256381	0.22609	0.0484605
Bacteroides vulgatus ATCC 8482	435590	5.16	4065	3529	0.868143	0.332448	0.288612	0.288754	0.25068	0.0379322
Beijerinckia indica ATCC 9039	395963	4.42	3784	3445	0.910412	0.399418	0.363635	0.327044	0.297745	0.0658907
Beutenbergia cavernae DSM 12333	471853	4.67	4197	3911	0.931856	0.383059	0.356956	0.292728	0.27278	0.0841761
Bordetella bronchiseptica RB50	257310	5.34	4994	4913	0.983781	0.368804	0.362822	0.275385	0.270918	0.091904
Bordetella parapertussis 12822	257311	4.77	4180	4161	0.995455	0.408392	0.406536	0.323392	0.321922	0.0846138
Bordetella petrii DSM 12804	340100	5.29	5027	4855	0.965785	0.387547	0.374287	0.303105	0.292734	0.0815527
Brevibacillus brevis NBRC 100599	358681	6.296	5947	5110	0.859257	0.377107	0.324031	0.265815	0.228403	0.0956284
Burkholderia glumae BGR1	626418	7.28	5773	5436	0.941625	0.372635	0.350883	0.279601	0.263279	0.0876037
Burkholderia mallei ATCC 23344	243160	5.835	5024	4343	0.864451	0.4027	0.348115	0.315778	0.272975	0.0751401
Burkholderia mallei NCTC 10229	412022	5.74	5509	4405	0.799601	0.413632	0.330741	0.327217	0.261643	0.069098
Burkholderia mallei NCTC 10247	320389	5.85	5415	4235	0.782087	0.414716	0.324344	0.330619	0.258572	0.0657715
Burkholderia mallei SAVP1	320388	5.23	5188	4182	0.806091	0.414323	0.333982	0.333306	0.268675	0.0653072
Burkholderia pseudomallei K96243	272560	7.25	5726	5596	0.977297	0.366303	0.357986	0.265431	0.259405	0.0985817
Burkholderia pseudomallei MSHR346	536230	4.098	4202	3191	0.7594	0.42508	0.322806	0.357558	0.271529	0.0512768
Burkholderia thailandensis E264	271848	6.72	5634	5371	0.953319	0.373766	0.356319	0.278159	0.265174	0.0911448
Caulobacter sp. K31	366602	5.889	5438	4991	0.917801	0.349682	0.320938	0.259973	0.238604	0.0823346
Cellvibrio japonicus Ueda107	498211	4.58	3754	3365	0.896377	0.366727	0.328726	0.311631	0.279339	0.0493865
Chelativorans sp. BNC1	266779	4.935	4543	4260	0.937706	0.396776	0.37206	0.310221	0.290896	0.0811633
Chloroflexus aggregans DSM 9485	326427	4.68	3730	3530	0.946381	0.374702	0.354611	0.288768	0.273285	0.0813259
Chloroflexus aurantiacus J-10-fl	324602	5.26	3853	3821	0.991695	0.358656	0.355677	0.269001	0.266767	0.0889104
Chloroflexus sp. Y-400-fl	480224	5.27	4159	3806	0.915124	0.36692	0.335777	0.277068	0.253551	0.0822263
Chromobacterium violaceum ATCC 12472	243365	4.75	4407	3950	0.896301	0.386958	0.346831	0.306126	0.274381	0.0724505
Citrobacter koseri ATCC BAA-895	290338	4.735	5008	4298	0.858227	0.402038	0.345039	0.325577	0.279419	0.0656202
Clostridium acetobutylicum ATCC 824	272562	4.13	3847	3447	0.896023	0.397171	0.355874	0.313822	0.281192	0.0746822
Clostridium beijerinckii NCIMB 8052	290402	6	5020	4474	0.891235	0.393184	0.350419	0.302568	0.269659	0.0807598
Clostridium botulinum A2 str. Kyoto	536232	4.155	3877	3104	0.800619	0.422976	0.338642	0.355477	0.284602	0.0540404
Clostridium botulinum A3 str. Loch Maree	498214	4.26	3983	3144	0.789355	0.42165	0.332832	0.345818	0.272973	0.0598588
Clostridium botulinum B1 str. Okra	498213	4.11	3846	3063	0.796412	0.430045	0.342493	0.356175	0.283662	0.0588311
Clostridium botulinum Ba4 657	515621	4.26	4002	3121	0.77986	0.415528	0.324054	0.345776	0.269657	0.054397
Clostridium difficile 630	272563	4.298	3728	3318	0.890021	0.396736	0.353103	0.336805	0.299764	0.0533396
Clostridium kluyveri DSM 555	431943	4.02	3913	3319	0.848198	0.402238	0.341177	0.33537	0.284461	0.0567166
Clostridium phytofermentans ISDg	357809	4.85	3902	3485	0.893132	0.391615	0.349764	0.313088	0.279629	0.0701351
Colwellia psychrerythraea 34H	167879	5.37	4910	4107	0.836456	0.382891	0.320271	0.300178	0.251086	0.0691856
Comamonas testosteroni CNB 1	688245	5.46	4799	4541	0.946239	0.388951	0.36804	0.299815	0.283696	0.0843441
Cronobacter turicensis	413502	4.599	4455	4099	0.92009	0.401937	0.369818	0.327201	0.301054	0.0687638
Cupriavidus taiwanensis	164546	6.48	5896	5597	0.949288	0.370339	0.351559	0.269761	0.256081	0.0954778
Cytophaga hutchinsonii ATCC 33406	269798	4.43	3785	3126	0.825892	0.352643	0.291245	0.290986	0.240323	0.0509219
Dechloromonas aromatica RCB	159087	4.5	4171	3944	0.945577	0.374482	0.354101	0.295973	0.279865	0.0742359
Delftia acidovorans SPH-1	398578	6.77	6040	5696	0.943046	0.360017	0.339512	0.257209	0.24256	0.0969523
Desulfatibacillum alkenivorans AK 01	439235	6.52	5252	4580	0.872049	0.356424	0.310819	0.259751	0.226516	0.0843035
Desulfitobacterium hafniense DCB 2	272564	5.28	4883	4254	0.871186	0.377378	0.328766	0.296957	0.258704	0.0700618
Desulfitobacterium hafniense Y51	138119	5.73	5060	4533	0.89585	0.372799	0.333972	0.283998	0.254419	0.0795527
Desulfobacterium autotrophicum HRM2	177437	5.66	4943	4366	0.883269	0.36807	0.325105	0.27975	0.247095	0.0780101
Desulfotomaculum acetoxidans DSM 771	485916	4.55	4068	3387	0.832596	0.360145	0.299855	0.307672	0.256166	0.0436893
Dickeya dadantii Ech586	590409	4.82	4144	3945	0.951979	0.410601	0.390883	0.330442	0.314574	0.0763092
Dickeya dadantii Ech703	579405	4.68	3970	3841	0.967506	0.417117	0.403563	0.334924	0.324041	0.0795219
Dickeya zeae Ech1591	561229	4.81	4163	3987	0.957723	0.398524	0.381676	0.326018	0.312235	0.0694409
Dinoroseobacter shibae DFL 12	398580	4.42	4192	3945	0.941078	0.370041	0.348237	0.29789	0.280338	0.0678996
Dyadobacter fermentans DSM 18053	471854	6.97	5719	4944	0.864487	0.307062	0.265451	0.225425	0.194877	0.0705746
Edwardsiella ictaluri 93 146	634503	3.81	3783	3311	0.875231	0.416143	0.364221	0.366613	0.320871	0.0433497
Cronobacter sakazakii ATCC BAA-894	290339	4.53	4420	4081	0.923303	0.393033	0.362888	0.321386	0.296736	0.066152
Enterobacter sp. 638	399742	4.68	4240	4113	0.970047	0.409087	0.396834	0.330396	0.3205	0.076334
Pectobacterium atrosepticum SCRI1043	218491	5.06	4451	4290	0.963828	0.388933	0.374864	0.308232	0.297083	0.0777814
Escherichia coli O127:H6 E2348/69 (EPEC)	574521	5.07	4651	4277	0.919587	0.396726	0.364824	0.330907	0.304298	0.0605262
Escherichia coli 536	362663	4.94	4619	4261	0.922494	0.411375	0.379491	0.341969	0.315464	0.0640271
Escherichia coli 55989	585055	5.15	4759	4386	0.921622	0.39731	0.36617	0.334034	0.307853	0.058317
Escherichia coli APEC O1	405955	5.498	4851	4415	0.910122	0.394194	0.358765	0.322254	0.29329	0.0654743
Escherichia coli BL21(DE3)	469008	4.57	4228	3974	0.939924	0.416834	0.391792	0.350395	0.329345	0.0624471
Escherichia coli BW2952	595496	4.58	4084	3942	0.96523	0.414999	0.40057	0.349597	0.337441	0.0631287
Escherichia coli C ATCC 8739	481805	4.75	4199	4067	0.968564	0.412943	0.399962	0.343932	0.33312	0.0668421
Escherichia coli CFT073	199310	5.23	5338	4520	0.846759	0.398812	0.337697	0.328488	0.278151	0.0595467
Escherichia coli E24377A	331111	5.25	4991	4377	0.876979	0.397111	0.348258	0.330624	0.28995	0.0583081
Escherichia coli ED1a	585397	5.21	4915	4437	0.902747	0.393847	0.355544	0.331976	0.29969	0.0558539
Escherichia coli HS	331112	4.64	4378	3992	0.911832	0.412946	0.376538	0.346756	0.316183	0.0603541
Escherichia coli O8 IAI1	585034	4.7	4351	4073	0.936107	0.40942	0.383261	0.340809	0.319034	0.0642271
Escherichia coli O7:K1 IAI39	585057	5.13	4730	4431	0.936786	0.397971	0.372814	0.334608	0.313456	0.0593577
Escherichia coli K-12 DH10B	316385	4.69	4126	3990	0.967038	0.415082	0.4014	0.34519	0.333812	0.0675879
Frankia sp. CcI3	106370	5.43	4499	4058	0.901978	0.367891	0.331829	0.259688	0.234233	0.0975966
Gemmatimonas aurantiaca T-27	379066	4.64	3935	3303	0.83939	0.384811	0.323007	0.311779	0.261704	0.0613022
Geobacter bemidjiensis Bem	404380	4.615	4018	3629	0.903186	0.398938	0.360315	0.32105	0.289968	0.070347
Geobacter uraniireducens Rf4	351605	5.14	4357	4070	0.934129	0.363238	0.339311	0.291111	0.271935	0.0673764
Gloeobacter violaceus PCC 7421	251221	4.66	4430	3821	0.862528	0.340165	0.293402	0.272162	0.234747	0.0586548
Gluconacetobacter diazotrophicus PAl 5	272568	3.999	3852	3360	0.872274	0.397807	0.346997	0.340646	0.297137	0.0498601
Gordonia bronchialis DSM 43247	526226	5.29	4696	4215	0.897572	0.399131	0.358249	0.3103	0.278517	0.0797315
Herpetosiphon aurantiacus ATCC 23779	316274	6.785	5278	4438	0.840849	0.338902	0.284966	0.245423	0.206364	0.0786017
Jannaschia sp. CCS1	290400	4.4	4283	3900	0.910577	0.37778	0.343997	0.2926	0.266434	0.0775629
Minibacterium massiliensis (Janthinobacterium sp. Marseille)	375286	4.11	3697	3606	0.975385	0.393462	0.383777	0.324312	0.316329	0.0674483
Kineococcus radiotolerans SRS30216	266940	4.956	4681	3997	0.853877	0.388953	0.332119	0.297107	0.253693	0.0784253
Klebsiella pneumoniae 342	507522	5.92	5768	5151	0.893031	0.398754	0.3561	0.298763	0.266804	0.0892957
Klebsiella pneumoniae MGH 78578	272620	5.694	5185	4970	0.958534	0.39671	0.38026	0.307991	0.29522	0.0850401
Klebsiella pneumoniae NTUH K2044	484021	5.47	4992	4650	0.93149	0.412578	0.384312	0.319869	0.297955	0.0863577
Koribacter versatilis Ellin345	204669	5.65	4777	4146	0.867909	0.344823	0.299275	0.258679	0.22451	0.0747653
Leptospira interrogans serovar Lai 56601	189518	4.698	4724	3254	0.688823	0.353533	0.243522	0.294968	0.203181	0.0403406
Leptothrix cholodnii SP 6	395495	4.91	4363	4140	0.948888	0.387122	0.367335	0.302797	0.28732	0.0800151
Lysinibacillus sphaericus C3-41	444177	4.82	4771	3908	0.819115	0.402935	0.33005	0.308449	0.252655	0.0773945
Magnetococcus marinus MC-1	156889	4.72	3716	3216	0.865447	0.383273	0.331702	0.343801	0.297541	0.034161
Magnetospirillum magneticum AMB-1	342108	4.97	4559	3796	0.832639	0.383299	0.31915	0.304673	0.253682	0.0654676
Marinobacter aquaeolei VT8	351348	4.78	4272	3951	0.92486	0.365621	0.338148	0.300057	0.277511	0.0606377
Marinomonas sp. MWYL1	400668	5.1	4439	4256	0.958774	0.381912	0.366167	0.29121	0.279205	0.0869623
Methylibium petroleiphilum PM1	420662	4.64	4449	4013	0.902	0.371934	0.335485	0.301588	0.272033	0.0634522
Methylobacterium chloromethanicum CM4	440085	6.18	5516	5013	0.908811	0.358814	0.326094	0.271055	0.246338	0.0797558
Methylobacterium extorquens AM1	272630	6.88	6212	4749	0.764488	0.376417	0.287766	0.284631	0.217597	0.0701694
Methylobacterium extorquens DM4	661410	6.12	5736	4657	0.81189	0.385187	0.31273	0.294002	0.238697	0.0740326
Methylobacterium extorquens PA1	419610	5.47	4829	4690	0.971216	0.367007	0.356443	0.278127	0.270121	0.0863216
Methylobacterium populi BJ001	441620	5.85	5365	4875	0.908667	0.357728	0.325056	0.270111	0.245441	0.0796147
Methylocella silvestris BL2	395965	4.305	3818	3478	0.910948	0.385695	0.351348	0.32014	0.291631	0.0597168
Mycobacterium abscessus ATCC 19977	561007	5.09	4941	4352	0.880793	0.394046	0.347073	0.305332	0.268935	0.0781384
Mycobacterium avium 104	243243	5.475	5120	4448	0.86875	0.399384	0.346965	0.317327	0.275678	0.0712875
Mycobacterium avium paratuberculosis	262316	4.83	4350	3969	0.912414	0.421201	0.38431	0.340662	0.310825	0.0734848
Mycobacterium bovis subsp. bovis AF2122/97	233413	4.345	3918	3876	0.98928	0.394285	0.390059	0.319558	0.316132	0.0739263
Mycobacterium bovis BCG str. Pasteur 1173P2	410289	4.37	3949	3441	0.87136	0.430069	0.374745	0.362449	0.315824	0.0589213
Mycobacterium bovis BCG str. Tokyo 172	561275	4.37	3944	3408	0.864097	0.430236	0.371766	0.364526	0.314986	0.0567796
Mycobacterium gilvum PYR-GCK (Mycobacterium flavescens PYR-GCK)	350054	5.98	5579	5123	0.918265	0.387554	0.355877	0.292523	0.268613	0.0872638
Mycobacterium marinum M	216594	6.66	5452	4995	0.916178	0.385359	0.353057	0.293058	0.268493	0.0845643
Mycobacterium tuberculosis CDC1551	83331	4.4	4189	3392	0.80974	0.419983	0.340077	0.349031	0.282624	0.0574527
Mycobacterium tuberculosis F11	336982	4.42	3941	3506	0.889622	0.427635	0.380434	0.357083	0.317669	0.0627651
Mycobacterium tuberculosis H37Ra	419947	4.42	4034	3522	0.873079	0.426296	0.37219	0.356044	0.310855	0.0613353
Mycobacterium tuberculosis H37Rv	83332	4.41	3977	3951	0.993462	0.393785	0.391211	0.321617	0.319515	0.0716957
Mycobacterium tuberculosis KZN 1435	478434	4.398	4059	3510	0.864745	0.428114	0.37021	0.357163	0.308855	0.0613552
Mycobacterium ulcerans Agy99	362242	5.81	4241	3924	0.925253	0.389178	0.360088	0.332852	0.307972	0.0521161
Mycobacterium vanbaalenii PYR	350058	6.49	5979	5453	0.912025	0.384942	0.351077	0.279908	0.255283	0.0957935
Nakamurella multipartita DSM 44233	479431	6.06	5240	4689	0.894847	0.373486	0.334213	0.280814	0.251286	0.0829274
Nitrobacter hamburgensis X14	323097	5.01	4326	3901	0.901757	0.360629	0.325199	0.308257	0.277973	0.0472262
Nocardia farcinica IFM10152	247156	6.29	5936	5215	0.878538	0.367914	0.323226	0.264681	0.232532	0.0906942
Nocardioides sp. JS614	196162	5.29	4909	4399	0.896109	0.392314	0.351556	0.296469	0.265669	0.0858873
Anabaena sp. PCC 7120	103690	7.21	6129	5725	0.934084	0.305175	0.285059	0.205967	0.19239	0.0926687
Novosphingobium aromaticivorans DSM 12444	279238	4.23	3937	3633	0.922784	0.369907	0.341345	0.297689	0.274703	0.0666418
Ochrobactrum anthropi ATCC 49188	439375	5.21	4799	4589	0.956241	0.391061	0.373949	0.292589	0.279786	0.094163
Oligotropha carboxidovorans OM5	504832	3.75	3722	3288	0.883396	0.394811	0.348774	0.331823	0.293131	0.0556436
Opitutus terrae PB90 1	452637	5.96	4612	3838	0.832177	0.360046	0.299622	0.28001	0.233018	0.0666043
Paenibacillus sp. JDR-2	324057	7.185	6213	5708	0.918719	0.361903	0.332487	0.253149	0.232572	0.0999142
Parabacteroides distasonis ATCC 8503	435591	4.81	3850	3483	0.904675	0.343595	0.310842	0.286169	0.25889	0.0519522
Paracoccus denitrificans PD1222	318586	5.24	5077	4672	0.920228	0.374415	0.344547	0.280559	0.258178	0.0863693
Pectobacterium carotovorum PC1	561230	4.86	4246	4081	0.96114	0.402738	0.387088	0.325389	0.312744	0.0743433
Pectobacterium wasabiae WPP163	561231	5.06	4437	4134	0.931711	0.392758	0.365936	0.318629	0.29687	0.0690661
Pedobacter heparinus DSM 2366	485917	5.17	4252	3774	0.887582	0.329162	0.292158	0.272412	0.241788	0.0503698
Pelobacter propionicus DSM 2379	338966	4.24	3804	3391	0.89143	0.390348	0.347968	0.323405	0.288293	0.0596749
Photobacterium profundum SS9	298386	6.4	5488	5066	0.923105	0.346701	0.320041	0.275247	0.254081	0.06596
Photorhabdus asymbiotica	291112	5.09	4395	3915	0.890785	0.370489	0.330026	0.33101	0.294859	0.0351676
Photorhabdus luminescens subsp. laumondii TTO1	243265	5.69	4683	4339	0.926543	0.34543	0.320056	0.29971	0.277694	0.0423613
Polaromonas naphthalenivorans CJ2	365044	5.37	4929	4529	0.918848	0.366146	0.336433	0.287818	0.264461	0.0719717
Polaromonas sp. JS666	296591	5.899	5453	5060	0.92793	0.372769	0.345904	0.271855	0.252263	0.093641
Pseudoalteromonas atlantica T6c	342610	5.19	4281	4041	0.943938	0.376025	0.354944	0.301192	0.284307	0.0706373
Pseudomonas aeruginosa PAO1	208964	6.26	5566	5372	0.965146	0.377415	0.36426	0.271223	0.26177	0.10249
Pseudomonas aeruginosa LESB58	557722	6.6	5925	5575	0.940928	0.369008	0.34721	0.263059	0.24752	0.0996898
Pseudomonas fluorescens Pf-5	220664	7.075	6138	5712	0.930596	0.380522	0.354112	0.264196	0.24586	0.108252
Pseudomonas fluorescens Pf0-1	205922	6.44	5722	5256	0.91856	0.385795	0.354375	0.281788	0.258839	0.0955364
Pseudomonas mendocina ymp	399739	5.07	4594	4385	0.954506	0.386825	0.369227	0.300844	0.287157	0.0820697
Pseudomonas putida F1	351746	5.96	5250	4788	0.912	0.408904	0.37292	0.305662	0.278764	0.0941564
Pseudomonas putida GB 1	76869	6.08	5408	4953	0.915865	0.397124	0.363713	0.294426	0.269655	0.0940576
Pseudomonas putida KT2440	160488	6.18	5350	4838	0.904299	0.399705	0.361453	0.299573	0.270903	0.0905494
Pseudomonas putida W619	390235	5.77	5182	4750	0.916635	0.396185	0.363157	0.299047	0.274117	0.0890402
Pseudomonas stutzeri A1501	379731	4.57	4128	3929	0.951793	0.393134	0.374182	0.317114	0.301826	0.0723553
Pseudomonas syringae phaseolicola 1448A	264730	6.11	5172	4665	0.901972	0.395508	0.356737	0.304727	0.274855	0.0818819
Pseudomonas syringae pv B728a	205918	6.09	5089	4639	0.911574	0.39689	0.361795	0.298873	0.272444	0.0893504
Pseudomonas syringae tomato DC3000	223283	6.54	5613	4976	0.886513	0.378673	0.335699	0.292774	0.259548	0.0761505
Ralstonia pickettii 12D	428406	5.685	5361	4595	0.857116	0.397979	0.341114	0.305943	0.262229	0.0788853
Ralstonia pickettii 12J	402626	5.325	4952	4557	0.920234	0.394513	0.363044	0.307064	0.282571	0.0804731
Ralstonia solanacearum GMI1000	267608	5.81	5108	4785	0.936766	0.379163	0.355187	0.293652	0.275083	0.0801042
Rhizobium etli CFN 42	347834	6.53	5963	5736	0.961932	0.382237	0.367686	0.262007	0.252033	0.115653
Rhizobium etli CIAT 652	491916	6.45	6056	5441	0.898448	0.389638	0.35007	0.271591	0.244011	0.106059
Rhodobacter sphaeroides 2.4.1	272943	4.6	4242	3892	0.917492	0.38544	0.353638	0.304314	0.279205	0.0744331
Rhodobacter sphaeroides ATCC 17025	349102	4.56	4333	3943	0.909993	0.375489	0.341693	0.309416	0.281567	0.0601259
Rhodobacter sphaeroides ATCC 17029	349101	4.49	4131	3835	0.928347	0.395901	0.367533	0.312615	0.290215	0.0773186
Rhodobacter sphaeroides KD131	557760	4.71	4569	4028	0.881593	0.390476	0.344241	0.30846	0.271936	0.0723048
Rhodoferax ferrireducens T118	338969	4.97	4418	4174	0.944771	0.395678	0.373825	0.307144	0.290181	0.0836436
Rhodopseudomonas palustris BisA53	316055	5.505	4878	4409	0.903854	0.369244	0.333743	0.287475	0.259835	0.0739077
Rhodopseudomonas palustris BisB18	316056	5.51	4886	4466	0.91404	0.377931	0.345444	0.291286	0.266247	0.0791965
Rhodopseudomonas palustris BisB5	316057	4.89	4397	4092	0.930635	0.387901	0.360994	0.303746	0.282677	0.0783178
Rhodopseudomonas palustris CGA009	258594	5.47	4820	4579	0.95	0.383273	0.36411	0.28609	0.271786	0.0923237
Rhodopseudomonas palustris HaA2	316058	5.33	4683	4395	0.938501	0.383656	0.360062	0.291072	0.273171	0.0868908
Rhodopseudomonas palustris TIE 1	395960	5.74	5246	4759	0.907167	0.376969	0.341974	0.280722	0.254662	0.0873124
Rhodospirillum centenum SW	414684	4.355	4002	3417	0.853823	0.39006	0.333042	0.320384	0.273552	0.0594907
Rhodospirillum rubrum ATCC 11170	269796	4.41	3841	3594	0.935694	0.394086	0.368744	0.314831	0.294586	0.0741583
Roseiflexus castenholzii DSM 13941	383372	5.72	4330	4154	0.959353	0.343451	0.32949	0.251574	0.241349	0.0881416
Roseiflexus sp. RS-1	357808	5.8	4517	4324	0.957273	0.336726	0.322339	0.251034	0.240308	0.0820307
Roseobacter denitrificans OCh 114	375451	4.33	4129	3765	0.911843	0.38262	0.34889	0.300779	0.274263	0.0746268
Ruegeria pomeroyi DSS-3	246200	4.6	4252	4062	0.955315	0.364205	0.34793	0.27044	0.258355	0.0895749
Ruegeria sp. TM1040	292414	4.15	3864	3611	0.934524	0.365883	0.341926	0.283706	0.26513	0.0767965
Saccharomonospora viridis DSM 43017	471857	4.31	3828	3523	0.920324	0.40808	0.375565	0.323857	0.298053	0.0775123
Saccharophagus degradans 2-40	203122	5.06	4007	3701	0.923634	0.351891	0.325018	0.291293	0.269048	0.05597
Salinispora arenicola CNS-205	391037	5.79	4917	4500	0.915192	0.373501	0.341825	0.279012	0.255349	0.0864759
Salinispora tropica CNB-440	369723	5.18	4536	4302	0.948413	0.381361	0.361688	0.282277	0.267715	0.0939723
Salmonella enterica subsp. enterica serovar Choleraesuis SC-B67	321314	4.94	4630	4220	0.911447	0.397016	0.361859	0.328797	0.299681	0.0621782
Salmonella enterica subsp. enterica serovar Paratyphi A str. ATCC 9150	295319	4.585	4092	3896	0.952102	0.409592	0.389973	0.342923	0.326498	0.0634755
Salmonella enterica subsp. enterica serovar Agona str. SL483	454166	4.84	4614	4093	0.887083	0.403683	0.358101	0.335911	0.297981	0.06012
Salmonella enterica subsp. enterica serovar Enteritidis P125109	550537	4.686	4206	4050	0.96291	0.409927	0.394722	0.340426	0.3278	0.0669228
Salmonella enterica subsp. enterica serovar Gallinarum 287/91	550538	4.66	3965	3813	0.961665	0.372725	0.358436	0.314309	0.30226	0.0561757
Salmonella enterica subsp. enterica serovar Heidelberg SL476	454169	4.98	4779	4202	0.879263	0.398771	0.350624	0.329458	0.28968	0.0609439
Salmonella enterica subsp. enterica serovar Schwarzengrund CVM19633	439843	4.82	4627	4109	0.888048	0.401351	0.356419	0.333897	0.296517	0.0599028
Salmonella enterica subsp. enterica serovar Typhi Ty2	209261	4.79	4314	4110	0.952712	0.395109	0.376425	0.329927	0.314325	0.0620998
Salmonella typhimurium LT2	99287	4.95	4525	4319	0.954475	0.395748	0.377732	0.327377	0.312473	0.0652591
Sebaldella termitidis ATCC 33386	526218	4.49	4150	3225	0.777108	0.366289	0.284646	0.308445	0.239695	0.0449511
Serratia proteamaculans 568	399741	5.495	4942	4819	0.975111	0.388665	0.378991	0.298898	0.291459	0.0875323
Shewanella baltica OS155	325240	5.34	4489	4237	0.943863	0.371177	0.35034	0.304502	0.287408	0.0629323
Shewanella baltica OS185	402882	5.31	4394	3979	0.905553	0.382939	0.346772	0.308178	0.279072	0.0677002
Shewanella baltica OS195	399599	5.55	4688	4265	0.90977	0.365964	0.332943	0.294429	0.267862	0.0650804
Shewanella baltica OS223	407976	5.36	4441	3992	0.898897	0.381893	0.343283	0.310842	0.279414	0.0638681
Shewanella denitrificans OS217	318161	4.55	3754	3506	0.933937	0.385635	0.360159	0.322422	0.301122	0.0590368
Shewanella frigidimarina NCIMB 400	318167	4.845	4029	3865	0.959295	0.383179	0.367582	0.308982	0.296405	0.071177
Shewanella halifaxensis HAW EB4	458817	5.23	4278	4057	0.94834	0.383249	0.36345	0.306724	0.290878	0.0725716
Shewanella loihica PV-4	323850	4.6	3859	3694	0.957243	0.390019	0.373343	0.315925	0.302417	0.0709258
Shewanella oneidensis MR-1	211586	5.13	4467	4197	0.939557	0.357387	0.335785	0.293021	0.27531	0.060475
Shewanella pealeana ATCC 700345	398579	5.17	4241	4024	0.948833	0.380065	0.360619	0.307832	0.292081	0.0685379
Shewanella piezotolerans WP3	225849	5.396	4933	4107	0.832556	0.377995	0.314702	0.302437	0.251796	0.0629059
Shewanella putrefaciens CN-32	319224	4.66	3972	3831	0.964502	0.381184	0.367653	0.309792	0.298795	0.0688575
Shewanella sediminis HAW-EB3	425104	5.52	4497	4251	0.945297	0.37986	0.359081	0.299946	0.283538	0.0755425
Shewanella woodyi ATCC 51908	392500	5.93	4880	4521	0.926434	0.361575	0.334975	0.281705	0.260982	0.0739934
Shigella boydii CDC 3083-94	344609	4.87	4557	3988	0.875137	0.399803	0.349882	0.369066	0.322983	0.0268989
Shigella boydii Sb227	300268	4.65	4281	4018	0.938566	0.400388	0.375791	0.367509	0.344932	0.0308591
Shigella dysenteriae Sd197	300267	4.56	4501	4221	0.937792	0.387328	0.363233	0.377537	0.354051	0.00918185
Shigella flexneri 301 (serotype 2a)	198214	4.83	4439	4265	0.960802	0.389726	0.374449	0.35636	0.342391	0.0320583
Shigella flexneri 2a 2457T	198215	4.599	4060	3932	0.968473	0.405819	0.393024	0.36694	0.355372	0.0376524
Shigella flexneri 8401 (serotype 5b)	373384	4.57	4114	3931	0.955518	0.405691	0.387645	0.363239	0.347082	0.0405631
Shigella sonnei Ss046	300269	5.055	4470	4309	0.963982	0.397783	0.383456	0.355433	0.342631	0.0408251
Sinorhizobium medicae WSM419	366394	6.82	6213	5865	0.943988	0.381606	0.360232	0.26261	0.247901	0.112331
Sphingomonas wittichii RW1	392499	5.915	5345	4966	0.929093	0.35422	0.329103	0.261148	0.242631	0.0864723
Stenotrophomonas maltophilia K279a	522373	4.85	4386	3997	0.911309	0.369266	0.336515	0.292541	0.266595	0.0699196
Stenotrophomonas maltophilia R551-3	391008	4.57	4039	3758	0.930428	0.387479	0.360521	0.308201	0.286759	0.0737621
Thauera sp. MZ1T	85643	4.57	3978	3820	0.960282	0.37666	0.361699	0.307065	0.294868	0.0668308
Xanthomonas campestris 8004	314565	5.15	4271	4039	0.94568	0.371026	0.350872	0.300472	0.284151	0.0667217
Xanthomonas campestris pv. campestris ATCC 33913	190485	5.08	4179	4054	0.970089	0.368221	0.357207	0.298509	0.28958	0.0676269
Xanthomonas campestris pv. campestris B100	509169	5.07	4466	4031	0.902597	0.370414	0.334334	0.301155	0.271822	0.0625129
Xanthomonas campestris pv. vesicatoria 85-10	316273	5.42	4726	4203	0.889336	0.370208	0.329239	0.295292	0.262614	0.0666258
Xanthomonas axonopodis pv. citri 306	190486	5.27	4427	4149	0.937204	0.367316	0.34425	0.29335	0.274929	0.0693213
Xanthomonas oryzae pv. oryzae KACC 10331	291331	4.94	4062	3801	0.935746	0.356213	0.333325	0.336789	0.315149	0.0181759
Xanthomonas oryzae pv. oryzae MAFF 311018	342109	4.94	4372	4037	0.923376	0.361378	0.333688	0.34066	0.314558	0.0191302
Yersinia enterocolitica 8081	393305	4.68	4050	3911	0.965679	0.401701	0.387914	0.332127	0.320728	0.0671856
Yersinia pestis CO92 (biovar Orientalis)	214092	4.83	4051	3802	0.938534	0.385886	0.362167	0.330572	0.310253	0.0519146
Yersinia pestis KIM 10 (biovar Mediaevalis)	187410	4.7	4166	3769	0.904705	0.407141	0.368342	0.3498	0.316465	0.0518766
Yersinia pseudotuberculosis PB1/+	502801	4.765	4237	3750	0.88506	0.409478	0.362412	0.347699	0.307735	0.0546779
