# Supplementary material for: Protein Complexes in Bacteria
Source: PLoS Comput Biol. 2015 Feb 27;11(2):e1004107. doi: 10.1371/journal.pcbi.1004107 (PMC4344305; doi:10.1371/journal.pcbi.1004107)
Supplement: S5 Table — (XLSX) [file pcbi.1004107.s012.xlsx]

## Sheet: S5
Table S5. Conservation of E. coli complexes from Hu et al. (2009)
		Key
		0	No members of the orthologous group are present in this species.																																						1	Full conservation
		1	A single member of the orthologous group is present in this species.																																						0.5	Partial conservation
		2	Multiple members of the orthologous group are present in this species - they may be paralogous.																																						0.1	Low conservation
Complex ID																																								Complex Members in Original Complex	Conservation fraction
1	COG1960	COG1551	COG0253	COG0008	COG1923	COG1643	COG1414	COG0851	COG0494	COG1185	COG1502	COG0469	COG0513	COG1187	COG0564	COG1530	COG0594	COG0557	COG0317	COG0422	COG1131	COG2501	COG1702	COG3593	COG2990	COG1092	COG5633	COG0463	COG0566	COG0061	COG0220	COG3025	COG3787	COG1534	COG2961	NOG07195	COG3592	COG1187	COG3391	39
E. coli	4	1	1	3	1	2	8	1	12	1	4	2	5	4	4	2	1	1	2	1	3	1	2	1	1	2	1	5	3	1	1	1	1	1	1	1	1	4	1	39	1
S. sanguinis	1	0	0	1	0	0	0	0	9	1	1	1	3	3	3	0	1	1	1	0	13	1	1	0	0	1	0	10	2	1	1	0	0	1	0	0	0	3	0	39	0.564103
B. subtilis	5	1	1	1	1	0	1	0	4	1	3	1	4	2	3	0	1	1	1	1	13	1	1	0	0	1	0	14	2	2	1	0	0	1	0	0	0	2	2	39	0.717949
C. crescentus	21	0	1	2	1	1	1	0	12	1	1	1	4	3	3	2	1	1	1	1	8	0	2	0	0	1	0	5	3	1	1	1	0	0	1	0	0	3	0	39	0.717949
M. genitalium	0	0	0	1	0	0	0	0	0	0	0	1	2	0	2	0	1	1	1	0	0	0	0	0	0	0	0	3	1	1	1	0	0	0	0	0	0	0	0	39	0.282051
P. aeruginosa	33	1	1	3	1	2	8	1	9	1	8	2	6	4	4	2	1	1	3	1	5	0	1	1	0	3	0	6	1	1	1	1	0	1	1	0	0	4	2	39	0.846154
H. pylori	0	1	1	2	0	0	0	1	2	1	2	0	1	1	3	0	1	1	1	0	2	0	0	0	0	0	0	1	1	1	1	0	0	0	0	0	0	1	0	39	0.487179
M. pneumoniae	0	0	0	1	0	0	0	0	0	0	0	1	2	0	2	0	1	1	1	0	1	0	0	0	0	0	0	3	1	1	1	0	0	0	0	0	0	0	0	39	0.307692
2	COG1830	COG0772	COG0234	COG1778	COG1694	COG2896	COG0350	COG1785	b0542	COG2255	COG0817	COG0110	COG3021	NOG10530	COG3118	COG2200	COG0322	COG2041	COG1204	COG1660	COG2141	b0502	COG1444	COG0637	COG1121															25
E. coli	2	2	1	1	1	1	2	1	1	1	1	4	1	2	1	15	2	1	1	1	3	1	1	5	1															25	1
S. sanguinis	0	2	1	0	0	0	1	0	0	1	0	2	0	0	0	0	1	0	0	1	1	0	0	0	2															25	0.36
B. subtilis	0	3	1	0	2	1	2	2	0	1	0	3	0	0	0	2	2	1	0	1	8	0	0	2	2															25	0.6
C. crescentus	0	3	1	0	1	1	4	0	0	1	1	1	1	0	1	9	1	1	0	0	3	0	0	1	0															25	0.6
M. genitalium	0	0	1	0	0	0	0	0	0	1	0	0	0	0	0	0	1	0	0	0	0	0	0	0	0															25	0.12
P. aeruginosa	0	2	1	1	2	2	3	1	0	1	1	2	0	1	1	15	1	2	0	1	11	0	0	4	2															25	0.76
H. pylori	0	2	1	1	0	1	1	0	0	1	1	0	0	0	0	0	1	0	0	0	0	0	0	0	0															25	0.32
M. pneumoniae	0	0	1	0	0	0	0	0	0	1	0	0	0	0	0	0	1	0	0	0	0	0	0	0	0															25	0.12
3	COG0841	COG3842	COG0583	COG0288	COG0542	COG1324	COG1159	COG0304	COG0541	COG0375	COG1136	COG0192	COG0249	COG3130	COG0293	COG0050	COG2226	COG2115	COG3022	COG2921	COG3468	COG0742																		22
E. coli	6	4	44	2	2	1	1	2	1	2	2	1	1	1	1	2	1	1	1	1	5	1																		22	1
S. sanguinis	0	1	3	1	5	0	1	1	1	0	8	1	2	0	0	1	0	0	1	0	0	1																		22	0.590909
B. subtilis	1	0	19	3	2	0	1	2	1	0	7	1	1	0	0	1	1	1	0	0	0	1																		22	0.636364
C. crescentus	5	1	11	2	2	0	1	2	1	0	3	1	1	0	1	2	1	0	1	0	0	1																		22	0.727273
M. genitalium	0	1	0	0	1	0	1	0	1	0	3	1	0	0	0	1	0	0	0	0	0	0																		22	0.318182
P. aeruginosa	13	6	122	3	8	0	1	5	1	0	5	1	1	1	1	2	1	0	1	1	0	1																		22	0.818182
H. pylori	1	0	0	1	2	0	1	1	1	1	2	1	0	0	0	1	1	0	0	0	0	1																		22	0.545455
M. pneumoniae	0	1	0	0	1	0	1	0	1	0	3	1	0	0	0	1	0	0	0	0	0	0																		22	0.318182
4	COG1049	COG1012	COG1012	COG0834	COG0787	COG0289	COG0213	COG0190	COG0735	COG1012	COG1003	COG2225	COG0371	COG1735	COG2352	COG4775	COG3568	COG1090																						18
E. coli	1	12	12	8	2	1	1	1	2	12	1	2	2	1	1	1	1	1																						18	1
S. sanguinis	0	3	3	5	1	1	1	1	1	3	0	0	1	0	1	0	1	0																						18	0.666667
B. subtilis	0	11	11	7	2	1	1	1	3	11	1	0	1	0	0	0	0	1																						18	0.666667
C. crescentus	0	14	14	1	1	1	0	1	2	14	1	1	0	0	1	1	2	0																						18	0.722222
M. genitalium	0	0	0	0	0	0	1	1	1	0	0	0	0	0	0	0	0	0																						18	0.166667
P. aeruginosa	1	21	21	22	2	1	0	1	3	21	2	1	0	0	1	1	2	1																						18	0.833333
H. pylori	1	1	1	2	1	1	0	1	1	1	0	0	0	0	0	1	0	0																						18	0.555556
M. pneumoniae	0	0	0	0	0	0	1	1	1	0	0	0	0	1	0	0	0	0																						18	0.222222
5	COG1965	COG0592	COG2999	COG1803	NOG11534	COG0526	NOG07922	COG1956	COG1028	COG1544	COG1765	COG0431	COG3085	COG0432	COG0456	COG0364																								16
E. coli	1	1	1	1	1	4	1	1	16	2	1	2	1	1	2	1																								16	1
S. sanguinis	0	1	0	0	0	7	0	1	4	1	0	3	0	0	3	1																								16	0.5
B. subtilis	0	1	0	1	0	10	0	1	29	1	0	1	0	1	2	1																								16	0.625
C. crescentus	0	1	0	0	0	4	0	1	28	1	1	2	0	0	1	1																								16	0.5625
M. genitalium	0	1	0	0	0	1	0	0	0	0	1	1	0	0	0	0																								16	0.25
P. aeruginosa	1	1	0	0	0	9	0	1	47	1	2	4	0	1	4	2																								16	0.6875
H. pylori	0	1	0	0	0	2	0	0	3	0	0	0	0	0	0	1																								16	0.25
M. pneumoniae	0	1	0	0	0	1	0	0	0	0	1	1	0	0	0	0																								16	0.25
6	COG1157	COG4154	COG0864	COG0204	COG0080	COG0222	COG0267	COG4143	COG0125	COG2265	COG1961	COG1832	COG0739																											13
E. coli	1	1	1	3	1	1	1	1	1	3	5	1	3																											13	1
S. sanguinis	0	0	0	1	1	1	0	0	1	2	0	1	0																											13	0.461538
B. subtilis	1	0	1	1	1	1	2	0	1	2	5	1	4																											13	0.846154
C. crescentus	1	0	1	3	1	1	1	0	1	1	1	0	6																											13	0.769231
M. genitalium	0	0	0	1	1	1	2	0	1	0	0	0	0																											13	0.384615
P. aeruginosa	2	0	0	7	1	1	1	0	1	2	3	0	8																											13	0.692308
H. pylori	1	0	1	1	1	1	1	0	1	0	0	0	5																											13	0.615385
M. pneumoniae	0	0	0	1	1	1	2	0	1	0	0	0	0																											13	0.384615
7	COG1124	COG0090	COG0094	COG0200	COG0261	COG0092	COG0522	COG0096	COG0238	COG0185	COG0828	COG0513	COG0675																											13
E. coli	2	1	1	1	1	1	1	1	1	1	1	5	1																											13	1
S. sanguinis	2	1	1	1	1	1	1	1	1	1	1	3	0																											13	0.923077
B. subtilis	0	1	1	1	1	1	1	1	1	1	1	4	0																											13	0.846154
C. crescentus	0	1	1	1	1	1	1	1	1	1	1	4	0																											13	0.846154
M. genitalium	0	1	1	1	1	1	1	1	1	1	1	2	0																											13	0.846154
P. aeruginosa	0	1	1	1	1	1	1	1	1	1	1	6	0																											13	0.846154
H. pylori	0	1	1	1	1	1	1	1	1	1	1	1	6																											13	0.923077
M. pneumoniae	0	1	1	1	1	1	1	1	1	1	1	2	0																											13	0.846154
8	COG1219	COG1845	COG1015	COG0231	COG0848	COG0764	COG3468	COG5009	COG1764	COG0506	COG1088	COG0810	COG2388																											13
E. coli	1	1	2	2	2	2	5	1	1	1	2	1	1																											13	1
S. sanguinis	1	0	1	1	0	1	0	0	0	0	1	0	0																											13	0.384615
B. subtilis	1	2	1	1	0	2	0	0	3	2	1	0	0																											13	0.615385
C. crescentus	1	2	0	1	3	2	0	1	2	1	1	1	1																											13	0.846154
M. genitalium	0	0	0	1	0	0	0	0	1	0	0	0	0																											13	0.153846
P. aeruginosa	1	3	0	1	4	2	0	1	2	1	1	3	1																											13	0.846154
H. pylori	1	0	1	1	3	1	0	0	0	1	0	2	0																											13	0.538462
M. pneumoniae	0	0	0	1	0	0	0	0	1	0	0	0	0																											13	0.153846
9	COG0835	COG0784	COG0237	COG1454	COG0243	COG0414	COG0187	COG0737	COG1484	COG0494	COG3395	COG4146	COG0477																											13
E. coli	1	7	1	4	11	1	2	2	2	12	1	1	54																											13	1
S. sanguinis	0	0	1	2	0	0	2	2	1	9	0	0	7																											13	0.538462
B. subtilis	2	7	1	1	3	1	2	3	3	4	0	0	45																											13	0.846154
C. crescentus	4	42	1	0	2	1	2	0	0	12	0	0	26																											13	0.615385
M. genitalium	0	0	1	0	0	0	2	0	0	0	0	0	2																											13	0.230769
P. aeruginosa	6	22	1	3	6	1	2	0	0	9	0	0	61																											13	0.692308
H. pylori	4	6	1	0	1	1	1	1	0	2	0	0	5																											13	0.692308
M. pneumoniae	0	0	1	0	0	0	2	0	0	0	0	0	5																											13	0.230769
10	NOG13359	COG1298	COG0553	COG3444	COG1922	COG0202	COG0085	COG0086	COG0568	COG1508	COG0568	COG1758	COG0745																											13
E. coli	1	1	1	3	1	1	1	1	3	1	3	1	14																											13	1
S. sanguinis	0	0	1	3	0	1	1	1	1	0	1	1	9																											13	0.692308
B. subtilis	0	1	2	1	1	1	1	1	1	1	1	1	13																											13	0.923077
C. crescentus	0	1	0	0	1	1	1	1	2	1	2	1	15																											13	0.769231
M. genitalium	0	0	1	0	0	1	1	1	1	0	1	0	0																											13	0.461538
P. aeruginosa	0	1	3	0	0	1	1	1	3	1	3	1	23																											13	0.769231
H. pylori	0	1	0	0	0	1	1	1	1	1	1	1	3																											13	0.692308
M. pneumoniae	0	0	1	0	0	1	1	1	1	0	1	0	0																											13	0.461538
11	COG1680	COG0635	COG0073	COG0111	COG3626	COG0572	COG1653	COG0327	COG2200	COG3008	COG0642	COG1518																												12
E. coli	3	2	3	3	1	1	2	1	15	2	20	1																												12	1
S. sanguinis	10	1	3	1	0	1	3	1	0	0	7	1																												12	0.75
B. subtilis	3	2	4	2	0	1	6	1	2	0	18	0																												12	0.75
C. crescentus	12	2	1	1	0	0	0	0	9	0	44	0																												12	0.5
M. genitalium	0	0	1	0	0	1	0	0	0	0	0	0																												12	0.166667
P. aeruginosa	6	2	3	3	1	0	2	1	15	2	46	1																												12	0.916667
H. pylori	0	2	2	1	0	0	0	1	0	0	4	0																												12	0.416667
M. pneumoniae	0	0	2	0	0	1	0	0	0	0	0	0																												12	0.166667
12	COG4816	COG0315	COG3327	COG0097	COG0102	COG0292	COG0227	COG0255	COG3161	NOG13540	COG0583	COG3726																												12
E. coli	1	1	1	1	1	1	1	1	1	1	44	1																												12	1
S. sanguinis	2	0	0	1	1	1	1	1	0	0	3	0																												12	0.583333
B. subtilis	0	1	0	1	1	1	1	1	0	0	19	0																												12	0.583333
C. crescentus	0	1	0	1	1	1	1	1	0	0	11	0																												12	0.583333
M. genitalium	0	0	0	1	1	1	1	1	0	0	0	0																												12	0.416667
P. aeruginosa	0	1	0	1	1	1	1	1	1	0	122	1																												12	0.75
H. pylori	0	1	0	1	1	1	1	1	0	0	0	0																												12	0.5
M. pneumoniae	0	0	0	1	1	1	1	1	0	0	0	0																												12	0.416667
13	COG3250	COG0800	COG1047	COG1706	COG1062	b3681	COG0582	COG1143	COG0531	COG5562	COG4117	b3015																												12
E. coli	3	2	2	1	1	1	9	3	13	3	1	1																												12	1
S. sanguinis	0	0	0	0	0	0	4	0	4	0	0	0																												12	0.166667
B. subtilis	0	1	0	0	0	0	4	0	8	0	0	0																												12	0.25
C. crescentus	0	2	0	1	3	0	5	1	3	0	0	0																												12	0.5
M. genitalium	0	0	0	0	0	0	0	0	2	0	0	0																												12	0.0833333
P. aeruginosa	0	2	2	1	1	0	10	1	14	0	1	0																												12	0.666667
H. pylori	0	1	1	1	0	0	5	1	0	0	0	0																												12	0.416667
M. pneumoniae	0	0	0	0	0	0	0	0	5	0	0	0																												12	0.0833333
14	COG1937	COG0362	COG0447	COG1252	COG0601	COG0451	COG1670	COG0689	COG0243	COG0654	COG0393																													11
E. coli	2	1	1	1	5	5	3	1	11	4	1																													11	1
S. sanguinis	0	1	0	0	3	4	6	0	0	0	0																													11	0.363636
B. subtilis	2	2	1	3	3	3	7	1	3	2	0																													11	0.909091
C. crescentus	0	0	0	0	0	6	9	1	2	2	1																													11	0.545455
M. genitalium	0	0	0	0	1	0	0	0	0	0	0																													11	0.0909091
P. aeruginosa	1	0	0	2	1	9	7	1	6	7	0																													11	0.727273
H. pylori	0	0	0	0	1	2	1	0	1	0	0																													11	0.363636
M. pneumoniae	0	0	0	0	1	0	1	0	0	0	0																													11	0.181818
15	COG0252	COG2982	COG0233	COG4166	COG2922	COG2077	COG0438	COG3150	COG1544	COG3237	COG4575																													11
E. coli	2	2	1	5	1	1	6	2	2	1	3																													11	1
S. sanguinis	1	0	1	5	0	1	5	0	1	2	0																													11	0.636364
B. subtilis	2	0	1	2	0	1	9	0	1	1	0																													11	0.636364
C. crescentus	0	0	1	0	0	0	12	0	1	1	0																													11	0.363636
M. genitalium	0	0	1	0	0	0	0	0	0	0	0																													11	0.0909091
P. aeruginosa	2	2	1	3	0	1	13	1	1	1	3																													11	0.909091
H. pylori	1	0	1	1	0	1	1	0	0	0	0																													11	0.454545
M. pneumoniae	0	0	1	0	0	0	0	0	0	0	0																													11	0.0909091
16	COG1816	COG0206	COG0191	COG4573	COG0071	COG2909	COG1077	COG3203	COG0745	COG1117	COG0468																													11
E. coli	1	1	4	2	2	1	1	4	14	1	1																													11	1
S. sanguinis	0	1	1	0	0	0	0	0	9	2	1																													11	0.454545
B. subtilis	0	1	2	0	3	0	3	0	13	3	1																													11	0.636364
C. crescentus	1	1	1	0	2	0	1	0	15	1	1																													11	0.727273
M. genitalium	0	1	1	0	0	0	0	0	0	1	1																													11	0.363636
P. aeruginosa	1	1	1	0	1	4	1	0	23	1	1																													11	0.818182
H. pylori	0	1	1	0	0	0	1	0	3	0	1																													11	0.454545
M. pneumoniae	0	1	1	0	0	0	0	0	0	1	1																													11	0.363636
17	COG1301	COG0526	COG1651	COG1191	COG2963	COG0753	COG0191	COG2951	COG0840	NOG271918	b1149																													11
E. coli	2	4	2	1	12	1	4	1	5	1	1																													11	1
S. sanguinis	0	7	0	0	2	0	1	0	0	0	0																													11	0.272727
B. subtilis	3	10	1	6	0	3	2	0	10	0	0																													11	0.636364
C. crescentus	3	4	3	0	3	0	1	1	19	0	0																													11	0.636364
M. genitalium	0	1	0	0	0	0	1	0	0	0	0																													11	0.181818
P. aeruginosa	3	9	3	1	3	3	1	4	26	0	0																													11	0.818182
H. pylori	0	2	1	1	0	2	1	0	4	0	0																													11	0.545455
M. pneumoniae	0	1	0	0	0	0	1	0	0	0	0																													11	0.181818
18	COG1674	COG0448	COG0524	COG2610	COG2181	COG3033	COG0525	COG1131	COG0391	COG4948	COG1804																													11
E. coli	1	1	9	7	2	1	1	3	1	6	3																													11	1
S. sanguinis	3	2	0	0	0	0	1	13	1	0	0																													11	0.454545
B. subtilis	4	2	5	3	1	0	1	13	1	4	0																													11	0.818182
C. crescentus	1	0	5	0	0	0	1	8	0	3	3																													11	0.545455
M. genitalium	0	0	0	0	0	0	1	0	0	0	0																													11	0.0909091
P. aeruginosa	1	0	3	3	1	0	1	5	0	3	5																													11	0.727273
H. pylori	2	0	0	0	0	0	1	2	0	0	0																													11	0.272727
M. pneumoniae	0	0	0	0	0	0	1	1	0	0	0																													11	0.181818
19	COG2771	COG1620	COG0474	COG2197	COG0642	COG0037	COG2801	COG0489	COG2771	b3534	NOG08849																													11
E. coli	8	2	1	9	20	2	14	3	8	1	2																													11	1
S. sanguinis	0	0	3	3	7	1	2	1	0	0	0																													11	0.545455
B. subtilis	1	2	1	9	18	1	0	3	1	0	0																													11	0.727273
C. crescentus	3	0	0	1	44	1	11	2	3	0	0																													11	0.636364
M. genitalium	0	0	1	0	0	1	0	0	0	0	0																													11	0.181818
P. aeruginosa	9	1	2	17	46	2	12	1	9	0	0																													11	0.818182
H. pylori	0	2	0	0	4	2	0	1	0	0	0																													11	0.363636
M. pneumoniae	0	0	1	0	0	1	0	0	0	0	0																													11	0.181818
20	COG0204	COG0236	COG0736	COG1622	COG0109	COG1028	COG1207	COG4974	COG1028	COG0183																														10
E. coli	3	1	1	1	1	16	1	1	16	5																														10	1
S. sanguinis	1	3	1	0	0	4	1	0	4	0																														10	0.6
B. subtilis	1	3	1	2	2	29	1	2	29	3																														10	1
C. crescentus	3	2	1	2	1	28	1	1	28	11																														10	1
M. genitalium	1	1	1	0	0	0	0	0	0	0																														10	0.3
P. aeruginosa	7	3	0	2	2	47	1	1	47	11																														10	0.9
H. pylori	1	2	1	0	0	3	1	0	3	1																														10	0.7
M. pneumoniae	1	1	1	0	0	0	0	0	0	0																														10	0.3
21	COG0776	COG0776	COG0266	COG1515	COG2974	COG3057	COG0556	COG1028	COG2920																															9
E. coli	4	4	2	1	1	1	1	16	1																															9	1
S. sanguinis	1	1	1	0	0	0	1	4	0																															9	0.555556
B. subtilis	2	2	1	1	0	0	1	29	0																															9	0.666667
C. crescentus	4	4	1	0	0	0	1	28	0																															9	0.555556
M. genitalium	1	1	1	0	0	0	1	0	0																															9	0.444444
P. aeruginosa	5	5	1	0	1	0	1	47	1																															9	0.777778
H. pylori	1	1	0	0	0	0	1	3	0																															9	0.444444
M. pneumoniae	1	1	1	0	0	0	1	0	0																															9	0.444444
22	COG0240	COG0177	COG0089	COG0211	COG0389	COG2200	COG1295	COG2982	COG1966																															9
E. coli	1	1	1	1	2	15	2	2	2																															9	1
S. sanguinis	1	1	1	1	2	0	1	0	0																															9	0.666667
B. subtilis	1	1	1	1	5	2	1	0	1																															9	0.888889
C. crescentus	1	2	1	1	2	9	1	0	0																															9	0.777778
M. genitalium	0	0	1	1	1	0	0	0	0																															9	0.333333
P. aeruginosa	1	1	1	1	2	15	2	2	1																															9	1
H. pylori	1	1	1	1	0	0	1	0	1																															9	0.666667
M. pneumoniae	0	0	1	1	1	0	0	0	0																															9	0.333333
23	NOG13415	COG0330	COG3106	COG4221	COG0277	COG4783	COG1546	COG2733	COG0716																															9
E. coli	1	3	1	1	5	1	2	1	4																															9	1
S. sanguinis	0	1	0	1	0	0	1	0	1																															9	0.444444
B. subtilis	0	0	0	0	4	0	1	0	2																															9	0.333333
C. crescentus	0	2	0	1	2	1	2	0	0																															9	0.555556
M. genitalium	0	0	0	0	0	0	1	0	0																															9	0.111111
P. aeruginosa	0	7	0	1	8	1	2	0	1																															9	0.666667
H. pylori	0	1	0	2	2	0	1	0	1																															9	0.555556
M. pneumoniae	0	0	0	0	0	0	1	0	0																															9	0.111111
24	COG0161	COG1190	COG0854	COG0416	COG2207	COG3209	COG0282	COG3829	COG0006																															9
E. coli	1	2	1	1	23	4	2	1	3																															9	1
S. sanguinis	0	1	0	1	6	0	2	0	2																															9	0.555556
B. subtilis	3	1	0	1	10	1	1	2	2																															9	0.888889
C. crescentus	3	0	1	1	9	0	0	0	1																															9	0.555556
M. genitalium	0	1	0	1	0	0	1	0	1																															9	0.444444
P. aeruginosa	6	1	1	1	54	7	1	3	2																															9	1
H. pylori	1	1	1	1	0	0	1	0	1																															9	0.666667
M. pneumoniae	0	1	0	1	0	0	1	0	1																															9	0.444444
25	COG0018	COG3247	COG0160	COG1879	COG2897	COG0823	COG0217	COG2979	COG4531																															9
E. coli	1	1	2	8	2	1	2	1	1																															9	1
S. sanguinis	1	0	0	1	0	0	1	0	0																															9	0.333333
B. subtilis	1	0	1	1	0	0	2	0	0																															9	0.444444
C. crescentus	1	0	0	1	1	2	1	0	0																															9	0.555556
M. genitalium	1	0	0	0	0	0	1	0	0																															9	0.222222
P. aeruginosa	1	1	3	1	2	2	1	1	1																															9	1
H. pylori	1	0	0	0	0	1	1	0	0																															9	0.333333
M. pneumoniae	1	0	0	0	0	0	1	0	0																															9	0.222222
26	COG0511	COG1349	COG1286	COG1925	COG4953	COG1985	COG2350	NOG43710																																8
E. coli	1	11	1	6	1	1	1	1																																8	1
S. sanguinis	1	5	1	1	0	0	0	0																																8	0.5
B. subtilis	2	6	1	2	0	1	1	0																																8	0.75
C. crescentus	3	0	1	3	1	1	1	0																																8	0.75
M. genitalium	0	0	0	1	0	0	0	0																																8	0.125
P. aeruginosa	4	3	1	3	0	1	1	0																																8	0.75
H. pylori	1	0	1	0	0	1	0	0																																8	0.375
M. pneumoniae	0	0	0	1	0	0	0	0																																8	0.125
27	COG2908	COG0081	COG0359	COG0197	COG0198	COG1825	COG0360	COG0642																																8
E. coli	1	1	1	1	1	1	1	20																																8	1
S. sanguinis	0	1	1	1	1	0	1	7																																8	0.75
B. subtilis	0	1	1	1	1	1	1	18																																8	0.875
C. crescentus	1	1	1	1	1	1	1	44																																8	1
M. genitalium	0	1	1	1	1	0	1	0																																8	0.625
P. aeruginosa	2	1	1	1	1	1	1	46																																8	1
H. pylori	1	1	1	1	1	1	1	4																																8	1
M. pneumoniae	0	1	1	1	1	0	1	0																																8	0.625
28	COG0459	COG0761	COG0193	COG0167	COG1898	COG4619	COG5581	COG0863																																8
E. coli	1	1	1	2	1	1	1	1																																8	1
S. sanguinis	1	0	1	2	1	0	0	1																																8	0.625
B. subtilis	1	1	1	1	1	0	1	0																																8	0.75
C. crescentus	1	1	1	1	1	0	0	1																																8	0.75
M. genitalium	1	0	1	0	0	0	0	0																																8	0.25
P. aeruginosa	1	1	1	2	1	0	1	0																																8	0.75
H. pylori	1	1	1	1	0	0	0	6																																8	0.625
M. pneumoniae	1	0	1	0	0	0	0	0																																8	0.25
29	COG0224	COG1198	COG0514	COG0328	COG2925	COG0629	COG0551	COG1739																																8
E. coli	1	1	1	1	1	1	2	1																																8	1
S. sanguinis	1	1	0	0	0	2	1	1																																8	0.625
B. subtilis	1	1	2	1	0	2	2	1																																8	0.875
C. crescentus	1	1	1	1	0	1	0	0																																8	0.625
M. genitalium	1	0	0	0	0	1	1	0																																8	0.375
P. aeruginosa	1	1	2	1	1	2	2	1																																8	1
H. pylori	1	1	0	1	0	1	1	1																																8	0.75
M. pneumoniae	1	0	0	0	0	1	1	0																																8	0.375
30	COG0502	COG1291	COG0426	COG2824	COG0093	COG0653	COG0482	NOG04331																																8
E. coli	1	1	1	1	1	1	1	1																																8	1
S. sanguinis	0	0	0	1	1	2	1	0																																8	0.5
B. subtilis	1	2	0	0	1	1	1	0																																8	0.625
C. crescentus	1	1	0	1	1	1	1	0																																8	0.75
M. genitalium	0	0	0	0	1	1	1	0																																8	0.375
P. aeruginosa	1	2	1	1	1	2	1	0																																8	0.875
H. pylori	1	1	0	1	1	1	2	0																																8	0.75
M. pneumoniae	0	0	0	0	1	1	1	0																																8	0.375
31	COG0374	COG0298	COG3262	COG0298	COG0409	COG0309	COG0068	COG0501																																8
E. coli	2	2	2	2	1	1	1	3																																8	1
S. sanguinis	0	0	0	0	0	0	0	1																																8	0.125
B. subtilis	0	0	0	0	0	0	0	3																																8	0.125
C. crescentus	0	0	0	0	0	0	0	2																																8	0.125
M. genitalium	0	0	0	0	0	0	0	0																																8	0
P. aeruginosa	0	0	0	0	0	0	0	5																																8	0.125
H. pylori	1	1	0	1	1	1	1	2																																8	0.875
M. pneumoniae	0	0	0	0	0	0	0	0																																8	0
32	COG3725	COG0288	COG0042	COG1021	COG0114	COG0648	COG1200	COG0169																																8
E. coli	1	2	3	1	1	1	1	2																																8	1
S. sanguinis	0	1	1	0	0	0	1	1																																8	0.5
B. subtilis	0	3	2	1	1	1	1	1																																8	0.875
C. crescentus	0	2	2	0	1	0	1	1																																8	0.625
M. genitalium	0	0	0	0	0	1	0	0																																8	0.125
P. aeruginosa	1	3	3	2	2	0	1	2																																8	0.875
H. pylori	0	1	1	0	1	0	1	1																																8	0.625
M. pneumoniae	0	0	0	0	0	1	0	0																																8	0.125
33	COG0813	COG1201	COG0363	COG0687	COG0226	COG0456	COG0366	COG2820																																8
E. coli	1	1	3	3	1	2	5	1																																8	1
S. sanguinis	1	0	1	1	1	3	4	0																																8	0.75
B. subtilis	1	0	2	0	1	2	6	0																																8	0.625
C. crescentus	0	1	1	1	1	1	3	0																																8	0.75
M. genitalium	1	0	0	1	1	0	0	0																																8	0.375
P. aeruginosa	0	2	1	13	3	4	2	0																																8	0.75
H. pylori	1	0	1	0	0	0	0	0																																8	0.25
M. pneumoniae	1	0	0	1	1	0	0	0																																8	0.375
34	COG3260	COG1135	COG1321	COG0583	COG0438	COG2197	COG0673	COG3107																																8
E. coli	2	1	1	44	6	9	6	1																																8	1
S. sanguinis	0	1	1	3	5	3	2	0																																8	0.75
B. subtilis	0	1	1	19	9	9	8	0																																8	0.75
C. crescentus	0	1	0	11	12	1	5	0																																8	0.625
M. genitalium	0	0	0	0	0	0	0	0																																8	0
P. aeruginosa	0	2	0	122	13	17	2	1																																8	0.75
H. pylori	0	1	0	0	1	0	1	0																																8	0.375
M. pneumoniae	0	0	0	0	0	0	0	0																																8	0
35	COG0642	COG3029	COG3604	COG1605	COG0216	COG0859	b2969	COG5464																																8
E. coli	20	1	3	2	1	4	1	5																																8	1
S. sanguinis	7	0	0	1	1	0	0	0																																8	0.375
B. subtilis	18	0	0	1	1	0	0	0																																8	0.375
C. crescentus	44	0	0	2	1	4	0	0																																8	0.5
M. genitalium	0	0	0	0	1	0	0	0																																8	0.125
P. aeruginosa	46	0	2	3	1	3	0	0																																8	0.625
H. pylori	4	0	0	1	1	5	0	0																																8	0.5
M. pneumoniae	0	0	0	0	1	0	0	0																																8	0.125
36	COG0203	COG0256	COG0335	COG0099	COG0602	NOG04342	COG1376																																	7
E. coli	1	1	1	1	2	1	4																																	7	1
S. sanguinis	1	1	1	1	1	0	0																																	7	0.714286
B. subtilis	1	1	1	1	1	0	3																																	7	0.857143
C. crescentus	1	1	1	1	1	0	0																																	7	0.714286
M. genitalium	1	1	1	1	0	0	0																																	7	0.571429
P. aeruginosa	1	1	1	1	2	0	2																																	7	0.857143
H. pylori	1	1	1	1	1	0	0																																	7	0.714286
M. pneumoniae	1	1	1	1	0	0	0																																	7	0.571429
37	COG1448	COG0562	COG0347	COG1391	COG0156	COG0544	COG0826																																	7
E. coli	2	1	2	1	2	1	4																																	7	1
S. sanguinis	0	0	0	0	0	1	2																																	7	0.285714
B. subtilis	0	0	1	0	2	1	2																																	7	0.571429
C. crescentus	0	1	3	1	3	1	0																																	7	0.714286
M. genitalium	0	1	0	0	0	1	0																																	7	0.285714
P. aeruginosa	2	0	1	1	1	1	3																																	7	0.857143
H. pylori	0	0	0	0	1	1	1																																	7	0.428571
M. pneumoniae	0	1	0	0	0	1	0																																	7	0.285714
38	COG0065	COG0066	COG0744	COG0413	COG0033	COG0574	COG0176																																	7
E. coli	1	1	2	1	1	1	4																																	7	1
S. sanguinis	1	1	4	0	0	3	1																																	7	0.714286
B. subtilis	1	1	4	1	0	2	1																																	7	0.857143
C. crescentus	1	1	4	1	1	1	1																																	7	1
M. genitalium	0	0	0	0	0	0	0																																	7	0
P. aeruginosa	1	1	3	2	0	1	1																																	7	0.857143
H. pylori	0	0	1	1	0	1	1																																	7	0.571429
M. pneumoniae	0	0	0	0	0	0	0																																	7	0
39	COG2171	COG1126	NOG07925	COG0634	COG0597	COG1982	COG2217																																	7
E. coli	1	4	1	1	1	5	2																																	7	1
S. sanguinis	1	5	0	1	1	0	2																																	7	0.714286
B. subtilis	1	5	0	1	1	2	3																																	7	0.857143
C. crescentus	1	1	0	1	1	0	2																																	7	0.714286
M. genitalium	0	0	0	1	1	0	0																																	7	0.285714
P. aeruginosa	1	3	0	1	1	2	4																																	7	0.857143
H. pylori	1	1	0	0	1	0	3																																	7	0.571429
M. pneumoniae	0	0	0	1	1	0	0																																	7	0.285714
40	COG0270	COG0039	COG4167	COG0486	NOG263988	COG0561	b0816																																	7
E. coli	1	1	1	1	1	6	1																																	7	1
S. sanguinis	1	1	0	1	0	11	0																																	7	0.571429
B. subtilis	3	2	0	1	0	8	0																																	7	0.571429
C. crescentus	2	1	0	1	0	0	0																																	7	0.428571
M. genitalium	0	1	0	1	0	3	0																																	7	0.428571
P. aeruginosa	0	0	0	1	0	0	0																																	7	0.142857
H. pylori	3	0	0	1	0	0	0																																	7	0.285714
M. pneumoniae	0	1	0	1	0	4	0																																	7	0.428571
41	COG1566	COG1020	COG0223	COG1210	COG1063	COG1058	COG3279																																	7
E. coli	7	1	2	2	11	1	2																																	7	1
S. sanguinis	0	1	1	1	2	1	3																																	7	0.857143
B. subtilis	1	12	1	3	6	1	2																																	7	1
C. crescentus	1	0	1	1	1	1	5																																	7	0.857143
M. genitalium	0	0	1	1	0	0	0																																	7	0.285714
P. aeruginosa	9	14	2	1	5	0	1																																	7	0.857143
H. pylori	0	0	1	1	0	0	0																																	7	0.285714
M. pneumoniae	0	0	1	1	1	0	0																																	7	0.428571
42	COG0367	COG0587	COG2812	COG2927	COG3050	NOG07474	COG0336																																	7
E. coli	1	1	1	1	1	1	1																																	7	1
S. sanguinis	0	1	1	0	0	0	1																																	7	0.428571
B. subtilis	3	2	1	0	0	0	1																																	7	0.571429
C. crescentus	0	2	1	1	0	0	1																																	7	0.571429
M. genitalium	0	1	1	0	0	0	1																																	7	0.428571
P. aeruginosa	4	2	1	1	0	0	1																																	7	0.714286
H. pylori	0	1	1	0	0	0	1																																	7	0.428571
M. pneumoniae	0	1	1	0	0	0	1																																	7	0.428571
43	COG0446	COG5013	COG1140	COG2180	COG2180	COG1140	COG5013																																	7
E. coli	3	2	2	2	2	2	2																																	7	1
S. sanguinis	1	0	0	0	0	0	0																																	7	0.142857
B. subtilis	0	1	1	1	1	1	1																																	7	0.857143
C. crescentus	1	0	0	0	0	0	0																																	7	0.142857
M. genitalium	1	0	0	0	0	0	0																																	7	0.142857
P. aeruginosa	12	1	1	1	1	1	1																																	7	1
H. pylori	0	0	0	0	0	0	0																																	7	0
M. pneumoniae	1	0	0	0	0	0	0																																	7	0.142857
44	COG0722	COG3058	COG0243	COG0437	COG0243	COG1959	COG2166																																	7
E. coli	3	1	11	8	11	2	2																																	7	1
S. sanguinis	2	0	0	0	0	1	0																																	7	0.285714
B. subtilis	0	0	3	0	3	4	0																																	7	0.428571
C. crescentus	1	0	2	0	2	3	1																																	7	0.714286
M. genitalium	0	0	0	0	0	0	0																																	7	0
P. aeruginosa	2	1	6	1	6	3	1																																	7	1
H. pylori	0	0	1	0	1	0	0																																	7	0.285714
M. pneumoniae	0	0	0	0	0	0	0																																	7	0
45	COG2901	COG1414	COG1609	COG1722	COG1349	NOG07549	NOG13503																																	7
E. coli	1	8	15	1	11	1	1																																	7	1
S. sanguinis	0	0	5	1	5	0	0																																	7	0.428571
B. subtilis	0	1	12	1	6	0	0																																	7	0.571429
C. crescentus	0	1	13	1	0	0	0																																	7	0.428571
M. genitalium	0	0	0	0	0	0	0																																	7	0
P. aeruginosa	1	8	4	1	3	0	0																																	7	0.714286
H. pylori	0	0	0	1	0	0	0																																	7	0.142857
M. pneumoniae	0	0	0	0	0	0	0																																	7	0
46	COG2502	COG0834	COG0119	COG0045	COG0074	COG0035	COG3122																																	7
E. coli	1	8	2	1	3	1	1																																	7	1
S. sanguinis	0	5	1	0	0	1	0																																	7	0.428571
B. subtilis	0	7	2	1	1	1	0																																	7	0.714286
C. crescentus	0	1	2	1	1	1	0																																	7	0.714286
M. genitalium	0	0	0	0	0	1	0																																	7	0.142857
P. aeruginosa	0	22	3	1	1	1	1																																	7	0.857143
H. pylori	0	2	0	0	0	0	0																																	7	0.142857
M. pneumoniae	0	0	0	0	0	1	0																																	7	0.142857
47	COG3071	COG0166	COG3624	COG3625	COG3627	COG4107	COG1129																																	7
E. coli	1	1	1	1	1	1	8																																	7	1
S. sanguinis	0	1	0	0	0	0	0																																	7	0.142857
B. subtilis	0	1	0	0	0	0	1																																	7	0.285714
C. crescentus	0	1	0	0	0	0	1																																	7	0.285714
M. genitalium	0	1	0	0	0	0	0																																	7	0.142857
P. aeruginosa	1	1	1	1	1	1	1																																	7	1
H. pylori	0	1	0	0	0	0	0																																	7	0.142857
M. pneumoniae	0	1	0	0	0	0	0																																	7	0.142857
48	COG0491	COG0286	COG4096	COG0732	COG0043	COG0692	COG2081																																	7
E. coli	2	1	1	1	1	1	1																																	7	1
S. sanguinis	2	0	0	0	0	1	1																																	7	0.428571
B. subtilis	8	0	0	0	1	1	1																																	7	0.571429
C. crescentus	7	1	0	1	1	0	2																																	7	0.714286
M. genitalium	0	0	0	1	0	1	0																																	7	0.285714
P. aeruginosa	8	0	0	0	2	1	2																																	7	0.571429
H. pylori	1	4	0	6	1	1	0																																	7	0.714286
M. pneumoniae	0	1	0	10	0	1	0																																	7	0.428571
49	COG0745	COG0607	COG1570	COG2066	COG3099	COG2995	b1933																																	7
E. coli	14	5	1	2	1	2	1																																	7	1
S. sanguinis	9	2	1	0	0	0	0																																	7	0.428571
B. subtilis	13	3	1	2	0	0	0																																	7	0.571429
C. crescentus	15	2	1	1	0	0	0																																	7	0.571429
M. genitalium	0	0	0	0	0	0	0																																	7	0
P. aeruginosa	23	5	2	1	0	3	0																																	7	0.714286
H. pylori	3	1	2	0	0	0	0																																	7	0.428571
M. pneumoniae	0	0	0	0	0	0	0																																	7	0
50	COG0743	COG0320	COG1586	COG0567	COG0508	COG0488																																		6
E. coli	1	1	1	1	2	4																																		6	1
S. sanguinis	0	0	0	0	2	5																																		6	0.333333
B. subtilis	1	1	1	1	4	5																																		6	1
C. crescentus	1	1	0	1	3	5																																		6	0.833333
M. genitalium	0	0	0	0	1	0																																		6	0.166667
P. aeruginosa	1	1	2	1	5	5																																		6	1
H. pylori	1	0	0	0	0	1																																		6	0.333333
M. pneumoniae	0	0	0	0	1	0																																		6	0.166667
51	COG2224	COG1027	COG3040	COG0331	COG0745	COG1925																																		6
E. coli	1	1	1	1	14	6																																		6	1
S. sanguinis	0	0	0	1	9	1																																		6	0.5
B. subtilis	0	1	0	3	13	2																																		6	0.666667
C. crescentus	1	0	2	1	15	3																																		6	0.833333
M. genitalium	0	0	0	0	0	1																																		6	0.166667
P. aeruginosa	1	1	1	2	23	3																																		6	1
H. pylori	0	1	0	1	3	0																																		6	0.5
M. pneumoniae	0	0	0	0	0	1																																		6	0.166667
52	COG0846	COG0462	NOG10808	COG3070	COG0673	NOG08860																																		6
E. coli	1	1	1	1	6	1																																		6	1
S. sanguinis	1	2	0	1	2	0																																		6	0.666667
B. subtilis	1	1	0	0	8	0																																		6	0.5
C. crescentus	1	1	0	1	5	0																																		6	0.666667
M. genitalium	0	1	0	0	0	0																																		6	0.166667
P. aeruginosa	2	1	0	1	2	0																																		6	0.666667
H. pylori	1	1	0	0	1	0																																		6	0.5
M. pneumoniae	0	1	0	0	0	0																																		6	0.166667
53	COG0642	COG0542	COG2127	COG0764	COG4175	COG2431																																		6
E. coli	20	2	1	2	1	1																																		6	1
S. sanguinis	7	5	0	1	1	0																																		6	0.666667
B. subtilis	18	2	0	2	1	0																																		6	0.666667
C. crescentus	44	2	1	2	0	0																																		6	0.666667
M. genitalium	0	1	0	0	0	0																																		6	0.166667
P. aeruginosa	46	8	1	2	2	0																																		6	0.833333
H. pylori	4	2	1	1	0	0																																		6	0.666667
M. pneumoniae	0	1	0	0	0	0																																		6	0.166667
54	COG0363	COG0740	COG0265	COG0475	COG2213	COG4245																																		6
E. coli	3	1	3	2	2	1																																		6	1
S. sanguinis	1	1	1	0	0	0																																		6	0.5
B. subtilis	2	2	4	2	1	0																																		6	0.833333
C. crescentus	1	1	5	3	0	0																																		6	0.666667
M. genitalium	0	0	0	0	0	0																																		6	0
P. aeruginosa	1	3	2	2	0	0																																		6	0.666667
H. pylori	1	1	1	2	0	1																																		6	0.833333
M. pneumoniae	0	0	0	0	1	0																																		6	0.166667
55	b3913	COG2870	COG1609	COG0493	COG3001	COG0663																																		6
E. coli	1	1	15	5	1	3																																		6	1
S. sanguinis	0	0	5	0	0	0																																		6	0.166667
B. subtilis	0	0	12	1	0	1																																		6	0.5
C. crescentus	0	1	13	1	0	1																																		6	0.666667
M. genitalium	0	0	0	0	0	0																																		6	0
P. aeruginosa	0	1	4	2	0	3																																		6	0.666667
H. pylori	0	1	0	0	0	0																																		6	0.166667
M. pneumoniae	0	0	0	0	0	0																																		6	0
56	COG3125	COG0243	COG0437	COG3381	COG0285	COG0243																																		6
E. coli	1	11	8	3	1	11																																		6	1
S. sanguinis	0	0	0	0	2	0																																		6	0.166667
B. subtilis	2	3	0	0	1	3																																		6	0.666667
C. crescentus	1	2	0	0	1	2																																		6	0.666667
M. genitalium	0	0	0	0	0	0																																		6	0
P. aeruginosa	1	6	1	0	1	6																																		6	0.833333
H. pylori	0	1	0	0	1	1																																		6	0.5
M. pneumoniae	0	0	0	0	0	0																																		6	0
57	COG0305	COG1484	COG3539	COG3923	COG0460	COG1414																																		6
E. coli	1	2	19	1	2	8																																		6	1
S. sanguinis	1	1	0	0	1	0																																		6	0.5
B. subtilis	2	3	0	0	1	1																																		6	0.666667
C. crescentus	1	0	0	0	1	1																																		6	0.5
M. genitalium	1	0	0	0	0	0																																		6	0.166667
P. aeruginosa	2	0	6	0	1	8																																		6	0.666667
H. pylori	1	0	0	0	1	0																																		6	0.333333
M. pneumoniae	1	0	0	0	0	0																																		6	0.166667
58	COG1466	COG0470	COG0781	COG0248	NOG26096	COG3188																																		6
E. coli	1	1	1	2	1	8																																		6	1
S. sanguinis	1	1	1	0	0	0																																		6	0.5
B. subtilis	1	1	1	0	0	0																																		6	0.5
C. crescentus	1	1	1	2	0	0																																		6	0.666667
M. genitalium	1	1	1	0	0	0																																		6	0.5
P. aeruginosa	1	1	1	1	0	4																																		6	0.833333
H. pylori	1	1	1	1	0	0																																		6	0.666667
M. pneumoniae	1	1	1	0	0	0																																		6	0.5
59	COG2116	COG1190	COG4785	NOG305391	COG1566	COG0477																																		6
E. coli	4	2	1	1	7	54																																		6	1
S. sanguinis	1	1	0	0	0	7																																		6	0.5
B. subtilis	2	1	0	0	1	45																																		6	0.666667
C. crescentus	0	0	0	0	1	26																																		6	0.333333
M. genitalium	0	1	0	0	0	2																																		6	0.333333
P. aeruginosa	1	1	0	0	9	61																																		6	0.666667
H. pylori	0	1	0	0	0	5																																		6	0.333333
M. pneumoniae	0	1	0	0	0	5																																		6	0.333333
60	COG0262	COG0477	COG1368	COG0442	COG2141	COG4677																																		6
E. coli	1	54	1	1	3	1																																		6	1
S. sanguinis	2	7	2	1	1	0																																		6	0.833333
B. subtilis	3	45	4	1	8	0																																		6	0.833333
C. crescentus	1	26	0	1	3	0																																		6	0.666667
M. genitalium	2	2	0	1	0	0																																		6	0.5
P. aeruginosa	2	61	2	1	11	0																																		6	0.833333
H. pylori	0	5	1	1	0	0																																		6	0.5
M. pneumoniae	2	5	0	1	0	0																																		6	0.5
61	COG3414	COG0071	COG1560	COG3839	COG1180	COG0477																																		6
E. coli	3	2	3	2	4	54																																		6	1
S. sanguinis	1	0	0	4	2	7																																		6	0.666667
B. subtilis	0	3	0	2	0	45																																		6	0.5
C. crescentus	0	2	1	0	0	26																																		6	0.5
M. genitalium	0	0	0	1	0	2																																		6	0.333333
P. aeruginosa	0	1	2	2	1	61																																		6	0.833333
H. pylori	0	0	1	0	0	5																																		6	0.333333
M. pneumoniae	1	0	0	1	0	5																																		6	0.5
62	COG2336	COG3062	COG0857	COG3381	COG1666	COG0251																																		6
E. coli	2	1	1	3	1	5																																		6	1
S. sanguinis	0	0	0	0	0	1																																		6	0.166667
B. subtilis	0	0	0	0	1	1																																		6	0.333333
C. crescentus	0	0	0	0	0	3																																		6	0.166667
M. genitalium	0	0	0	0	0	0																																		6	0
P. aeruginosa	0	1	1	0	1	8																																		6	0.666667
H. pylori	0	0	1	0	0	1																																		6	0.333333
M. pneumoniae	0	0	0	0	0	0																																		6	0
63	b1597	COG4774	COG0247	COG0566	COG2973	COG1413																																		6
E. coli	1	1	4	3	1	1																																		6	1
S. sanguinis	0	0	0	2	0	0																																		6	0.166667
B. subtilis	0	0	3	2	0	1																																		6	0.5
C. crescentus	0	1	0	3	0	0																																		6	0.333333
M. genitalium	0	0	0	1	0	0																																		6	0.166667
P. aeruginosa	0	2	3	1	0	1																																		6	0.666667
H. pylori	0	0	3	1	0	0																																		6	0.333333
M. pneumoniae	0	0	0	1	0	0																																		6	0.166667
64	COG0524	COG1530	COG0036	COG0709	COG0840	COG1620																																		6
E. coli	9	2	3	1	5	2																																		6	1
S. sanguinis	0	0	1	0	0	0																																		6	0.166667
B. subtilis	5	0	1	0	10	2																																		6	0.666667
C. crescentus	5	2	1	0	19	0																																		6	0.666667
M. genitalium	0	0	1	0	0	0																																		6	0.166667
P. aeruginosa	3	2	1	1	26	1																																		6	1
H. pylori	0	0	1	0	4	2																																		6	0.5
M. pneumoniae	0	0	1	0	0	0																																		6	0.166667
65	COG0548	COG4237	COG0481	COG0598	COG2313	NOG09294																																		6
E. coli	2	1	1	2	1	1																																		6	1
S. sanguinis	1	0	1	2	0	0																																		6	0.5
B. subtilis	1	0	1	2	0	0																																		6	0.5
C. crescentus	1	0	1	2	0	0																																		6	0.5
M. genitalium	0	0	1	0	0	0																																		6	0.166667
P. aeruginosa	2	0	1	3	0	0																																		6	0.5
H. pylori	0	0	1	1	0	0																																		6	0.333333
M. pneumoniae	0	0	1	0	0	0																																		6	0.166667
66	COG2230	COG3266	COG0586	COG0822	COG1113	NOG306766																																		6
E. coli	1	1	5	1	7	1																																		6	1
S. sanguinis	0	0	0	1	0	0																																		6	0.166667
B. subtilis	0	0	3	1	7	0																																		6	0.5
C. crescentus	2	0	1	1	0	0																																		6	0.5
M. genitalium	0	0	0	1	0	0																																		6	0.166667
P. aeruginosa	1	1	4	1	6	0																																		6	0.833333
H. pylori	1	0	2	1	0	0																																		6	0.5
M. pneumoniae	0	0	0	1	0	0																																		6	0.166667
67	COG2091	COG4147	COG1788	COG1519	COG0221	COG3188																																		6
E. coli	2	1	1	1	1	8																																		6	1
S. sanguinis	0	0	0	0	0	0																																		6	0
B. subtilis	0	1	2	0	0	0																																		6	0.333333
C. crescentus	0	0	2	1	1	0																																		6	0.5
M. genitalium	0	0	0	0	1	0																																		6	0.166667
P. aeruginosa	0	2	2	1	1	4																																		6	0.833333
H. pylori	0	0	1	1	1	0																																		6	0.5
M. pneumoniae	0	0	0	0	1	0																																		6	0.166667
68	COG2211	COG0642	COG0840	NOG10766	COG1972	COG0820																																		6
E. coli	6	20	5	1	3	1																																		6	1
S. sanguinis	0	7	0	0	0	1																																		6	0.333333
B. subtilis	3	18	10	0	3	1																																		6	0.833333
C. crescentus	2	44	19	0	1	1																																		6	0.833333
M. genitalium	0	0	0	0	0	0																																		6	0
P. aeruginosa	0	46	26	0	0	2																																		6	0.5
H. pylori	0	4	4	0	1	1																																		6	0.666667
M. pneumoniae	0	0	0	0	0	0																																		6	0
69	COG0583	COG1349	NOG17900	COG3104	COG1042	COG0583																																		6
E. coli	44	11	1	4	1	44																																		6	1
S. sanguinis	3	5	0	0	0	3																																		6	0.5
B. subtilis	19	6	0	1	0	19																																		6	0.666667
C. crescentus	11	0	0	1	0	11																																		6	0.5
M. genitalium	0	0	0	0	0	0																																		6	0
P. aeruginosa	122	3	0	0	2	122																																		6	0.666667
H. pylori	0	0	0	0	0	0																																		6	0
M. pneumoniae	0	0	0	0	0	0																																		6	0
71	COG0825	COG0439	COG0777	COG0031	COG0765																																			5
E. coli	1	1	1	2	5																																			5	1
S. sanguinis	1	1	1	1	7																																			5	1
B. subtilis	1	3	1	3	8																																			5	1
C. crescentus	1	3	1	2	1																																			5	1
M. genitalium	0	0	0	0	0																																			5	0
P. aeruginosa	1	4	2	4	8																																			5	1
H. pylori	1	1	1	1	3																																			5	1
M. pneumoniae	0	0	0	0	0																																			5	0
72	COG2025	COG0754	COG1158	COG2258	COG1775																																			5
E. coli	3	3	1	1	1																																			5	1
S. sanguinis	0	0	0	0	0																																			5	0
B. subtilis	1	0	1	1	0																																			5	0.6
C. crescentus	1	1	1	0	0																																			5	0.6
M. genitalium	0	0	0	0	0																																			5	0
P. aeruginosa	2	0	1	3	0																																			5	0.6
H. pylori	0	1	1	0	0																																			5	0.4
M. pneumoniae	0	0	0	0	0																																			5	0
73	b1369	COG1044	COG0782	COG0531	COG3789																																			5
E. coli	1	1	3	13	1																																			5	1
S. sanguinis	0	0	1	4	0																																			5	0.4
B. subtilis	0	0	1	8	0																																			5	0.4
C. crescentus	0	1	2	3	1																																			5	0.8
M. genitalium	0	0	1	2	0																																			5	0.4
P. aeruginosa	0	1	3	14	1																																			5	0.8
H. pylori	0	1	1	0	0																																			5	0.4
M. pneumoniae	0	0	1	5	0																																			5	0.4
74	COG4766	NOG307923	COG0142	COG2937	COG0027																																			5
E. coli	1	1	2	1	1																																			5	1
S. sanguinis	1	0	1	0	0																																			5	0.4
B. subtilis	0	0	3	0	1																																			5	0.4
C. crescentus	0	0	2	0	0																																			5	0.2
M. genitalium	0	0	0	0	0																																			5	0
P. aeruginosa	0	0	2	1	1																																			5	0.6
H. pylori	0	0	2	0	0																																			5	0.2
M. pneumoniae	0	0	0	0	0																																			5	0
75	COG0038	COG0773	COG1288	COG3274	COG1172																																			5
E. coli	3	2	1	1	8																																			5	1
S. sanguinis	1	1	1	0	0																																			5	0.6
B. subtilis	0	1	1	0	1																																			5	0.6
C. crescentus	1	1	1	0	1																																			5	0.8
M. genitalium	0	0	0	0	0																																			5	0
P. aeruginosa	0	2	0	0	1																																			5	0.4
H. pylori	0	1	0	0	0																																			5	0.2
M. pneumoniae	0	0	0	0	0																																			5	0
76	COG0845	COG1454	COG3143	COG0057	COG0460																																			5
E. coli	8	4	1	2	2																																			5	1
S. sanguinis	3	2	0	1	1																																			5	0.8
B. subtilis	2	1	0	2	1																																			5	0.8
C. crescentus	10	0	0	1	1																																			5	0.6
M. genitalium	0	0	0	1	0																																			5	0.2
P. aeruginosa	23	3	1	3	1																																			5	1
H. pylori	4	0	0	2	1																																			5	0.6
M. pneumoniae	0	0	0	1	0																																			5	0.2
77	COG0103	COG0048	COG0199	COG0184	COG0301																																			5
E. coli	1	1	1	1	1																																			5	1
S. sanguinis	1	1	1	1	1																																			5	1
B. subtilis	1	1	2	1	1																																			5	1
C. crescentus	1	1	1	1	0																																			5	0.8
M. genitalium	1	1	1	1	1																																			5	1
P. aeruginosa	1	1	1	1	1																																			5	1
H. pylori	1	1	1	1	0																																			5	0.8
M. pneumoniae	1	1	1	1	1																																			5	1
78	COG2190	COG0155	COG0369	COG0852	COG3217																																			5
E. coli	3	1	1	1	1																																			5	1
S. sanguinis	4	0	0	0	0																																			5	0.2
B. subtilis	5	1	3	0	0																																			5	0.6
C. crescentus	2	1	1	1	1																																			5	1
M. genitalium	1	0	0	0	0																																			5	0.2
P. aeruginosa	1	3	1	1	1																																			5	1
H. pylori	0	0	0	1	0																																			5	0.2
M. pneumoniae	0	0	0	0	0																																			5	0
79	COG4992	NOG05750	COG0372	COG2823	COG1597																																			5
E. coli	3	1	2	2	1																																			5	1
S. sanguinis	1	0	1	0	3																																			5	0.6
B. subtilis	2	0	3	0	3																																			5	0.6
C. crescentus	2	0	3	0	1																																			5	0.6
M. genitalium	0	0	0	0	0																																			5	0
P. aeruginosa	2	0	2	2	1																																			5	0.8
H. pylori	0	0	1	0	0																																			5	0.2
M. pneumoniae	0	0	0	0	0																																			5	0
80	COG2978	COG2188	COG3960	COG0550	COG2252																																			5
E. coli	1	6	1	2	4																																			5	1
S. sanguinis	0	4	0	1	1																																			5	0.6
B. subtilis	0	7	0	2	2																																			5	0.6
C. crescentus	2	3	0	1	1																																			5	0.8
M. genitalium	0	0	0	1	0																																			5	0.2
P. aeruginosa	0	7	1	2	2																																			5	0.8
H. pylori	0	0	0	2	1																																			5	0.4
M. pneumoniae	0	0	0	0	0																																			5	0
81	COG0783	COG0765	COG0601	COG0726	COG1309																																			5
E. coli	1	5	5	3	12																																			5	1
S. sanguinis	1	7	3	2	10																																			5	1
B. subtilis	2	8	3	6	16																																			5	1
C. crescentus	1	1	0	3	16																																			5	0.8
M. genitalium	0	0	1	0	0																																			5	0.2
P. aeruginosa	1	8	1	3	34																																			5	1
H. pylori	1	3	1	1	0																																			5	0.8
M. pneumoniae	0	0	1	0	0																																			5	0.2
82	b4271	COG2195	COG1882	COG0149	NOG04359																																			5
E. coli	1	2	4	1	1																																			5	1
S. sanguinis	0	1	2	1	0																																			5	0.6
B. subtilis	0	2	0	1	0																																			5	0.4
C. crescentus	0	1	0	1	0																																			5	0.4
M. genitalium	0	0	0	1	0																																			5	0.2
P. aeruginosa	0	0	0	1	0																																			5	0.2
H. pylori	0	0	0	1	0																																			5	0.2
M. pneumoniae	0	0	0	1	0																																			5	0.2
84	COG0642	b0359	COG5383	NOG10724	COG2923																																			5
E. coli	20	1	1	1	1																																			5	1
S. sanguinis	7	0	0	0	0																																			5	0.2
B. subtilis	18	0	0	0	0																																			5	0.2
C. crescentus	44	0	0	0	0																																			5	0.2
M. genitalium	0	0	0	0	0																																			5	0
P. aeruginosa	46	0	0	1	1																																			5	0.6
H. pylori	4	0	0	0	0																																			5	0.2
M. pneumoniae	0	0	0	0	0																																			5	0
85	COG1142	COG0771	COG0036	COG2969	NOG14522																																			5
E. coli	7	1	3	1	1																																			5	1
S. sanguinis	0	1	1	0	0																																			5	0.4
B. subtilis	0	1	1	0	0																																			5	0.4
C. crescentus	0	1	1	0	0																																			5	0.4
M. genitalium	0	0	1	0	0																																			5	0.2
P. aeruginosa	0	1	1	1	0																																			5	0.6
H. pylori	0	1	1	0	0																																			5	0.4
M. pneumoniae	0	0	1	0	0																																			5	0.2
86	COG0503	COG1181	COG0747	COG0768	COG2425																																			5
E. coli	2	2	4	2	1																																			5	1
S. sanguinis	3	2	2	2	0																																			5	0.8
B. subtilis	3	1	0	6	0																																			5	0.6
C. crescentus	0	1	0	2	0																																			5	0.4
M. genitalium	1	0	0	0	0																																			5	0.2
P. aeruginosa	2	3	5	3	0																																			5	0.8
H. pylori	1	1	1	2	0																																			5	0.8
M. pneumoniae	1	0	0	0	0																																			5	0.2
87	COG4565	COG1212	COG1309	COG0471	NOG06040																																			5
E. coli	2	1	12	5	1																																			5	1
S. sanguinis	0	0	10	0	0																																			5	0.2
B. subtilis	3	0	16	1	0																																			5	0.6
C. crescentus	0	1	16	0	0																																			5	0.4
M. genitalium	0	0	0	0	0																																			5	0
P. aeruginosa	0	1	34	1	0																																			5	0.6
H. pylori	0	1	0	1	0																																			5	0.4
M. pneumoniae	0	0	0	0	0																																			5	0
88	COG0664	COG0250	COG0661	COG3112	COG0223																																			5
E. coli	3	2	1	1	2																																			5	1
S. sanguinis	1	1	0	0	1																																			5	0.6
B. subtilis	1	1	0	0	1																																			5	0.6
C. crescentus	5	1	2	0	1																																			5	0.8
M. genitalium	0	1	0	0	1																																			5	0.4
P. aeruginosa	5	1	1	0	2																																			5	0.8
H. pylori	0	1	0	0	1																																			5	0.4
M. pneumoniae	0	1	0	0	1																																			5	0.4
89	COG1118	COG0014	COG1489	COG3279	b2981																																			5
E. coli	1	1	1	2	1																																			5	1
S. sanguinis	0	1	0	3	0																																			5	0.4
B. subtilis	0	1	0	2	0																																			5	0.4
C. crescentus	1	1	1	5	0																																			5	0.8
M. genitalium	0	0	0	0	0																																			5	0
P. aeruginosa	1	1	1	1	0																																			5	0.8
H. pylori	1	0	0	0	0																																			5	0.2
M. pneumoniae	0	0	0	0	0																																			5	0
90	COG4150	COG3412	COG0431	NOG12793	COG0531																																			5
E. coli	1	1	2	4	13																																			5	1
S. sanguinis	0	1	3	30	4																																			5	0.8
B. subtilis	0	0	1	8	8																																			5	0.6
C. crescentus	0	0	2	22	3																																			5	0.6
M. genitalium	0	0	1	17	2																																			5	0.6
P. aeruginosa	0	0	4	15	14																																			5	0.6
H. pylori	0	0	0	14	0																																			5	0.2
M. pneumoniae	0	0	1	42	5																																			5	0.6
91	COG0280	COG0209	COG0583	COG0217	COG4589																																			5
E. coli	3	2	44	2	1																																			5	1
S. sanguinis	1	1	3	1	0																																			5	0.8
B. subtilis	2	2	19	2	0																																			5	0.8
C. crescentus	2	2	11	1	0																																			5	0.8
M. genitalium	1	1	0	1	0																																			5	0.6
P. aeruginosa	1	3	122	1	1																																			5	1
H. pylori	0	1	0	1	0																																			5	0.4
M. pneumoniae	1	1	0	1	0																																			5	0.6
92	COG0811	COG2262	COG1905	COG1894	COG1034																																			5
E. coli	2	1	1	1	1																																			5	1
S. sanguinis	0	1	0	0	0																																			5	0.2
B. subtilis	0	1	0	0	0																																			5	0.2
C. crescentus	2	1	1	1	1																																			5	1
M. genitalium	0	0	0	0	0																																			5	0
P. aeruginosa	5	1	1	1	1																																			5	1
H. pylori	3	0	0	0	1																																			5	0.4
M. pneumoniae	0	0	0	0	0																																			5	0
93	COG0326	COG3262	NOG05566	COG2199	COG2805																																			5
E. coli	1	2	1	19	1																																			5	1
S. sanguinis	0	0	0	0	1																																			5	0.2
B. subtilis	1	0	0	4	0																																			5	0.4
C. crescentus	0	0	0	7	0																																			5	0.2
M. genitalium	0	0	0	0	0																																			5	0
P. aeruginosa	2	0	0	19	1																																			5	0.6
H. pylori	1	0	0	0	0																																			5	0.2
M. pneumoniae	0	0	0	0	0																																			5	0
94	COG0524	COG1165	COG0380	COG4948	COG0498																																			5
E. coli	9	1	1	6	1																																			5	1
S. sanguinis	0	0	0	0	1																																			5	0.2
B. subtilis	5	1	0	4	1																																			5	0.8
C. crescentus	5	0	0	3	1																																			5	0.6
M. genitalium	0	0	0	0	0																																			5	0
P. aeruginosa	3	0	0	3	1																																			5	0.6
H. pylori	0	0	0	0	1																																			5	0.2
M. pneumoniae	0	0	0	0	0																																			5	0
95	COG0110	COG0024	COG0841	COG1309	COG2203																																			5
E. coli	4	1	6	12	1																																			5	1
S. sanguinis	2	1	0	10	0																																			5	0.6
B. subtilis	3	2	1	16	1																																			5	1
C. crescentus	1	1	5	16	3																																			5	1
M. genitalium	0	1	0	0	0																																			5	0.2
P. aeruginosa	2	2	13	34	4																																			5	1
H. pylori	0	1	1	0	0																																			5	0.4
M. pneumoniae	0	1	0	0	0																																			5	0.2
96	COG1299	COG0625	COG2022	COG0814	COG0531																																			5
E. coli	5	8	1	8	13																																			5	1
S. sanguinis	1	2	0	0	4																																			5	0.6
B. subtilis	2	0	1	0	8																																			5	0.6
C. crescentus	0	19	1	0	3																																			5	0.6
M. genitalium	1	0	0	0	2																																			5	0.4
P. aeruginosa	1	17	1	3	14																																			5	1
H. pylori	0	0	0	1	0																																			5	0.2
M. pneumoniae	1	0	0	0	5																																			5	0.4
97	COG3192	COG0449	COG1947	COG0671	COG0586																																			5
E. coli	1	1	1	4	5																																			5	1
S. sanguinis	1	1	0	2	0																																			5	0.6
B. subtilis	1	2	1	2	3																																			5	1
C. crescentus	0	1	1	2	1																																			5	0.8
M. genitalium	0	0	0	0	0																																			5	0
P. aeruginosa	1	1	1	4	4																																			5	1
H. pylori	0	1	1	4	2																																			5	0.8
M. pneumoniae	0	0	0	0	0																																			5	0
98	COG1160	COG1250	COG0183	b2443	COG1925																																			5
E. coli	1	3	5	1	6																																			5	1
S. sanguinis	1	0	0	0	1																																			5	0.4
B. subtilis	1	2	3	0	2																																			5	0.8
C. crescentus	1	4	11	0	3																																			5	0.8
M. genitalium	1	0	0	0	1																																			5	0.4
P. aeruginosa	1	6	11	0	3																																			5	0.8
H. pylori	1	0	1	0	0																																			5	0.4
M. pneumoniae	1	0	0	0	1																																			5	0.4
99	COG1740	COG0374	COG0680	NOG11979	b2970																																			5
E. coli	2	2	3	1	1																																			5	1
S. sanguinis	0	0	0	0	0																																			5	0
B. subtilis	0	0	0	0	0																																			5	0
C. crescentus	0	0	0	0	0																																			5	0
M. genitalium	0	0	0	0	0																																			5	0
P. aeruginosa	0	0	0	0	0																																			5	0
H. pylori	1	1	1	0	0																																			5	0.6
M. pneumoniae	0	0	0	0	0																																			5	0
100	COG0589	COG1335	COG1801	COG0589	COG0523																																			5
E. coli	6	4	1	6	2																																			5	1
S. sanguinis	1	2	0	1	0																																			5	0.6
B. subtilis	2	5	1	2	1																																			5	1
C. crescentus	1	2	1	1	1																																			5	1
M. genitalium	0	0	0	0	0																																			5	0
P. aeruginosa	8	10	2	8	4																																			5	1
H. pylori	0	0	0	0	1																																			5	0.2
M. pneumoniae	0	0	0	0	0																																			5	0
101	COG1132	COG1063	COG2055	COG0488	NOG238899																																			5
E. coli	3	11	3	4	1																																			5	1
S. sanguinis	14	2	0	5	0																																			5	0.6
B. subtilis	9	6	1	5	0																																			5	0.8
C. crescentus	3	1	0	5	0																																			5	0.6
M. genitalium	2	0	0	0	0																																			5	0.2
P. aeruginosa	8	5	1	5	0																																			5	0.8
H. pylori	3	0	0	1	0																																			5	0.4
M. pneumoniae	2	1	0	0	0																																			5	0.4
102	NOG04188	COG0172	COG2818	b2612	NOG13266																																			5
E. coli	1	1	1	1	1																																			5	1
S. sanguinis	0	1	2	0	0																																			5	0.4
B. subtilis	0	1	0	0	0																																			5	0.2
C. crescentus	0	1	1	0	0																																			5	0.4
M. genitalium	0	1	0	0	0																																			5	0.2
P. aeruginosa	0	1	2	0	0																																			5	0.4
H. pylori	0	1	0	0	0																																			5	0.2
M. pneumoniae	0	1	0	0	0																																			5	0.2
103	COG1129	COG2249	COG1464	COG1064	b0987																																			5
E. coli	8	4	2	3	1																																			5	1
S. sanguinis	0	2	1	1	0																																			5	0.6
B. subtilis	1	3	2	1	0																																			5	0.8
C. crescentus	1	2	1	0	0																																			5	0.6
M. genitalium	0	0	0	0	0																																			5	0
P. aeruginosa	1	4	3	2	0																																			5	0.8
H. pylori	0	1	1	1	0																																			5	0.6
M. pneumoniae	0	0	0	0	0																																			5	0
105	COG0073	COG0342	COG2199	COG2244	COG1289																																			5
E. coli	3	1	19	4	6																																			5	1
S. sanguinis	3	0	0	2	0																																			5	0.4
B. subtilis	4	1	4	5	1																																			5	1
C. crescentus	1	1	7	3	0																																			5	0.8
M. genitalium	1	0	0	0	0																																			5	0.2
P. aeruginosa	3	2	19	1	7																																			5	1
H. pylori	2	1	0	0	0																																			5	0.4
M. pneumoniae	2	0	0	0	0																																			5	0.2
107	COG0366	COG0477	COG1132	COG2264	b2190																																			5
E. coli	5	54	3	1	1																																			5	1
S. sanguinis	4	7	14	1	0																																			5	0.8
B. subtilis	6	45	9	1	0																																			5	0.8
C. crescentus	3	26	3	1	0																																			5	0.8
M. genitalium	0	2	2	0	0																																			5	0.4
P. aeruginosa	2	61	8	1	0																																			5	0.8
H. pylori	0	5	3	1	0																																			5	0.6
M. pneumoniae	0	5	2	0	0																																			5	0.4
108	COG0531	COG0348	COG1177	COG2256	COG0477																																			5
E. coli	13	2	3	1	54																																			5	1
S. sanguinis	4	0	1	1	7																																			5	0.8
B. subtilis	8	0	0	1	45																																			5	0.6
C. crescentus	3	1	1	1	26																																			5	1
M. genitalium	2	0	1	0	2																																			5	0.6
P. aeruginosa	14	3	5	1	61																																			5	1
H. pylori	0	1	0	1	5																																			5	0.6
M. pneumoniae	5	0	1	0	5																																			5	0.6
109	COG0147	COG1162	COG2148	NOG04042	NOG329889																																			5
E. coli	2	1	1	1	1																																			5	1
S. sanguinis	2	1	1	0	0																																			5	0.6
B. subtilis	2	1	1	0	0																																			5	0.6
C. crescentus	2	0	5	0	0																																			5	0.4
M. genitalium	0	1	0	0	0																																			5	0.2
P. aeruginosa	6	1	0	1	0																																			5	0.6
H. pylori	2	0	0	0	0																																			5	0.2
M. pneumoniae	0	1	0	0	0																																			5	0.2
110	COG0563	COG0843	COG0436	COG0824																																				4
E. coli	1	1	3	2																																				4	1
S. sanguinis	2	0	3	0																																				4	0.5
B. subtilis	2	2	6	2																																				4	1
C. crescentus	1	2	4	3																																				4	1
M. genitalium	1	0	0	0																																				4	0.25
P. aeruginosa	2	2	6	7																																				4	1
H. pylori	1	0	2	1																																				4	0.75
M. pneumoniae	1	0	0	0																																				4	0.25
111	COG0450	COG0148	COG0115	COG0126																																				4
E. coli	1	1	2	1																																				4	1
S. sanguinis	0	1	2	1																																				4	0.75
B. subtilis	2	1	4	1																																				4	1
C. crescentus	1	1	3	1																																				4	1
M. genitalium	0	1	0	1																																				4	0.5
P. aeruginosa	4	1	2	1																																				4	1
H. pylori	1	1	2	1																																				4	1
M. pneumoniae	0	1	0	1																																				4	0.5
112	COG0531	COG2918	COG0773	COG3076																																				4
E. coli	13	1	2	1																																				4	1
S. sanguinis	4	1	1	0																																				4	0.75
B. subtilis	8	0	1	0																																				4	0.5
C. crescentus	3	0	1	0																																				4	0.5
M. genitalium	2	0	0	0																																				4	0.25
P. aeruginosa	14	1	2	0																																				4	0.75
H. pylori	0	0	1	0																																				4	0.25
M. pneumoniae	5	0	0	0																																				4	0.25
114	COG1414	COG1414	COG1501	COG0494																																				4
E. coli	8	8	2	12																																				4	1
S. sanguinis	0	0	0	9																																				4	0.25
B. subtilis	1	1	0	4																																				4	0.75
C. crescentus	1	1	1	12																																				4	1
M. genitalium	0	0	0	0																																				4	0
P. aeruginosa	8	8	0	9																																				4	0.75
H. pylori	0	0	0	2																																				4	0.25
M. pneumoniae	0	0	0	0																																				4	0
115	COG0860	COG4776	COG0571	COG2110																																				4
E. coli	3	1	1	1																																				4	1
S. sanguinis	0	0	1	0																																				4	0.25
B. subtilis	5	0	1	0																																				4	0.5
C. crescentus	1	0	1	0																																				4	0.5
M. genitalium	0	0	1	0																																				4	0.25
P. aeruginosa	2	0	1	2																																				4	0.75
H. pylori	1	0	1	0																																				4	0.5
M. pneumoniae	0	0	1	0																																				4	0.25
116	COG2132	NOG81096	COG0667	COG1253																																				4
E. coli	2	1	5	3																																				4	1
S. sanguinis	0	0	0	1																																				4	0.25
B. subtilis	1	0	5	5																																				4	0.75
C. crescentus	1	0	4	2																																				4	0.75
M. genitalium	0	0	0	1																																				4	0.25
P. aeruginosa	2	0	6	2																																				4	0.75
H. pylori	0	0	1	1																																				4	0.5
M. pneumoniae	0	0	0	1																																				4	0.25
117	COG0056	COG0355	COG0055	COG4771																																				4
E. coli	1	1	1	2																																				4	1
S. sanguinis	1	1	1	0																																				4	0.75
B. subtilis	1	1	1	0																																				4	0.75
C. crescentus	1	1	1	0																																				4	0.75
M. genitalium	1	1	1	0																																				4	0.75
P. aeruginosa	1	1	1	3																																				4	1
H. pylori	1	1	1	0																																				4	0.75
M. pneumoniae	1	1	1	0																																				4	0.75
118	NOG10411	COG1070	COG0652	COG3209																																				4
E. coli	1	6	2	4																																				4	1
S. sanguinis	0	1	2	0																																				4	0.5
B. subtilis	0	4	1	1																																				4	0.75
C. crescentus	0	0	5	0																																				4	0.25
M. genitalium	0	0	0	0																																				4	0
P. aeruginosa	0	2	2	7																																				4	0.75
H. pylori	0	0	1	0																																				4	0.25
M. pneumoniae	0	0	0	0																																				4	0
119	COG3155	COG0694	COG1854	COG1678																																				4
E. coli	1	1	1	1																																				4	1
S. sanguinis	0	0	1	0																																				4	0.25
B. subtilis	0	1	1	0																																				4	0.5
C. crescentus	0	1	0	1																																				4	0.5
M. genitalium	0	0	0	0																																				4	0
P. aeruginosa	1	1	0	1																																				4	0.75
H. pylori	0	2	1	0																																				4	0.5
M. pneumoniae	0	0	0	0																																				4	0
120	COG0104	COG0046	COG0842	COG1011																																				4
E. coli	1	1	5	4																																				4	1
S. sanguinis	1	1	2	2																																				4	1
B. subtilis	1	1	3	2																																				4	1
C. crescentus	1	1	3	4																																				4	1
M. genitalium	0	0	0	0																																				4	0
P. aeruginosa	1	1	5	3																																				4	1
H. pylori	1	0	4	0																																				4	0.5
M. pneumoniae	0	0	0	0																																				4	0
121	COG1381	COG0051	COG1187	NOG12109																																				4
E. coli	1	1	4	1																																				4	1
S. sanguinis	1	1	3	0																																				4	0.75
B. subtilis	1	1	2	0																																				4	0.75
C. crescentus	1	1	3	0																																				4	0.75
M. genitalium	0	1	0	0																																				4	0.25
P. aeruginosa	1	1	4	0																																				4	0.75
H. pylori	0	1	1	0																																				4	0.5
M. pneumoniae	0	1	0	0																																				4	0.25
122	COG0271	COG0601	COG0278	COG1174																																				4
E. coli	1	5	1	2																																				4	1
S. sanguinis	0	3	0	1																																				4	0.5
B. subtilis	0	3	0	4																																				4	0.5
C. crescentus	2	0	1	0																																				4	0.5
M. genitalium	0	1	0	0																																				4	0.25
P. aeruginosa	1	1	1	2																																				4	1
H. pylori	0	1	0	1																																				4	0.5
M. pneumoniae	0	1	0	0																																				4	0.25
123	COG2214	bactNOG50276	COG0524	NOG41705																																				4
E. coli	1	1	9	1																																				4	1
S. sanguinis	0	0	0	0																																				4	0
B. subtilis	0	0	5	0																																				4	0.25
C. crescentus	4	0	5	1																																				4	0.75
M. genitalium	2	0	0	0																																				4	0.25
P. aeruginosa	1	0	3	0																																				4	0.5
H. pylori	2	0	0	0																																				4	0.25
M. pneumoniae	2	0	0	0																																				4	0.25
124	COG0513	COG0243	COG0241	COG1151																																				4
E. coli	5	11	2	1																																				4	1
S. sanguinis	3	0	0	0																																				4	0.25
B. subtilis	4	3	0	0																																				4	0.5
C. crescentus	4	2	1	0																																				4	0.75
M. genitalium	2	0	0	0																																				4	0.25
P. aeruginosa	6	6	1	0																																				4	0.75
H. pylori	1	1	1	0																																				4	0.75
M. pneumoniae	2	0	0	0																																				4	0.25
125	COG0617	COG2197	COG0152	COG0583																																				4
E. coli	2	9	1	44																																				4	1
S. sanguinis	1	3	1	3																																				4	1
B. subtilis	1	9	1	19																																				4	1
C. crescentus	1	1	2	11																																				4	1
M. genitalium	0	0	0	0																																				4	0
P. aeruginosa	2	17	1	122																																				4	1
H. pylori	1	0	0	0																																				4	0.25
M. pneumoniae	0	0	0	0																																				4	0
126	COG1188	COG0419	COG2211	COG3895																																				4
E. coli	1	1	6	1																																				4	1
S. sanguinis	1	0	0	0																																				4	0.25
B. subtilis	1	1	3	0																																				4	0.75
C. crescentus	1	0	2	0																																				4	0.5
M. genitalium	0	0	0	0																																				4	0
P. aeruginosa	1	1	0	1																																				4	0.75
H. pylori	1	0	0	0																																				4	0.25
M. pneumoniae	0	0	0	0																																				4	0
127	COG0006	COG0564	COG1806	NOG38819																																				4
E. coli	3	4	1	1																																				4	1
S. sanguinis	2	3	1	0																																				4	0.75
B. subtilis	2	3	1	0																																				4	0.75
C. crescentus	1	3	1	0																																				4	0.75
M. genitalium	1	2	0	0																																				4	0.5
P. aeruginosa	2	4	1	0																																				4	0.75
H. pylori	1	3	0	0																																				4	0.5
M. pneumoniae	1	2	0	0																																				4	0.5
128	COG0583	COG0183	COG0654	b1347																																				4
E. coli	44	5	4	1																																				4	1
S. sanguinis	3	0	0	0																																				4	0.25
B. subtilis	19	3	2	0																																				4	0.75
C. crescentus	11	11	2	0																																				4	0.75
M. genitalium	0	0	0	0																																				4	0
P. aeruginosa	122	11	7	0																																				4	0.75
H. pylori	0	1	0	0																																				4	0.25
M. pneumoniae	0	0	0	0																																				4	0
129	COG0516	COG0741	COG2195	COG0006																																				4
E. coli	2	4	2	3																																				4	1
S. sanguinis	1	1	1	2																																				4	1
B. subtilis	2	4	2	2																																				4	1
C. crescentus	1	3	1	1																																				4	1
M. genitalium	0	0	0	1																																				4	0.25
P. aeruginosa	1	3	0	2																																				4	0.75
H. pylori	2	2	0	1																																				4	0.75
M. pneumoniae	0	0	0	1																																				4	0.25
130	COG0642	COG0346	COG0747	COG1166																																				4
E. coli	20	2	4	1																																				4	1
S. sanguinis	7	6	2	0																																				4	0.75
B. subtilis	18	11	0	0																																				4	0.5
C. crescentus	44	12	0	0																																				4	0.5
M. genitalium	0	0	0	0																																				4	0
P. aeruginosa	46	12	5	1																																				4	1
H. pylori	4	0	1	1																																				4	0.75
M. pneumoniae	0	0	0	0																																				4	0
131	COG0337	COG0480	COG0796	COG0171																																				4
E. coli	1	1	1	1																																				4	1
S. sanguinis	1	1	1	1																																				4	1
B. subtilis	1	1	2	1																																				4	1
C. crescentus	1	1	1	1																																				4	1
M. genitalium	0	1	0	1																																				4	0.5
P. aeruginosa	1	2	1	1																																				4	1
H. pylori	1	1	1	1																																				4	1
M. pneumoniae	0	1	0	1																																				4	0.5
133	COG0318	COG3717	COG0809	COG1312																																				4
E. coli	5	1	1	1																																				4	1
S. sanguinis	0	0	1	0																																				4	0.25
B. subtilis	7	1	1	1																																				4	1
C. crescentus	14	1	1	0																																				4	0.75
M. genitalium	0	0	0	0																																				4	0
P. aeruginosa	10	0	1	0																																				4	0.5
H. pylori	0	0	1	0																																				4	0.25
M. pneumoniae	0	0	0	0																																				4	0
134	COG2184	NOG85553	NOG15976	COG1502																																				4
E. coli	1	1	1	4																																				4	1
S. sanguinis	0	0	0	1																																				4	0.25
B. subtilis	0	0	0	3																																				4	0.25
C. crescentus	0	0	0	1																																				4	0.25
M. genitalium	0	0	0	0																																				4	0
P. aeruginosa	0	0	0	8																																				4	0.25
H. pylori	1	0	0	2																																				4	0.5
M. pneumoniae	0	0	0	0																																				4	0
135	COG0545	COG0580	COG1113	COG0168																																				4
E. coli	2	2	7	2																																				4	1
S. sanguinis	0	3	0	2																																				4	0.5
B. subtilis	0	1	7	2																																				4	0.75
C. crescentus	2	1	0	0																																				4	0.5
M. genitalium	0	1	0	1																																				4	0.5
P. aeruginosa	4	2	6	2																																				4	1
H. pylori	0	0	0	0																																				4	0
M. pneumoniae	0	1	0	1																																				4	0.5
136	COG0295	COG2884	b1368	b2639																																				4
E. coli	1	1	1	1																																				4	1
S. sanguinis	1	1	0	0																																				4	0.5
B. subtilis	1	1	0	0																																				4	0.5
C. crescentus	1	1	0	0																																				4	0.5
M. genitalium	1	0	0	0																																				4	0.25
P. aeruginosa	0	1	0	0																																				4	0.25
H. pylori	0	0	0	0																																				4	0
M. pneumoniae	1	0	0	0																																				4	0.25
137	COG0772	COG0770	COG1957	NOG13374																																				4
E. coli	2	1	3	1																																				4	1
S. sanguinis	2	1	0	0																																				4	0.5
B. subtilis	3	1	0	0																																				4	0.5
C. crescentus	3	1	2	0																																				4	0.75
M. genitalium	0	0	0	0																																				4	0
P. aeruginosa	2	1	1	0																																				4	0.75
H. pylori	2	1	0	0																																				4	0.5
M. pneumoniae	0	0	0	0																																				4	0
138	COG3188	COG0707	b1401	COG1940																																				4
E. coli	8	1	1	7																																				4	1
S. sanguinis	0	1	0	4																																				4	0.5
B. subtilis	0	3	0	3																																				4	0.5
C. crescentus	0	1	0	3																																				4	0.5
M. genitalium	0	0	0	0																																				4	0
P. aeruginosa	4	1	0	0																																				4	0.5
H. pylori	0	1	0	0																																				4	0.25
M. pneumoniae	0	0	0	0																																				4	0
139	COG1455	COG1171	COG0376	COG0760																																				4
E. coli	1	3	1	3																																				4	1
S. sanguinis	4	1	0	1																																				4	0.75
B. subtilis	3	1	0	2																																				4	0.75
C. crescentus	0	2	1	3																																				4	0.75
M. genitalium	0	0	0	0																																				4	0
P. aeruginosa	0	4	0	7																																				4	0.5
H. pylori	0	0	0	3																																				4	0.25
M. pneumoniae	0	0	0	0																																				4	0
141	COG1363	COG0696	COG1396	COG0845																																				4
E. coli	3	1	6	8																																				4	1
S. sanguinis	2	0	8	3																																				4	0.75
B. subtilis	3	1	9	2																																				4	1
C. crescentus	0	0	9	10																																				4	0.5
M. genitalium	0	1	0	0																																				4	0.25
P. aeruginosa	2	1	14	23																																				4	1
H. pylori	0	1	0	4																																				4	0.5
M. pneumoniae	0	1	0	0																																				4	0.25
142	COG0747	COG0246	COG3127	b1458																																				4
E. coli	4	5	1	1																																				4	1
S. sanguinis	2	0	0	0																																				4	0.25
B. subtilis	0	2	0	0																																				4	0.25
C. crescentus	0	1	1	0																																				4	0.5
M. genitalium	0	0	0	0																																				4	0
P. aeruginosa	5	1	1	0																																				4	0.75
H. pylori	1	0	0	0																																				4	0.25
M. pneumoniae	0	1	0	0																																				4	0.25
143	COG0593	COG0457	COG1215	COG4239																																				4
E. coli	2	4	3	1																																				4	1
S. sanguinis	1	1	1	0																																				4	0.75
B. subtilis	1	15	1	0																																				4	0.75
C. crescentus	3	8	1	0																																				4	0.75
M. genitalium	1	0	0	0																																				4	0.25
P. aeruginosa	2	6	2	2																																				4	1
H. pylori	1	2	0	1																																				4	0.75
M. pneumoniae	1	0	0	0																																				4	0.25
144	COG0265	COG0766	COG0489	COG2183																																				4
E. coli	3	1	3	1																																				4	1
S. sanguinis	1	2	1	1																																				4	1
B. subtilis	4	2	3	1																																				4	1
C. crescentus	5	1	2	0																																				4	0.75
M. genitalium	0	0	0	0																																				4	0
P. aeruginosa	2	1	1	1																																				4	1
H. pylori	1	1	1	0																																				4	0.75
M. pneumoniae	0	0	0	0																																				4	0
145	COG3550	COG0616	COG0500	COG0789																																				4
E. coli	1	2	10	5																																				4	1
S. sanguinis	0	0	11	3																																				4	0.5
B. subtilis	0	1	11	10																																				4	0.75
C. crescentus	4	1	14	4																																				4	1
M. genitalium	0	0	0	0																																				4	0
P. aeruginosa	0	2	24	10																																				4	0.75
H. pylori	0	1	3	1																																				4	0.75
M. pneumoniae	0	0	0	0																																				4	0
146	COG0477	COG0402	COG1879	COG0526																																				4
E. coli	54	4	8	4																																				4	1
S. sanguinis	7	1	1	7																																				4	1
B. subtilis	45	0	1	10																																				4	0.75
C. crescentus	26	2	1	4																																				4	1
M. genitalium	2	0	0	1																																				4	0.5
P. aeruginosa	61	6	1	9																																				4	1
H. pylori	5	1	0	2																																				4	0.75
M. pneumoniae	5	0	0	1																																				4	0.5
147	COG3637	COG1175	COG3839	COG0668																																				4
E. coli	1	3	2	4																																				4	1
S. sanguinis	0	3	4	1																																				4	0.75
B. subtilis	0	6	2	3																																				4	0.75
C. crescentus	2	0	0	1																																				4	0.5
M. genitalium	0	1	1	0																																				4	0.5
P. aeruginosa	0	2	2	6																																				4	0.75
H. pylori	0	0	0	3																																				4	0.25
M. pneumoniae	0	1	1	0																																				4	0.5
148	COG2207	COG2265	COG3695	COG5339																																				4
E. coli	23	3	1	2																																				4	1
S. sanguinis	6	2	1	0																																				4	0.75
B. subtilis	10	2	0	0																																				4	0.5
C. crescentus	9	1	0	0																																				4	0.5
M. genitalium	0	0	0	0																																				4	0
P. aeruginosa	54	2	1	0																																				4	0.75
H. pylori	0	0	0	0																																				4	0
M. pneumoniae	0	0	0	0																																				4	0
149	COG1401	COG2001	COG0566	COG0062																																				4
E. coli	1	1	3	1																																				4	1
S. sanguinis	0	0	2	0																																				4	0.25
B. subtilis	1	1	2	0																																				4	0.75
C. crescentus	0	1	3	1																																				4	0.75
M. genitalium	0	1	1	0																																				4	0.5
P. aeruginosa	0	1	1	1																																				4	0.75
H. pylori	1	0	1	1																																				4	0.75
M. pneumoniae	0	1	1	0																																				4	0.5
150	COG1186	COG0472	COG3037	COG0243																																				4
E. coli	2	2	1	11																																				4	1
S. sanguinis	1	2	1	0																																				4	0.75
B. subtilis	1	2	0	3																																				4	0.75
C. crescentus	2	1	0	2																																				4	0.75
M. genitalium	0	0	0	0																																				4	0
P. aeruginosa	3	2	0	6																																				4	0.75
H. pylori	1	2	0	1																																				4	0.75
M. pneumoniae	0	0	1	0																																				4	0.25
151	COG0609	COG1028	COG1043	COG2904																																				4
E. coli	4	16	1	1																																				4	1
S. sanguinis	3	4	0	0																																				4	0.5
B. subtilis	9	29	0	0																																				4	0.5
C. crescentus	1	28	1	0																																				4	0.75
M. genitalium	0	0	0	0																																				4	0
P. aeruginosa	5	47	1	1																																				4	1
H. pylori	1	3	1	0																																				4	0.75
M. pneumoniae	0	0	0	0																																				4	0
152	COG2386	COG0774	COG0528	COG0352																																				4
E. coli	1	1	1	1																																				4	1
S. sanguinis	0	0	1	0																																				4	0.25
B. subtilis	0	0	1	2																																				4	0.5
C. crescentus	1	1	1	2																																				4	1
M. genitalium	0	0	1	0																																				4	0.25
P. aeruginosa	1	1	1	2																																				4	1
H. pylori	0	1	1	1																																				4	0.75
M. pneumoniae	0	0	1	0																																				4	0.25
154	COG1328	COG0602	COG1376	COG5455																																				4
E. coli	1	2	4	1																																				4	1
S. sanguinis	2	1	0	0																																				4	0.5
B. subtilis	0	1	3	0																																				4	0.5
C. crescentus	0	1	0	1																																				4	0.5
M. genitalium	0	0	0	0																																				4	0
P. aeruginosa	1	2	2	0																																				4	0.75
H. pylori	0	1	0	0																																				4	0.25
M. pneumoniae	0	0	0	0																																				4	0
155	COG0332	COG0260	COG0260	COG3340																																				4
E. coli	1	2	2	1																																				4	1
S. sanguinis	2	0	0	1																																				4	0.5
B. subtilis	2	1	1	1																																				4	1
C. crescentus	3	3	3	0																																				4	0.75
M. genitalium	0	1	1	0																																				4	0.5
P. aeruginosa	5	1	1	0																																				4	0.75
H. pylori	1	1	1	0																																				4	0.75
M. pneumoniae	0	1	1	0																																				4	0.5
156	COG0415	COG1092	b4325	COG1012																																				4
E. coli	1	2	1	12																																				4	1
S. sanguinis	0	1	0	3																																				4	0.5
B. subtilis	0	1	0	11																																				4	0.5
C. crescentus	1	1	0	14																																				4	0.75
M. genitalium	0	0	0	0																																				4	0
P. aeruginosa	1	3	0	21																																				4	0.75
H. pylori	0	0	0	1																																				4	0.25
M. pneumoniae	0	0	0	0																																				4	0
158	COG0445	COG1686	COG0667	b2772																																				4
E. coli	1	4	5	1																																				4	1
S. sanguinis	1	2	0	0																																				4	0.5
B. subtilis	1	3	5	0																																				4	0.75
C. crescentus	1	1	4	0																																				4	0.75
M. genitalium	1	0	0	0																																				4	0.25
P. aeruginosa	1	2	6	0																																				4	0.75
H. pylori	1	0	1	0																																				4	0.5
M. pneumoniae	1	0	0	0																																				4	0.25
159	COG0441	COG0207	COG1045	COG4943																																				4
E. coli	1	1	2	2																																				4	1
S. sanguinis	1	1	1	0																																				4	0.75
B. subtilis	2	2	1	0																																				4	0.75
C. crescentus	1	1	1	0																																				4	0.75
M. genitalium	1	1	0	0																																				4	0.5
P. aeruginosa	1	1	2	1																																				4	1
H. pylori	1	0	1	0																																				4	0.5
M. pneumoniae	1	1	0	0																																				4	0.5
160	COG0347	COG0322	COG2200	COG2885																																				4
E. coli	2	2	15	4																																				4	1
S. sanguinis	0	1	0	0																																				4	0.25
B. subtilis	1	2	2	0																																				4	0.75
C. crescentus	3	1	9	5																																				4	1
M. genitalium	0	1	0	0																																				4	0.25
P. aeruginosa	1	1	15	10																																				4	1
H. pylori	0	1	0	1																																				4	0.5
M. pneumoniae	0	1	0	0																																				4	0.25
161	COG0737	COG1929	COG2606	COG1653																																				4
E. coli	2	2	2	2																																				4	1
S. sanguinis	2	1	1	3																																				4	1
B. subtilis	3	1	2	6																																				4	1
C. crescentus	0	0	1	0																																				4	0.25
M. genitalium	0	0	0	0																																				4	0
P. aeruginosa	0	1	4	2																																				4	0.75
H. pylori	1	0	0	0																																				4	0.25
M. pneumoniae	0	0	0	0																																				4	0
162	COG3088	COG0547	NOG07546	COG1954																																				4
E. coli	2	2	1	1																																				4	1
S. sanguinis	0	1	0	0																																				4	0.25
B. subtilis	0	1	0	1																																				4	0.5
C. crescentus	1	1	0	0																																				4	0.5
M. genitalium	0	0	0	0																																				4	0
P. aeruginosa	1	2	0	0																																				4	0.5
H. pylori	0	1	0	0																																				4	0.25
M. pneumoniae	0	0	0	0																																				4	0
165	COG0323	COG0539	COG3082																																					3
E. coli	1	1	1																																					3	1
S. sanguinis	1	1	0																																					3	0.666667
B. subtilis	1	1	0																																					3	0.666667
C. crescentus	1	1	0																																					3	0.666667
M. genitalium	0	0	0																																					3	0
P. aeruginosa	1	1	0																																					3	0.666667
H. pylori	0	1	0																																					3	0.333333
M. pneumoniae	0	0	0																																					3	0
166	COG0304	COG1067	COG0437																																					3
E. coli	2	1	8																																					3	1
S. sanguinis	1	0	0																																					3	0.333333
B. subtilis	2	1	0																																					3	0.666667
C. crescentus	2	0	0																																					3	0.333333
M. genitalium	0	0	0																																					3	0
P. aeruginosa	5	1	1																																					3	1
H. pylori	1	0	0																																					3	0.333333
M. pneumoniae	0	0	0																																					3	0
167	COG1982	COG0122	COG0074																																					3
E. coli	5	1	3																																					3	1
S. sanguinis	0	0	0																																					3	0
B. subtilis	2	2	1																																					3	1
C. crescentus	0	1	1																																					3	0.666667
M. genitalium	0	0	0																																					3	0
P. aeruginosa	2	1	1																																					3	1
H. pylori	0	0	0																																					3	0
M. pneumoniae	0	0	0																																					3	0
168	COG0100	COG0268	COG1396																																					3
E. coli	1	1	6																																					3	1
S. sanguinis	1	1	8																																					3	1
B. subtilis	1	1	9																																					3	1
C. crescentus	1	1	9																																					3	1
M. genitalium	1	1	0																																					3	0.666667
P. aeruginosa	1	1	14																																					3	1
H. pylori	1	1	0																																					3	0.666667
M. pneumoniae	1	1	0																																					3	0.666667
169	COG0639	COG0241	COG0625																																					3
E. coli	3	2	8																																					3	1
S. sanguinis	2	0	2																																					3	0.666667
B. subtilis	1	0	0																																					3	0.333333
C. crescentus	1	1	19																																					3	1
M. genitalium	0	0	0																																					3	0
P. aeruginosa	2	1	17																																					3	1
H. pylori	0	1	0																																					3	0.333333
M. pneumoniae	0	0	0																																					3	0
171	COG1640	COG2894	COG1940																																					3
E. coli	1	1	7																																					3	1
S. sanguinis	1	0	4																																					3	0.666667
B. subtilis	0	1	3																																					3	0.666667
C. crescentus	0	0	3																																					3	0.333333
M. genitalium	0	0	0																																					3	0
P. aeruginosa	1	1	0																																					3	0.666667
H. pylori	0	1	0																																					3	0.333333
M. pneumoniae	0	0	0																																					3	0
172	COG0137	COG0112	COG2199																																					3
E. coli	1	1	19																																					3	1
S. sanguinis	1	1	0																																					3	0.666667
B. subtilis	1	1	4																																					3	1
C. crescentus	1	1	7																																					3	1
M. genitalium	0	1	0																																					3	0.333333
P. aeruginosa	1	3	19																																					3	1
H. pylori	0	1	0																																					3	0.333333
M. pneumoniae	0	1	0																																					3	0.333333
173	COG0169	COG2391	COG0009																																					3
E. coli	2	2	2																																					3	1
S. sanguinis	1	0	1																																					3	0.666667
B. subtilis	1	0	1																																					3	0.666667
C. crescentus	1	0	1																																					3	0.666667
M. genitalium	0	0	1																																					3	0.333333
P. aeruginosa	2	2	2																																					3	1
H. pylori	1	0	0																																					3	0.333333
M. pneumoniae	0	0	1																																					3	0.333333
175	COG1012	COG3077	COG3066																																					3
E. coli	12	2	1																																					3	1
S. sanguinis	3	0	0																																					3	0.333333
B. subtilis	11	0	0																																					3	0.333333
C. crescentus	14	0	0																																					3	0.333333
M. genitalium	0	0	0																																					3	0
P. aeruginosa	21	0	0																																					3	0.333333
H. pylori	1	0	0																																					3	0.333333
M. pneumoniae	0	0	0																																					3	0
176	COG3711	COG0294	COG0477																																					3
E. coli	3	1	54																																					3	1
S. sanguinis	3	1	7																																					3	1
B. subtilis	7	1	45																																					3	1
C. crescentus	0	1	26																																					3	0.666667
M. genitalium	0	0	2																																					3	0.333333
P. aeruginosa	0	1	61																																					3	0.666667
H. pylori	0	1	5																																					3	0.666667
M. pneumoniae	0	0	5																																					3	0.333333
177	COG0191	COG0716	COG0821																																					3
E. coli	4	4	1																																					3	1
S. sanguinis	1	1	0																																					3	0.666667
B. subtilis	2	2	1																																					3	1
C. crescentus	1	0	1																																					3	0.666667
M. genitalium	1	0	0																																					3	0.333333
P. aeruginosa	1	1	1																																					3	1
H. pylori	1	1	1																																					3	1
M. pneumoniae	1	0	0																																					3	0.333333
178	COG3264	COG2182	COG2149																																					3
E. coli	2	1	1																																					3	1
S. sanguinis	0	1	0																																					3	0.333333
B. subtilis	0	2	0																																					3	0.333333
C. crescentus	1	0	0																																					3	0.333333
M. genitalium	0	0	0																																					3	0
P. aeruginosa	2	0	0																																					3	0.333333
H. pylori	0	0	0																																					3	0
M. pneumoniae	0	0	0																																					3	0
179	COG1982	COG1982	COG1215																																					3
E. coli	5	5	3																																					3	1
S. sanguinis	0	0	1																																					3	0.333333
B. subtilis	2	2	1																																					3	1
C. crescentus	0	0	1																																					3	0.333333
M. genitalium	0	0	0																																					3	0
P. aeruginosa	2	2	2																																					3	1
H. pylori	0	0	0																																					3	0
M. pneumoniae	0	0	0																																					3	0
180	COG0505	COG0545	COG1070																																					3
E. coli	1	2	6																																					3	1
S. sanguinis	1	0	1																																					3	0.666667
B. subtilis	2	0	4																																					3	0.666667
C. crescentus	1	2	0																																					3	0.666667
M. genitalium	0	0	0																																					3	0
P. aeruginosa	1	4	2																																					3	1
H. pylori	1	0	0																																					3	0.333333
M. pneumoniae	0	0	0																																					3	0
181	COG0680	COG4108	COG0655																																					3
E. coli	3	1	1																																					3	1
S. sanguinis	0	1	0																																					3	0.333333
B. subtilis	0	0	2																																					3	0.333333
C. crescentus	0	1	1																																					3	0.666667
M. genitalium	0	0	0																																					3	0
P. aeruginosa	0	1	2																																					3	0.666667
H. pylori	1	0	0																																					3	0.333333
M. pneumoniae	0	0	0																																					3	0
182	COG0520	COG4993	COG0084																																					3
E. coli	2	1	3																																					3	1
S. sanguinis	1	0	1																																					3	0.666667
B. subtilis	2	0	1																																					3	0.666667
C. crescentus	3	0	1																																					3	0.666667
M. genitalium	1	0	1																																					3	0.666667
P. aeruginosa	4	2	3																																					3	1
H. pylori	1	0	1																																					3	0.666667
M. pneumoniae	1	0	1																																					3	0.666667
183	COG3711	COG0751	COG1327																																					3
E. coli	3	1	1																																					3	1
S. sanguinis	3	1	1																																					3	1
B. subtilis	7	1	1																																					3	1
C. crescentus	0	1	1																																					3	0.666667
M. genitalium	0	0	0																																					3	0
P. aeruginosa	0	1	1																																					3	0.666667
H. pylori	0	1	0																																					3	0.333333
M. pneumoniae	0	0	0																																					3	0
185	COG1278	COG0497	COG0513																																					3
E. coli	9	1	5																																					3	1
S. sanguinis	0	1	3																																					3	0.666667
B. subtilis	3	1	4																																					3	1
C. crescentus	4	1	4																																					3	1
M. genitalium	0	0	2																																					3	0.333333
P. aeruginosa	5	1	6																																					3	1
H. pylori	0	1	1																																					3	0.666667
M. pneumoniae	0	0	2																																					3	0.333333
186	COG1278	COG0601	COG0444																																					3
E. coli	9	5	4																																					3	1
S. sanguinis	0	3	3																																					3	0.666667
B. subtilis	3	3	3																																					3	1
C. crescentus	4	0	0																																					3	0.333333
M. genitalium	0	1	1																																					3	0.666667
P. aeruginosa	5	1	1																																					3	1
H. pylori	0	1	1																																					3	0.666667
M. pneumoniae	0	1	1																																					3	0.666667
187	COG1686	COG0338	COG0578																																					3
E. coli	4	1	2																																					3	1
S. sanguinis	2	1	1																																					3	1
B. subtilis	3	0	1																																					3	0.666667
C. crescentus	1	0	0																																					3	0.333333
M. genitalium	0	0	0																																					3	0
P. aeruginosa	2	0	3																																					3	0.666667
H. pylori	0	1	0																																					3	0.333333
M. pneumoniae	0	0	0																																					3	0
188	COG1940	COG0444	COG0659																																					3
E. coli	7	4	1																																					3	1
S. sanguinis	4	3	0																																					3	0.666667
B. subtilis	3	3	2																																					3	1
C. crescentus	3	0	0																																					3	0.333333
M. genitalium	0	1	0																																					3	0.333333
P. aeruginosa	0	1	4																																					3	0.666667
H. pylori	0	1	1																																					3	0.666667
M. pneumoniae	0	1	0																																					3	0.333333
191	COG0265	COG0834	COG1126																																					3
E. coli	3	8	4																																					3	1
S. sanguinis	1	5	5																																					3	1
B. subtilis	4	7	5																																					3	1
C. crescentus	5	1	1																																					3	1
M. genitalium	0	0	0																																					3	0
P. aeruginosa	2	22	3																																					3	1
H. pylori	1	2	1																																					3	1
M. pneumoniae	0	0	0																																					3	0
192	COG1217	b3694	COG0319																																					3
E. coli	1	1	1																																					3	1
S. sanguinis	1	0	1																																					3	0.666667
B. subtilis	1	0	1																																					3	0.666667
C. crescentus	1	0	1																																					3	0.666667
M. genitalium	0	0	1																																					3	0.333333
P. aeruginosa	1	0	1																																					3	0.666667
H. pylori	1	0	1																																					3	0.666667
M. pneumoniae	0	0	1																																					3	0.333333
194	COG1838	COG0028	COG1663																																					3
E. coli	3	4	1																																					3	1
S. sanguinis	0	2	0																																					3	0.333333
B. subtilis	0	3	0																																					3	0.333333
C. crescentus	0	2	1																																					3	0.666667
M. genitalium	0	0	0																																					3	0
P. aeruginosa	1	8	1																																					3	1
H. pylori	0	0	1																																					3	0.333333
M. pneumoniae	0	0	0																																					3	0
195	COG0356	COG0847	COG4594																																					3
E. coli	1	3	1																																					3	1
S. sanguinis	1	1	0																																					3	0.666667
B. subtilis	1	1	2																																					3	1
C. crescentus	1	2	0																																					3	0.666667
M. genitalium	1	0	0																																					3	0.333333
P. aeruginosa	1	3	0																																					3	0.666667
H. pylori	1	1	0																																					3	0.666667
M. pneumoniae	1	0	0																																					3	0.333333
196	COG0644	COG1651	COG0191																																					3
E. coli	4	2	4																																					3	1
S. sanguinis	0	0	1																																					3	0.333333
B. subtilis	0	1	2																																					3	0.666667
C. crescentus	2	3	1																																					3	1
M. genitalium	0	0	1																																					3	0.333333
P. aeruginosa	1	3	1																																					3	1
H. pylori	0	1	1																																					3	0.666667
M. pneumoniae	0	0	1																																					3	0.333333
198	COG0042	COG0708	COG1137																																					3
E. coli	3	1	1																																					3	1
S. sanguinis	1	1	0																																					3	0.666667
B. subtilis	2	1	0																																					3	0.666667
C. crescentus	2	2	1																																					3	1
M. genitalium	0	0	0																																					3	0
P. aeruginosa	3	3	1																																					3	1
H. pylori	1	1	1																																					3	1
M. pneumoniae	0	0	0																																					3	0
199	COG1169	COG0095	COG0371																																					3
E. coli	2	1	2																																					3	1
S. sanguinis	0	1	1																																					3	0.666667
B. subtilis	2	3	1																																					3	1
C. crescentus	0	0	0																																					3	0
M. genitalium	0	1	0																																					3	0.333333
P. aeruginosa	1	1	0																																					3	0.666667
H. pylori	0	0	0																																					3	0
M. pneumoniae	0	1	0																																					3	0.333333
200	COG0841	COG0357	COG0157																																					3
E. coli	6	1	1																																					3	1
S. sanguinis	0	1	0																																					3	0.333333
B. subtilis	1	1	1																																					3	1
C. crescentus	5	1	1																																					3	1
M. genitalium	0	1	0																																					3	0.333333
P. aeruginosa	13	1	1																																					3	1
H. pylori	1	1	1																																					3	1
M. pneumoniae	0	1	0																																					3	0.333333
203	COG1053	COG3385	COG3238																																					3
E. coli	2	4	1																																					3	1
S. sanguinis	0	0	0																																					3	0
B. subtilis	1	0	0																																					3	0.333333
C. crescentus	1	0	0																																					3	0.333333
M. genitalium	0	0	0																																					3	0
P. aeruginosa	3	0	2																																					3	0.666667
H. pylori	1	0	0																																					3	0.333333
M. pneumoniae	0	0	0																																					3	0
204	COG0849	COG1882	NOG12895																																					3
E. coli	1	4	1																																					3	1
S. sanguinis	1	2	0																																					3	0.666667
B. subtilis	1	0	0																																					3	0.333333
C. crescentus	1	0	0																																					3	0.333333
M. genitalium	0	0	0																																					3	0
P. aeruginosa	1	0	0																																					3	0.333333
H. pylori	1	0	0																																					3	0.333333
M. pneumoniae	0	0	0																																					3	0
205	COG1109	COG0361	COG0668																																					3
E. coli	2	1	4																																					3	1
S. sanguinis	2	1	1																																					3	1
B. subtilis	2	1	3																																					3	1
C. crescentus	2	1	1																																					3	1
M. genitalium	1	1	0																																					3	0.666667
P. aeruginosa	2	1	6																																					3	1
H. pylori	2	1	3																																					3	1
M. pneumoniae	1	1	0																																					3	0.666667
206	COG0752	COG1304	COG2003																																					3
E. coli	1	1	4																																					3	1
S. sanguinis	1	1	1																																					3	1
B. subtilis	1	1	1																																					3	1
C. crescentus	1	2	2																																					3	1
M. genitalium	0	0	0																																					3	0
P. aeruginosa	1	2	3																																					3	1
H. pylori	1	0	0																																					3	0.333333
M. pneumoniae	0	0	0																																					3	0
207	COG2610	COG0576	COG1914																																					3
E. coli	7	1	1																																					3	1
S. sanguinis	0	1	0																																					3	0.333333
B. subtilis	3	1	2																																					3	1
C. crescentus	0	1	0																																					3	0.333333
M. genitalium	0	1	0																																					3	0.333333
P. aeruginosa	3	1	2																																					3	1
H. pylori	0	1	0																																					3	0.333333
M. pneumoniae	0	1	0																																					3	0.333333
208	COG0188	COG0187	COG0521																																					3
E. coli	2	2	2																																					3	1
S. sanguinis	2	2	0																																					3	0.666667
B. subtilis	2	2	1																																					3	1
C. crescentus	2	2	1																																					3	1
M. genitalium	2	2	0																																					3	0.666667
P. aeruginosa	2	2	2																																					3	1
H. pylori	1	1	1																																					3	1
M. pneumoniae	2	2	0																																					3	0.666667
209	COG1215	COG4659	COG0343																																					3
E. coli	3	1	1																																					3	1
S. sanguinis	1	0	1																																					3	0.666667
B. subtilis	1	0	1																																					3	0.666667
C. crescentus	1	0	1																																					3	0.666667
M. genitalium	0	0	0																																					3	0
P. aeruginosa	2	1	1																																					3	1
H. pylori	0	0	1																																					3	0.333333
M. pneumoniae	0	0	0																																					3	0
210	COG0537	COG0243	COG0329																																					3
E. coli	1	11	4																																					3	1
S. sanguinis	1	0	2																																					3	0.666667
B. subtilis	1	3	2																																					3	1
C. crescentus	3	2	1																																					3	1
M. genitalium	1	0	0																																					3	0.333333
P. aeruginosa	5	6	4																																					3	1
H. pylori	2	1	1																																					3	1
M. pneumoniae	1	0	0																																					3	0.333333
211	COG3187	COG0028	COG0259																																					3
E. coli	1	4	1																																					3	1
S. sanguinis	0	2	0																																					3	0.333333
B. subtilis	0	3	0																																					3	0.333333
C. crescentus	0	2	1																																					3	0.666667
M. genitalium	0	0	0																																					3	0
P. aeruginosa	1	8	3																																					3	1
H. pylori	1	0	0																																					3	0.333333
M. pneumoniae	0	0	0																																					3	0
213	COG1220	COG0620	COG3119																																					3
E. coli	1	1	3																																					3	1
S. sanguinis	0	2	0																																					3	0.333333
B. subtilis	1	3	0																																					3	0.666667
C. crescentus	1	1	1																																					3	1
M. genitalium	0	0	0																																					3	0
P. aeruginosa	1	1	2																																					3	1
H. pylori	1	0	0																																					3	0.333333
M. pneumoniae	0	0	0																																					3	0
216	COG0378	COG2200	COG0642																																					3
E. coli	1	15	20																																					3	1
S. sanguinis	0	0	7																																					3	0.333333
B. subtilis	0	2	18																																					3	0.666667
C. crescentus	0	9	44																																					3	0.666667
M. genitalium	0	0	0																																					3	0
P. aeruginosa	1	15	46																																					3	1
H. pylori	2	0	4																																					3	0.666667
M. pneumoniae	0	0	0																																					3	0
217	COG0815	COG1264	COG0469																																					3
E. coli	1	7	2																																					3	1
S. sanguinis	0	4	1																																					3	0.666667
B. subtilis	0	9	1																																					3	0.666667
C. crescentus	1	2	1																																					3	1
M. genitalium	0	2	1																																					3	0.666667
P. aeruginosa	1	1	2																																					3	1
H. pylori	1	0	0																																					3	0.333333
M. pneumoniae	0	2	1																																					3	0.666667
220	COG0272	COG1792	COG1249																																					3
E. coli	2	1	4																																					3	1
S. sanguinis	1	1	4																																					3	1
B. subtilis	1	1	3																																					3	1
C. crescentus	1	1	3																																					3	1
M. genitalium	1	0	1																																					3	0.666667
P. aeruginosa	1	1	6																																					3	1
H. pylori	1	1	0																																					3	0.666667
M. pneumoniae	1	0	1																																					3	0.666667
221	COG1012	COG1528	COG3017																																					3
E. coli	12	2	1																																					3	1
S. sanguinis	3	0	0																																					3	0.333333
B. subtilis	11	0	0																																					3	0.333333
C. crescentus	14	0	0																																					3	0.333333
M. genitalium	0	0	0																																					3	0
P. aeruginosa	21	0	1																																					3	0.666667
H. pylori	1	1	0																																					3	0.666667
M. pneumoniae	0	0	0																																					3	0
222	COG0760	COG0531	COG2976																																					3
E. coli	3	13	1																																					3	1
S. sanguinis	1	4	0																																					3	0.666667
B. subtilis	2	8	0																																					3	0.666667
C. crescentus	3	3	0																																					3	0.666667
M. genitalium	0	2	0																																					3	0.333333
P. aeruginosa	7	14	1																																					3	1
H. pylori	3	0	0																																					3	0.333333
M. pneumoniae	0	5	0																																					3	0.333333
224	COG0028	COG0108	COG4651																																					3
E. coli	4	1	1																																					3	1
S. sanguinis	2	0	0																																					3	0.333333
B. subtilis	3	1	0																																					3	0.666667
C. crescentus	2	1	0																																					3	0.666667
M. genitalium	0	0	0																																					3	0
P. aeruginosa	8	1	1																																					3	1
H. pylori	0	1	0																																					3	0.333333
M. pneumoniae	0	0	0																																					3	0
225	COG1968	COG0763	COG3005																																					3
E. coli	1	1	3																																					3	1
S. sanguinis	1	0	0																																					3	0.333333
B. subtilis	1	0	0																																					3	0.333333
C. crescentus	1	1	0																																					3	0.666667
M. genitalium	0	0	0																																					3	0
P. aeruginosa	1	1	1																																					3	1
H. pylori	0	1	0																																					3	0.333333
M. pneumoniae	0	0	0																																					3	0
227	COG0031	COG1052	COG1626																																					3
E. coli	2	2	2																																					3	1
S. sanguinis	1	1	0																																					3	0.666667
B. subtilis	3	1	0																																					3	0.666667
C. crescentus	2	2	0																																					3	0.666667
M. genitalium	0	0	0																																					3	0
P. aeruginosa	4	4	1																																					3	1
H. pylori	1	1	0																																					3	0.666667
M. pneumoniae	0	0	0																																					3	0
228	COG1482	COG0850	NOG140211																																					3
E. coli	1	1	1																																					3	1
S. sanguinis	1	0	0																																					3	0.333333
B. subtilis	3	1	0																																					3	0.666667
C. crescentus	0	0	0																																					3	0
M. genitalium	0	0	0																																					3	0
P. aeruginosa	0	1	0																																					3	0.333333
H. pylori	0	1	0																																					3	0.333333
M. pneumoniae	0	0	0																																					3	0
229	COG1197	COG0814	COG1393																																					3
E. coli	1	8	3																																					3	1
S. sanguinis	1	0	3																																					3	0.666667
B. subtilis	1	0	3																																					3	0.666667
C. crescentus	1	0	2																																					3	0.666667
M. genitalium	0	0	1																																					3	0.333333
P. aeruginosa	1	3	2																																					3	1
H. pylori	1	1	0																																					3	0.666667
M. pneumoniae	0	0	1																																					3	0.333333
230	COG2026	COG0691	COG2989																																					3
E. coli	1	1	1																																					3	1
S. sanguinis	0	1	0																																					3	0.333333
B. subtilis	0	1	0																																					3	0.333333
C. crescentus	0	1	1																																					3	0.666667
M. genitalium	0	1	0																																					3	0.333333
P. aeruginosa	0	1	0																																					3	0.333333
H. pylori	0	1	0																																					3	0.333333
M. pneumoniae	0	1	0																																					3	0.333333
231	COG1977	COG0314	COG1763																																					3
E. coli	1	1	1																																					3	1
S. sanguinis	0	0	0																																					3	0
B. subtilis	1	1	1																																					3	1
C. crescentus	1	1	0																																					3	0.666667
M. genitalium	0	0	0																																					3	0
P. aeruginosa	1	1	0																																					3	0.666667
H. pylori	1	1	0																																					3	0.666667
M. pneumoniae	0	0	0																																					3	0
232	COG0303	COG0205	COG3685																																					3
E. coli	1	1	2																																					3	1
S. sanguinis	0	1	0																																					3	0.333333
B. subtilis	1	1	0																																					3	0.666667
C. crescentus	1	0	0																																					3	0.333333
M. genitalium	0	1	0																																					3	0.333333
P. aeruginosa	2	0	0																																					3	0.333333
H. pylori	1	0	0																																					3	0.333333
M. pneumoniae	0	1	0																																					3	0.333333
233	COG1012	COG0765	COG0054																																					3
E. coli	12	5	1																																					3	1
S. sanguinis	3	7	0																																					3	0.666667
B. subtilis	11	8	1																																					3	1
C. crescentus	14	1	2																																					3	1
M. genitalium	0	0	0																																					3	0
P. aeruginosa	21	8	1																																					3	1
H. pylori	1	3	1																																					3	1
M. pneumoniae	0	0	0																																					3	0
236	COG1940	COG1961	COG0789																																					3
E. coli	7	5	5																																					3	1
S. sanguinis	4	0	3																																					3	0.666667
B. subtilis	3	5	10																																					3	1
C. crescentus	3	1	4																																					3	1
M. genitalium	0	0	0																																					3	0
P. aeruginosa	0	3	10																																					3	0.666667
H. pylori	0	0	1																																					3	0.333333
M. pneumoniae	0	0	0																																					3	0
237	COG0494	COG0632	COG1142																																					3
E. coli	12	1	7																																					3	1
S. sanguinis	9	1	0																																					3	0.666667
B. subtilis	4	1	0																																					3	0.666667
C. crescentus	12	1	0																																					3	0.666667
M. genitalium	0	1	0																																					3	0.333333
P. aeruginosa	9	1	0																																					3	0.666667
H. pylori	2	1	0																																					3	0.666667
M. pneumoniae	0	1	0																																					3	0.333333
238	COG0703	COG1214	COG0533																																					3
E. coli	2	1	1																																					3	1
S. sanguinis	1	1	1																																					3	1
B. subtilis	1	1	1																																					3	1
C. crescentus	1	1	1																																					3	1
M. genitalium	0	1	1																																					3	0.666667
P. aeruginosa	1	1	1																																					3	1
H. pylori	1	1	1																																					3	1
M. pneumoniae	0	1	1																																					3	0.666667
239	COG1114	COG1376	COG0016																																					3
E. coli	1	4	1																																					3	1
S. sanguinis	1	0	1																																					3	0.666667
B. subtilis	2	3	1																																					3	1
C. crescentus	0	0	1																																					3	0.333333
M. genitalium	0	0	1																																					3	0.333333
P. aeruginosa	2	2	1																																					3	1
H. pylori	0	0	1																																					3	0.333333
M. pneumoniae	0	0	1																																					3	0.333333
240	COG0760	COG1125	COG0579																																					3
E. coli	3	1	2																																					3	1
S. sanguinis	1	1	0																																					3	0.666667
B. subtilis	2	2	0																																					3	0.666667
C. crescentus	3	0	1																																					3	0.666667
M. genitalium	0	0	1																																					3	0.333333
P. aeruginosa	7	1	5																																					3	1
H. pylori	3	1	1																																					3	1
M. pneumoniae	0	0	1																																					3	0.333333
241	COG1074	COG1330	COG0507																																					3
E. coli	1	1	1																																					3	1
S. sanguinis	1	0	1																																					3	0.666667
B. subtilis	1	0	1																																					3	0.666667
C. crescentus	1	0	1																																					3	0.666667
M. genitalium	0	0	0																																					3	0
P. aeruginosa	1	1	1																																					3	1
H. pylori	1	0	0																																					3	0.333333
M. pneumoniae	0	0	0																																					3	0
242	COG2193	COG0531	COG1695																																					3
E. coli	1	13	1																																					3	1
S. sanguinis	0	4	2																																					3	0.666667
B. subtilis	0	8	3																																					3	0.666667
C. crescentus	1	3	4																																					3	1
M. genitalium	0	2	0																																					3	0.333333
P. aeruginosa	3	14	0																																					3	0.666667
H. pylori	0	0	0																																					3	0
M. pneumoniae	0	5	0																																					3	0.333333
244	COG1349	b1358	COG2267																																					3
E. coli	11	1	2																																					3	1
S. sanguinis	5	0	0																																					3	0.333333
B. subtilis	6	0	1																																					3	0.666667
C. crescentus	0	0	5																																					3	0.333333
M. genitalium	0	0	0																																					3	0
P. aeruginosa	3	0	3																																					3	0.666667
H. pylori	0	0	0																																					3	0
M. pneumoniae	0	0	0																																					3	0
245	COG1028	COG3113	COG1127																																					3
E. coli	16	1	1																																					3	1
S. sanguinis	4	0	0																																					3	0.333333
B. subtilis	29	0	0																																					3	0.333333
C. crescentus	28	0	2																																					3	0.666667
M. genitalium	0	0	0																																					3	0
P. aeruginosa	47	0	2																																					3	0.666667
H. pylori	3	0	1																																					3	0.666667
M. pneumoniae	0	0	0																																					3	0
246	COG1292	COG3288	COG1063																																					3
E. coli	3	1	11																																					3	1
S. sanguinis	0	0	2																																					3	0.333333
B. subtilis	1	0	6																																					3	0.666667
C. crescentus	0	2	1																																					3	0.666667
M. genitalium	0	0	0																																					3	0
P. aeruginosa	3	2	5																																					3	1
H. pylori	0	0	0																																					3	0
M. pneumoniae	0	0	1																																					3	0.333333
247	COG0232	COG0402	COG0210																																					3
E. coli	1	4	3																																					3	1
S. sanguinis	0	1	1																																					3	0.666667
B. subtilis	0	0	2																																					3	0.333333
C. crescentus	1	2	1																																					3	1
M. genitalium	0	0	1																																					3	0.333333
P. aeruginosa	2	6	6																																					3	1
H. pylori	0	1	2																																					3	0.666667
M. pneumoniae	0	0	2																																					3	0.333333
248	COG4160	COG0463	COG3189																																					3
E. coli	2	5	1																																					3	1
S. sanguinis	0	10	0																																					3	0.333333
B. subtilis	0	14	0																																					3	0.333333
C. crescentus	0	5	0																																					3	0.333333
M. genitalium	0	3	0																																					3	0.333333
P. aeruginosa	3	6	1																																					3	1
H. pylori	0	1	0																																					3	0.333333
M. pneumoniae	0	3	0																																					3	0.333333
249	COG4215	COG0008	COG3468																																					3
E. coli	2	3	5																																					3	1
S. sanguinis	0	1	0																																					3	0.333333
B. subtilis	0	1	0																																					3	0.333333
C. crescentus	0	2	0																																					3	0.333333
M. genitalium	0	1	0																																					3	0.333333
P. aeruginosa	3	3	0																																					3	0.666667
H. pylori	0	2	0																																					3	0.333333
M. pneumoniae	0	1	0																																					3	0.333333
250	COG3203	COG0848	COG4535																																					3
E. coli	4	2	1																																					3	1
S. sanguinis	0	0	0																																					3	0
B. subtilis	0	0	0																																					3	0
C. crescentus	0	3	0																																					3	0.333333
M. genitalium	0	0	0																																					3	0
P. aeruginosa	0	4	1																																					3	0.666667
H. pylori	0	3	0																																					3	0.333333
M. pneumoniae	0	0	0																																					3	0
251	COG1868	COG0402	COG0491																																					3
E. coli	1	4	2																																					3	1
S. sanguinis	0	1	2																																					3	0.666667
B. subtilis	1	0	8																																					3	0.666667
C. crescentus	1	2	7																																					3	1
M. genitalium	0	0	0																																					3	0
P. aeruginosa	1	6	8																																					3	1
H. pylori	1	1	1																																					3	1
M. pneumoniae	0	0	0																																					3	0
258	b3762	COG3013	COG3188																																					3
E. coli	1	1	8																																					3	1
S. sanguinis	0	0	0																																					3	0
B. subtilis	0	0	0																																					3	0
C. crescentus	0	0	0																																					3	0
[truncated: 796 more rows]
