# Supplementary material for: Protein Complexes in Bacteria
Source: PLoS Comput Biol. 2015 Feb 27;11(2):e1004107. doi: 10.1371/journal.pcbi.1004107 (PMC4344305; doi:10.1371/journal.pcbi.1004107)
Supplement: S6 Table — (XLSX) [file pcbi.1004107.s013.xlsx]

## Sheet: S6
Table S6. Essentiality of E. coli complexes from Hu et al. (2009)
		Key
		#N/A	No members of the orthologous group are present in this species.																																						1	Fully essential, with respect to original complex
		0	One or more members of the orthologous group are present in this species and none have been found to be essential in this species.																																						0.5	Partially essential
		1	One or more members of the orthologous group are present in this species and at least one is essential in this species.																																						0.1	Lower essential fraction
Complex ID																																								Complex Members in Original Complex	Essentiality fraction
1	COG1960	COG1551	COG0253	COG0008	COG1923	COG1643	COG1414	COG0851	COG0494	COG1185	COG1502	COG0469	COG0513	COG1187	COG0564	COG1530	COG0594	COG0557	COG0317	COG0422	COG1131	COG2501	COG1702	COG3593	COG2990	COG1092	COG5633	COG0463	COG0566	COG0061	COG0220	COG3025	COG3787	COG1534	COG2961	NOG07195	COG3592	COG1187	COG3391	39
E. coli	0	1	1	1	1	0	0	1	0	1	1	0	0	0	0	0	1	0	1	0	0	0	0	0	0	0	0	0	0	1	0	0	1	0	0	0	0	0	1	39	0.307692
S. sanguinis	0	#N/A	#N/A	1	#N/A	#N/A	#N/A	#N/A	0	0	0	1	0	0	0	#N/A	1	0	0	#N/A	0	0	0	#N/A	#N/A	0	#N/A	0	0	1	0	#N/A	#N/A	0	#N/A	#N/A	#N/A	0	#N/A	39	0.102564
B. subtilis	0	0	1	1	0	#N/A	0	#N/A	0	0	0	0	0	0	0	#N/A	1	0	0	0	0	0	0	#N/A	#N/A	0	#N/A	0	0	1	0	#N/A	#N/A	1	#N/A	#N/A	#N/A	0	0	39	0.128205
C. crescentus	0	#N/A	1	0	1	0	0	#N/A	0	1	0	0	0	0	0	0	1	0	0	0	0	#N/A	0	#N/A	#N/A	0	#N/A	0	0	0	0	0	#N/A	#N/A	0	#N/A	#N/A	0	#N/A	39	0.102564
M. genitalium	#N/A	#N/A	#N/A	1	#N/A	#N/A	#N/A	#N/A	#N/A	#N/A	#N/A	0	1	#N/A	0	#N/A	1	1	1	#N/A	#N/A	#N/A	#N/A	#N/A	#N/A	#N/A	#N/A	1	0	1	1	#N/A	#N/A	#N/A	#N/A	#N/A	#N/A	#N/A	#N/A	39	0.205128
P. aeruginosa	0	0	0	0	1	0	0	1	0	0	0	0	0	0	0	0	0	0	0	0	0	#N/A	0	0	#N/A	0	#N/A	0	0	0	0	0	#N/A	0	0	#N/A	#N/A	0	0	39	0.0512821
H. pylori	#N/A	0	1	0	#N/A	#N/A	#N/A	0	0	0	0	#N/A	0	0	0	#N/A	0	0	0	#N/A	1	#N/A	#N/A	#N/A	#N/A	#N/A	#N/A	0	0	1	0	#N/A	#N/A	#N/A	#N/A	#N/A	#N/A	0	#N/A	39	0.0769231
M. pneumoniae	#N/A	#N/A	#N/A	1	#N/A	#N/A	#N/A	#N/A	#N/A	#N/A	#N/A	0	1	#N/A	0	#N/A	1	1	1	#N/A	0	#N/A	#N/A	#N/A	#N/A	#N/A	#N/A	1	0	1	1	#N/A	#N/A	#N/A	#N/A	#N/A	#N/A	#N/A	#N/A	39	0.205128
2	COG1830	COG0772	COG0234	COG1778	COG1694	COG2896	COG0350	COG1785	b0542	COG2255	COG0817	COG0110	COG3021	NOG10530	COG3118	COG2200	COG0322	COG2041	COG1204	COG1660	COG2141	b0502	COG1444	COG0637	COG1121															25
E. coli	0	1	1	0	0	0	0	0	0	0	1	0	0	0	0	0	0	0	0	0	0	0	0	0	0															25	0.12
S. sanguinis	#N/A	1	1	#N/A	#N/A	#N/A	0	#N/A	#N/A	1	#N/A	0	#N/A	#N/A	#N/A	#N/A	0	#N/A	#N/A	0	0	#N/A	#N/A	#N/A	0															25	0.12
B. subtilis	#N/A	1	1	#N/A	0	0	0	0	#N/A	0	#N/A	0	#N/A	#N/A	#N/A	0	0	0	#N/A	0	0	#N/A	#N/A	0	0															25	0.08
C. crescentus	#N/A	0	1	#N/A	0	0	0	#N/A	#N/A	0	0	0	0	#N/A	0	0	0	0	#N/A	#N/A	0	#N/A	#N/A	0	#N/A															25	0.04
M. genitalium	#N/A	#N/A	1	#N/A	#N/A	#N/A	#N/A	#N/A	#N/A	0	#N/A	#N/A	#N/A	#N/A	#N/A	#N/A	1	#N/A	#N/A	#N/A	#N/A	#N/A	#N/A	#N/A	#N/A															25	0.08
P. aeruginosa	#N/A	1	1	0	0	0	0	0	#N/A	0	0	0	#N/A	0	0	0	0	0	#N/A	0	0	#N/A	#N/A	0	0															25	0.08
H. pylori	#N/A	0	0	0	#N/A	1	0	#N/A	#N/A	1	0	#N/A	#N/A	#N/A	#N/A	#N/A	0	#N/A	#N/A	#N/A	#N/A	#N/A	#N/A	#N/A	#N/A															25	0.08
M. pneumoniae	#N/A	#N/A	1	#N/A	#N/A	#N/A	#N/A	#N/A	#N/A	0	#N/A	#N/A	#N/A	#N/A	#N/A	#N/A	1	#N/A	#N/A	#N/A	#N/A	#N/A	#N/A	#N/A	#N/A															25	0.08
3	COG0841	COG3842	COG0583	COG0288	COG0542	COG1324	COG1159	COG0304	COG0541	COG0375	COG1136	COG0192	COG0249	COG3130	COG0293	COG0050	COG2226	COG2115	COG3022	COG2921	COG3468	COG0742																		22
E. coli	0	1	0	0	0	0	1	1	1	0	1	1	0	0	0	1	1	0	0	0	0	1																		22	0.409091
S. sanguinis	#N/A	0	0	0	0	#N/A	0	1	1	#N/A	0	1	0	#N/A	#N/A	1	#N/A	#N/A	0	#N/A	#N/A	0																		22	0.181818
B. subtilis	0	#N/A	0	0	0	#N/A	1	1	1	#N/A	0	1	0	#N/A	#N/A	1	1	0	#N/A	#N/A	#N/A	0																		22	0.272727
C. crescentus	0	0	0	0	0	#N/A	1	1	1	#N/A	0	1	0	#N/A	1	0	1	#N/A	0	#N/A	#N/A	0																		22	0.272727
M. genitalium	#N/A	1	#N/A	#N/A	0	#N/A	0	#N/A	0	#N/A	1	1	#N/A	#N/A	#N/A	0	#N/A	#N/A	#N/A	#N/A	#N/A	#N/A																		22	0.136364
P. aeruginosa	0	0	0	0	0	#N/A	1	0	0	#N/A	0	0	0	0	0	0	1	#N/A	0	1	#N/A	0																		22	0.136364
H. pylori	0	#N/A	#N/A	0	1	#N/A	0	0	0	0	1	0	#N/A	#N/A	#N/A	0	0	#N/A	#N/A	#N/A	#N/A	0																		22	0.0909091
M. pneumoniae	#N/A	1	#N/A	#N/A	0	#N/A	0	#N/A	0	#N/A	1	1	#N/A	#N/A	#N/A	0	#N/A	#N/A	#N/A	#N/A	#N/A	#N/A																		22	0.136364
4	COG1049	COG1012	COG1012	COG0834	COG0787	COG0289	COG0213	COG0190	COG0735	COG1012	COG1003	COG2225	COG0371	COG1735	COG2352	COG4775	COG3568	COG1090																						18
E. coli	0	0	0	0	0	1	0	1	0	0	0	0	0	0	0	1	0	1																						18	0.222222
S. sanguinis	#N/A	0	0	0	1	0	0	0	0	0	#N/A	#N/A	0	#N/A	0	#N/A	0	#N/A																						18	0.0555556
B. subtilis	#N/A	0	0	0	0	1	0	1	0	0	0	#N/A	0	#N/A	#N/A	#N/A	#N/A	0																						18	0.111111
C. crescentus	#N/A	0	0	0	0	1	#N/A	0	0	0	0	0	#N/A	#N/A	0	1	0	#N/A																						18	0.111111
M. genitalium	#N/A	#N/A	#N/A	#N/A	#N/A	#N/A	0	1	1	#N/A	#N/A	#N/A	#N/A	#N/A	#N/A	#N/A	#N/A	#N/A																						18	0.111111
P. aeruginosa	0	0	0	0	0	1	#N/A	1	0	0	0	0	#N/A	#N/A	0	1	0	0																						18	0.166667
H. pylori	1	0	0	0	0	0	#N/A	0	1	0	#N/A	#N/A	#N/A	#N/A	#N/A	1	#N/A	#N/A																						18	0.166667
M. pneumoniae	#N/A	#N/A	#N/A	#N/A	#N/A	#N/A	0	1	1	#N/A	#N/A	#N/A	#N/A	0	#N/A	#N/A	#N/A	#N/A																						18	0.111111
5	COG1965	COG0592	COG2999	COG1803	NOG11534	COG0526	NOG07922	COG1956	COG1028	COG1544	COG1765	COG0431	COG3085	COG0432	COG0456	COG0364																								16
E. coli	0	1	0	1	1	1	1	0	0	0	0	0	0	0	1	1																								16	0.4375
S. sanguinis	#N/A	1	#N/A	#N/A	#N/A	0	#N/A	0	0	0	#N/A	0	#N/A	#N/A	0	1																								16	0.125
B. subtilis	#N/A	1	#N/A	0	#N/A	1	#N/A	0	0	0	#N/A	0	#N/A	0	0	0																								16	0.125
C. crescentus	#N/A	1	#N/A	#N/A	#N/A	0	#N/A	0	0	0	0	0	#N/A	#N/A	0	0																								16	0.0625
M. genitalium	#N/A	1	#N/A	#N/A	#N/A	1	#N/A	#N/A	#N/A	#N/A	1	1	#N/A	#N/A	#N/A	#N/A																								16	0.25
P. aeruginosa	0	0	#N/A	#N/A	#N/A	0	#N/A	0	0	0	1	0	#N/A	0	0	0																								16	0.0625
H. pylori	#N/A	0	#N/A	#N/A	#N/A	0	#N/A	#N/A	1	#N/A	#N/A	#N/A	#N/A	#N/A	#N/A	0																								16	0.0625
M. pneumoniae	#N/A	1	#N/A	#N/A	#N/A	1	#N/A	#N/A	#N/A	#N/A	1	1	#N/A	#N/A	#N/A	#N/A																								16	0.25
6	COG1157	COG4154	COG0864	COG0204	COG0080	COG0222	COG0267	COG4143	COG0125	COG2265	COG1961	COG1832	COG0739																											13
E. coli	0	0	0	0	0	1	0	0	1	0	0	1	0																											13	0.230769
S. sanguinis	#N/A	#N/A	#N/A	1	1	1	#N/A	#N/A	1	0	#N/A	0	#N/A																											13	0.307692
B. subtilis	0	#N/A	0	0	0	1	1	#N/A	0	0	0	0	0																											13	0.153846
C. crescentus	0	#N/A	0	1	1	1	1	#N/A	1	0	0	#N/A	0																											13	0.384615
M. genitalium	#N/A	#N/A	#N/A	1	1	1	1	#N/A	0	#N/A	#N/A	#N/A	#N/A																											13	0.307692
P. aeruginosa	0	#N/A	#N/A	0	1	1	0	#N/A	1	0	0	#N/A	0																											13	0.230769
H. pylori	0	#N/A	0	0	1	0	0	#N/A	0	#N/A	#N/A	#N/A	1																											13	0.153846
M. pneumoniae	#N/A	#N/A	#N/A	1	1	1	1	#N/A	0	#N/A	#N/A	#N/A	#N/A																											13	0.307692
7	COG1124	COG0090	COG0094	COG0200	COG0261	COG0092	COG0522	COG0096	COG0238	COG0185	COG0828	COG0513	COG0675																											13
E. coli	0	1	1	1	1	1	1	1	1	1	0	0	0																											13	0.692308
S. sanguinis	0	1	1	0	0	1	1	1	1	1	0	0	#N/A																											13	0.538462
B. subtilis	#N/A	1	1	1	1	1	1	1	1	1	1	0	#N/A																											13	0.769231
C. crescentus	#N/A	1	1	1	1	1	1	0	1	1	1	0	#N/A																											13	0.692308
M. genitalium	#N/A	1	1	1	1	1	1	1	1	1	1	1	#N/A																											13	0.846154
P. aeruginosa	#N/A	0	1	1	0	1	0	0	0	1	0	0	#N/A																											13	0.307692
H. pylori	#N/A	0	1	0	1	1	1	1	0	0	0	0	1																											13	0.461538
M. pneumoniae	#N/A	1	1	1	1	1	1	1	1	1	1	1	#N/A																											13	0.846154
8	COG1219	COG1845	COG1015	COG0231	COG0848	COG0764	COG3468	COG5009	COG1764	COG0506	COG1088	COG0810	COG2388																											13
E. coli	0	0	0	1	0	1	0	0	0	0	0	1	0																											13	0.230769
S. sanguinis	0	#N/A	0	0	#N/A	1	#N/A	#N/A	#N/A	#N/A	0	#N/A	#N/A																											13	0.0769231
B. subtilis	0	0	0	0	#N/A	0	#N/A	#N/A	0	0	0	#N/A	#N/A																											13	0
C. crescentus	0	0	#N/A	1	1	1	#N/A	0	0	0	0	1	0																											13	0.307692
M. genitalium	#N/A	#N/A	#N/A	0	#N/A	#N/A	#N/A	#N/A	0	#N/A	#N/A	#N/A	#N/A																											13	0
P. aeruginosa	0	0	#N/A	0	0	1	#N/A	0	0	0	0	0	0																											13	0.0769231
H. pylori	0	#N/A	0	0	0	0	#N/A	#N/A	#N/A	0	#N/A	0	#N/A																											13	0
M. pneumoniae	#N/A	#N/A	#N/A	0	#N/A	#N/A	#N/A	#N/A	0	#N/A	#N/A	#N/A	#N/A																											13	0
9	COG0835	COG0784	COG0237	COG1454	COG0243	COG0414	COG0187	COG0737	COG1484	COG0494	COG3395	COG4146	COG0477																											13
E. coli	1	0	1	0	0	0	1	0	1	0	1	0	0																											13	0.384615
S. sanguinis	#N/A	#N/A	1	0	#N/A	#N/A	1	0	1	0	#N/A	#N/A	0																											13	0.230769
B. subtilis	0	0	0	0	0	0	1	0	1	0	#N/A	#N/A	0																											13	0.153846
C. crescentus	0	0	1	#N/A	0	1	1	#N/A	#N/A	0	#N/A	#N/A	0																											13	0.230769
M. genitalium	#N/A	#N/A	0	#N/A	#N/A	#N/A	1	#N/A	#N/A	#N/A	#N/A	#N/A	0																											13	0.0769231
P. aeruginosa	0	0	1	0	0	0	1	#N/A	#N/A	0	#N/A	#N/A	0																											13	0.153846
H. pylori	0	0	0	#N/A	0	1	0	1	#N/A	0	#N/A	#N/A	0																											13	0.153846
M. pneumoniae	#N/A	#N/A	0	#N/A	#N/A	#N/A	1	#N/A	#N/A	#N/A	#N/A	#N/A	0																											13	0.0769231
10	NOG13359	COG1298	COG0553	COG3444	COG1922	COG0202	COG0085	COG0086	COG0568	COG1508	COG0568	COG1758	COG0745																											13
E. coli	0	0	0	0	0	1	1	1	1	1	1	0	0																											13	0.461538
S. sanguinis	#N/A	#N/A	0	0	#N/A	1	1	1	1	#N/A	1	0	0																											13	0.384615
B. subtilis	#N/A	0	0	0	1	1	1	1	1	0	1	0	0																											13	0.461538
C. crescentus	#N/A	0	#N/A	#N/A	0	1	1	1	1	0	1	0	1																											13	0.461538
M. genitalium	#N/A	#N/A	0	#N/A	#N/A	1	1	1	1	#N/A	1	#N/A	#N/A																											13	0.384615
P. aeruginosa	#N/A	0	0	#N/A	#N/A	0	1	0	0	0	0	0	0																											13	0.0769231
H. pylori	#N/A	1	#N/A	#N/A	#N/A	0	1	1	0	0	0	0	0																											13	0.230769
M. pneumoniae	#N/A	#N/A	0	#N/A	#N/A	1	1	1	1	#N/A	1	#N/A	#N/A																											13	0.384615
11	COG1680	COG0635	COG0073	COG0111	COG3626	COG0572	COG1653	COG0327	COG2200	COG3008	COG0642	COG1518																												12
E. coli	0	0	0	0	0	0	0	0	0	0	0	0																												12	0
S. sanguinis	0	0	1	0	#N/A	0	0	0	#N/A	#N/A	0	0																												12	0.0833333
B. subtilis	0	0	0	0	#N/A	0	0	0	0	#N/A	0	#N/A																												12	0
C. crescentus	0	0	1	0	#N/A	#N/A	#N/A	#N/A	0	#N/A	0	#N/A																												12	0.0833333
M. genitalium	#N/A	#N/A	1	#N/A	#N/A	0	#N/A	#N/A	#N/A	#N/A	#N/A	#N/A																												12	0.0833333
P. aeruginosa	0	0	0	0	0	#N/A	0	0	0	0	0	0																												12	0
H. pylori	#N/A	0	1	0	#N/A	#N/A	#N/A	0	#N/A	#N/A	1	#N/A																												12	0.166667
M. pneumoniae	#N/A	#N/A	1	#N/A	#N/A	0	#N/A	#N/A	#N/A	#N/A	#N/A	#N/A																												12	0.0833333
12	COG4816	COG0315	COG3327	COG0097	COG0102	COG0292	COG0227	COG0255	COG3161	NOG13540	COG0583	COG3726																												12
E. coli	1	0	1	1	1	1	1	1	0	0	0	0																												12	0.583333
S. sanguinis	0	#N/A	#N/A	1	1	1	0	0	#N/A	#N/A	0	#N/A																												12	0.25
B. subtilis	#N/A	0	#N/A	1	1	1	1	1	#N/A	#N/A	0	#N/A																												12	0.416667
C. crescentus	#N/A	0	#N/A	1	1	1	1	1	#N/A	#N/A	0	#N/A																												12	0.416667
M. genitalium	#N/A	#N/A	#N/A	1	1	1	1	1	#N/A	#N/A	#N/A	#N/A																												12	0.416667
P. aeruginosa	#N/A	0	#N/A	1	1	1	1	1	0	#N/A	0	0																												12	0.416667
H. pylori	#N/A	0	#N/A	1	0	0	0	1	#N/A	#N/A	#N/A	#N/A																												12	0.166667
M. pneumoniae	#N/A	#N/A	#N/A	1	1	1	1	1	#N/A	#N/A	#N/A	#N/A																												12	0.416667
13	COG3250	COG0800	COG1047	COG1706	COG1062	b3681	COG0582	COG1143	COG0531	COG5562	COG4117	b3015																												12
E. coli	0	0	1	0	0	#N/A	0	1	0	0	0	0																												12	0.166667
S. sanguinis	#N/A	#N/A	#N/A	#N/A	#N/A	#N/A	0	#N/A	0	#N/A	#N/A	#N/A																												12	0
B. subtilis	#N/A	0	#N/A	#N/A	#N/A	#N/A	0	#N/A	0	#N/A	#N/A	#N/A																												12	0
C. crescentus	#N/A	0	#N/A	0	0	#N/A	0	1	0	#N/A	#N/A	#N/A																												12	0.0833333
M. genitalium	#N/A	#N/A	#N/A	#N/A	#N/A	#N/A	#N/A	#N/A	0	#N/A	#N/A	#N/A																												12	0
P. aeruginosa	#N/A	0	1	0	0	#N/A	0	0	0	#N/A	0	#N/A																												12	0.0833333
H. pylori	#N/A	0	0	0	#N/A	#N/A	0	0	#N/A	#N/A	#N/A	#N/A																												12	0
M. pneumoniae	#N/A	#N/A	#N/A	#N/A	#N/A	#N/A	#N/A	#N/A	0	#N/A	#N/A	#N/A																												12	0
14	COG1937	COG0362	COG0447	COG1252	COG0601	COG0451	COG1670	COG0689	COG0243	COG0654	COG0393																													11
E. coli	1	0	0	0	0	0	0	0	0	1	1																													11	0.272727
S. sanguinis	#N/A	1	#N/A	#N/A	0	0	0	#N/A	#N/A	#N/A	#N/A																													11	0.0909091
B. subtilis	0	0	1	0	0	0	0	0	0	0	#N/A																													11	0.0909091
C. crescentus	#N/A	#N/A	#N/A	#N/A	#N/A	0	0	0	0	0	0																													11	0
M. genitalium	#N/A	#N/A	#N/A	#N/A	1	#N/A	#N/A	#N/A	#N/A	#N/A	#N/A																													11	0.0909091
P. aeruginosa	1	#N/A	#N/A	0	0	0	0	0	0	0	#N/A																													11	0.0909091
H. pylori	#N/A	#N/A	#N/A	#N/A	0	0	1	#N/A	0	#N/A	#N/A																													11	0.0909091
M. pneumoniae	#N/A	#N/A	#N/A	#N/A	1	#N/A	0	#N/A	#N/A	#N/A	#N/A																													11	0.0909091
15	COG0252	COG2982	COG0233	COG4166	COG2922	COG2077	COG0438	COG3150	COG1544	COG3237	COG4575																													11
E. coli	1	0	1	0	0	0	0	0	0	0	0																													11	0.181818
S. sanguinis	0	#N/A	1	0	#N/A	0	0	#N/A	0	0	#N/A																													11	0.0909091
B. subtilis	0	#N/A	1	0	#N/A	0	0	#N/A	0	0	#N/A																													11	0.0909091
C. crescentus	#N/A	#N/A	1	#N/A	#N/A	#N/A	1	#N/A	0	0	#N/A																													11	0.181818
M. genitalium	#N/A	#N/A	0	#N/A	#N/A	#N/A	#N/A	#N/A	#N/A	#N/A	#N/A																													11	0
P. aeruginosa	0	0	1	0	#N/A	0	0	0	0	0	0																													11	0.0909091
H. pylori	1	#N/A	0	0	#N/A	0	0	#N/A	#N/A	#N/A	#N/A																													11	0.0909091
M. pneumoniae	#N/A	#N/A	0	#N/A	#N/A	#N/A	#N/A	#N/A	#N/A	#N/A	#N/A																													11	0
16	COG1816	COG0206	COG0191	COG4573	COG0071	COG2909	COG1077	COG3203	COG0745	COG1117	COG0468																													11
E. coli	0	1	0	0	0	0	1	0	0	0	0																													11	0.181818
S. sanguinis	#N/A	1	1	#N/A	#N/A	#N/A	#N/A	#N/A	0	0	0																													11	0.181818
B. subtilis	#N/A	1	1	#N/A	0	#N/A	0	#N/A	0	0	0																													11	0.181818
C. crescentus	0	1	0	#N/A	0	#N/A	1	#N/A	1	0	0																													11	0.272727
M. genitalium	#N/A	1	0	#N/A	#N/A	#N/A	#N/A	#N/A	#N/A	0	0																													11	0.0909091
P. aeruginosa	0	0	1	#N/A	0	0	1	#N/A	0	0	0																													11	0.181818
H. pylori	#N/A	0	0	#N/A	#N/A	#N/A	1	#N/A	0	#N/A	0																													11	0.0909091
M. pneumoniae	#N/A	1	0	#N/A	#N/A	#N/A	#N/A	#N/A	#N/A	0	0																													11	0.0909091
17	COG1301	COG0526	COG1651	COG1191	COG2963	COG0753	COG0191	COG2951	COG0840	NOG271918	b1149																													11
E. coli	0	1	0	0	0	0	0	0	0	0	0																													11	0.0909091
S. sanguinis	#N/A	0	#N/A	#N/A	0	#N/A	1	#N/A	#N/A	#N/A	#N/A																													11	0.0909091		0 1
B. subtilis	0	1	0	0	#N/A	0	1	#N/A	0	#N/A	#N/A																													11	0.181818
C. crescentus	0	0	0	#N/A	0	#N/A	0	0	0	#N/A	#N/A																													11	0
M. genitalium	#N/A	1	#N/A	#N/A	#N/A	#N/A	0	#N/A	#N/A	#N/A	#N/A																													11	0.0909091
P. aeruginosa	0	0	0	0	0	0	1	0	0	#N/A	#N/A																													11	0.0909091
H. pylori	#N/A	0	0	0	#N/A	0	0	#N/A	0	#N/A	#N/A																													11	0
M. pneumoniae	#N/A	1	#N/A	#N/A	#N/A	#N/A	0	#N/A	#N/A	#N/A	#N/A																													11	0.0909091
18	COG1674	COG0448	COG0524	COG2610	COG2181	COG3033	COG0525	COG1131	COG0391	COG4948	COG1804																													11
E. coli	1	0	1	0	0	0	1	0	0	0	0																													11	0.272727
S. sanguinis	0	0	#N/A	#N/A	#N/A	#N/A	1	0	0	#N/A	#N/A																													11	0.0909091
B. subtilis	0	0	0	0	0	#N/A	1	0	0	0	#N/A																													11	0.0909091
C. crescentus	1	#N/A	0	#N/A	#N/A	#N/A	1	0	#N/A	0	0																													11	0.181818
M. genitalium	#N/A	#N/A	#N/A	#N/A	#N/A	#N/A	1	#N/A	#N/A	#N/A	#N/A																													11	0.0909091
P. aeruginosa	0	#N/A	0	0	0	#N/A	1	0	#N/A	0	0																													11	0.0909091
H. pylori	1	#N/A	#N/A	#N/A	#N/A	#N/A	1	1	#N/A	#N/A	#N/A																													11	0.272727
M. pneumoniae	#N/A	#N/A	#N/A	#N/A	#N/A	#N/A	1	0	#N/A	#N/A	#N/A																													11	0.0909091
19	COG2771	COG1620	COG0474	COG2197	COG0642	COG0037	COG2801	COG0489	COG2771	b3534	NOG08849																													11
E. coli	0	0	0	0	0	0	0	0	0	#N/A	0																													11	0
S. sanguinis	#N/A	#N/A	0	0	0	1	0	0	#N/A	#N/A	#N/A																													11	0.0909091
B. subtilis	0	0	0	0	0	0	#N/A	0	0	#N/A	#N/A																													11	0
C. crescentus	0	#N/A	#N/A	0	0	1	0	1	0	#N/A	#N/A																													11	0.181818
M. genitalium	#N/A	#N/A	1	#N/A	#N/A	1	#N/A	#N/A	#N/A	#N/A	#N/A																													11	0.181818
P. aeruginosa	0	0	0	0	0	0	0	0	0	#N/A	#N/A																													11	0
H. pylori	#N/A	1	#N/A	#N/A	1	0	#N/A	1	#N/A	#N/A	#N/A																													11	0.272727
M. pneumoniae	#N/A	#N/A	1	#N/A	#N/A	1	#N/A	#N/A	#N/A	#N/A	#N/A																													11	0.181818
20	COG0204	COG0236	COG0736	COG1622	COG0109	COG1028	COG1207	COG4974	COG1028	COG0183																														10
E. coli	0	1	1	0	0	0	1	0	0	0																														10	0.3
S. sanguinis	1	0	1	#N/A	#N/A	0	1	#N/A	0	#N/A																														10	0.3
B. subtilis	0	1	1	0	0	0	1	0	0	0																														10	0.3
C. crescentus	1	1	1	0	0	0	1	0	0	0																														10	0.4
M. genitalium	1	1	1	#N/A	#N/A	#N/A	#N/A	#N/A	#N/A	#N/A																														10	0.3
P. aeruginosa	0	0	#N/A	0	0	0	0	0	0	0																														10	0
H. pylori	0	0	1	#N/A	#N/A	1	0	#N/A	1	0																														10	0.3
M. pneumoniae	1	1	1	#N/A	#N/A	#N/A	#N/A	#N/A	#N/A	#N/A																														10	0.3
21	COG0776	COG0776	COG0266	COG1515	COG2974	COG3057	COG0556	COG1028	COG2920																															9
E. coli	0	0	0	0	0	1	0	0	0																															9	0.111111
S. sanguinis	1	1	0	#N/A	#N/A	#N/A	0	0	#N/A																															9	0.222222
B. subtilis	1	1	0	0	#N/A	#N/A	0	0	#N/A																															9	0.222222
C. crescentus	0	0	0	#N/A	#N/A	#N/A	0	0	#N/A																															9	0
M. genitalium	1	1	0	#N/A	#N/A	#N/A	1	#N/A	#N/A																															9	0.333333
P. aeruginosa	0	0	0	#N/A	0	#N/A	0	0	1																															9	0.111111
H. pylori	0	0	#N/A	#N/A	#N/A	#N/A	0	1	#N/A																															9	0.111111
M. pneumoniae	1	1	0	#N/A	#N/A	#N/A	1	#N/A	#N/A																															9	0.333333
22	COG0240	COG0177	COG0089	COG0211	COG0389	COG2200	COG1295	COG2982	COG1966																															9
E. coli	1	0	1	1	0	0	0	0	0																															9	0.333333
S. sanguinis	0	0	1	1	0	#N/A	0	#N/A	#N/A																															9	0.222222
B. subtilis	1	0	1	1	0	0	0	#N/A	0																															9	0.333333
C. crescentus	1	0	1	1	0	0	0	#N/A	#N/A																															9	0.333333
M. genitalium	#N/A	#N/A	1	1	0	#N/A	#N/A	#N/A	#N/A																															9	0.222222
P. aeruginosa	0	0	0	1	0	0	0	0	0																															9	0.111111
H. pylori	0	0	1	0	#N/A	#N/A	1	#N/A	0																															9	0.222222
M. pneumoniae	#N/A	#N/A	1	1	0	#N/A	#N/A	#N/A	#N/A																															9	0.222222
23	NOG13415	COG0330	COG3106	COG4221	COG0277	COG4783	COG1546	COG2733	COG0716																															9
E. coli	0	0	0	0	0	0	0	0	0																															9	0
S. sanguinis	#N/A	0	#N/A	0	#N/A	#N/A	0	#N/A	0																															9	0
B. subtilis	#N/A	#N/A	#N/A	#N/A	0	#N/A	0	#N/A	0																															9	0
C. crescentus	#N/A	0	#N/A	0	0	0	0	#N/A	#N/A																															9	0
M. genitalium	#N/A	#N/A	#N/A	#N/A	#N/A	#N/A	0	#N/A	#N/A																															9	0
P. aeruginosa	#N/A	0	#N/A	0	0	0	0	#N/A	0																															9	0
H. pylori	#N/A	0	#N/A	0	0	#N/A	0	#N/A	1																															9	0.111111
M. pneumoniae	#N/A	#N/A	#N/A	#N/A	#N/A	#N/A	0	#N/A	#N/A																															9	0
24	COG0161	COG1190	COG0854	COG0416	COG2207	COG3209	COG0282	COG3829	COG0006																															9
E. coli	0	0	1	0	0	0	0	0	0																															9	0.111111
S. sanguinis	#N/A	1	#N/A	0	0	#N/A	0	#N/A	0																															9	0.111111
B. subtilis	0	1	#N/A	1	0	0	0	0	0																															9	0.222222
C. crescentus	0	#N/A	1	0	0	#N/A	#N/A	#N/A	0																															9	0.111111
M. genitalium	#N/A	1	#N/A	1	#N/A	#N/A	1	#N/A	1																															9	0.444444
P. aeruginosa	0	1	0	0	0	0	0	0	0																															9	0.111111
H. pylori	0	0	0	1	#N/A	#N/A	0	#N/A	0																															9	0.111111
M. pneumoniae	#N/A	1	#N/A	1	#N/A	#N/A	1	#N/A	1																															9	0.444444
25	COG0018	COG3247	COG0160	COG1879	COG2897	COG0823	COG0217	COG2979	COG4531																															9
E. coli	1	0	0	0	0	0	0	1	0																															9	0.222222
S. sanguinis	1	#N/A	#N/A	0	#N/A	#N/A	0	#N/A	#N/A																															9	0.111111
B. subtilis	1	#N/A	0	0	#N/A	#N/A	0	#N/A	#N/A																															9	0.111111
C. crescentus	1	#N/A	#N/A	0	0	1	0	#N/A	#N/A																															9	0.222222
M. genitalium	1	#N/A	#N/A	#N/A	#N/A	#N/A	1	#N/A	#N/A																															9	0.222222
P. aeruginosa	0	0	0	0	0	1	0	0	0																															9	0.111111
H. pylori	0	#N/A	#N/A	#N/A	#N/A	0	0	#N/A	#N/A																															9	0
M. pneumoniae	1	#N/A	#N/A	#N/A	#N/A	#N/A	1	#N/A	#N/A																															9	0.222222
26	COG0511	COG1349	COG1286	COG1925	COG4953	COG1985	COG2350	NOG43710																																8
E. coli	1	0	1	0	0	1	0	1																																8	0.5
S. sanguinis	1	0	0	0	#N/A	#N/A	#N/A	#N/A																																8	0.125
B. subtilis	1	0	0	0	#N/A	0	0	#N/A																																8	0.125
C. crescentus	0	#N/A	0	0	0	0	0	#N/A																																8	0
M. genitalium	#N/A	#N/A	#N/A	1	#N/A	#N/A	#N/A	#N/A																																8	0.125
P. aeruginosa	0	0	0	0	#N/A	1	0	#N/A																																8	0.125
H. pylori	0	#N/A	1	#N/A	#N/A	0	#N/A	#N/A																																8	0.125
M. pneumoniae	#N/A	#N/A	#N/A	1	#N/A	#N/A	#N/A	#N/A																																8	0.125
27	COG2908	COG0081	COG0359	COG0197	COG0198	COG1825	COG0360	COG0642																																8
E. coli	1	0	0	1	1	1	1	0																																8	0.625
S. sanguinis	#N/A	1	0	1	0	#N/A	1	0																																8	0.375
B. subtilis	#N/A	1	1	1	1	0	1	0																																8	0.625
C. crescentus	0	0	0	1	1	0	1	0																																8	0.375
M. genitalium	#N/A	1	1	1	1	#N/A	1	#N/A																																8	0.625
P. aeruginosa	1	1	0	1	1	0	0	0																																8	0.5
H. pylori	0	1	0	0	0	1	0	1																																8	0.375
M. pneumoniae	#N/A	1	1	1	1	#N/A	1	#N/A																																8	0.625
28	COG0459	COG0761	COG0193	COG0167	COG1898	COG4619	COG5581	COG0863																																8
E. coli	1	1	1	0	0	0	0	0																																8	0.375
S. sanguinis	1	#N/A	1	0	0	#N/A	#N/A	0																																8	0.25
B. subtilis	0	1	0	0	0	#N/A	0	#N/A																																8	0.125
C. crescentus	1	1	1	0	0	#N/A	#N/A	1																																8	0.5
M. genitalium	1	#N/A	0	#N/A	#N/A	#N/A	#N/A	#N/A																																8	0.125
P. aeruginosa	0	1	1	0	0	#N/A	0	#N/A																																8	0.25
H. pylori	0	0	0	0	#N/A	#N/A	#N/A	0																																8	0
M. pneumoniae	1	#N/A	0	#N/A	#N/A	#N/A	#N/A	#N/A																																8	0.125
29	COG0224	COG1198	COG0514	COG0328	COG2925	COG0629	COG0551	COG1739																																8
E. coli	0	1	0	1	0	1	0	0																																8	0.375
S. sanguinis	1	0	#N/A	#N/A	#N/A	1	1	0																																8	0.375
B. subtilis	0	1	0	0	#N/A	1	1	0																																8	0.375
C. crescentus	1	0	0	0	#N/A	1	#N/A	#N/A																																8	0.25
M. genitalium	1	#N/A	#N/A	#N/A	#N/A	0	1	#N/A																																8	0.25
P. aeruginosa	0	1	0	1	0	0	0	0																																8	0.25
H. pylori	0	1	#N/A	0	#N/A	0	0	1																																8	0.25
M. pneumoniae	1	#N/A	#N/A	#N/A	#N/A	0	1	#N/A																																8	0.25
30	COG0502	COG1291	COG0426	COG2824	COG0093	COG0653	COG0482	NOG04331																																8
E. coli	0	1	0	0	1	1	1	0																																8	0.5
S. sanguinis	#N/A	#N/A	#N/A	0	1	0	1	#N/A																																8	0.25
B. subtilis	0	0	#N/A	#N/A	1	1	0	#N/A																																8	0.25
C. crescentus	0	0	#N/A	0	1	1	1	#N/A																																8	0.375
M. genitalium	#N/A	#N/A	#N/A	#N/A	1	1	0	#N/A																																8	0.25
P. aeruginosa	0	0	0	1	1	1	1	#N/A																																8	0.5
H. pylori	0	1	#N/A	0	1	1	0	#N/A																																8	0.375
M. pneumoniae	#N/A	#N/A	#N/A	#N/A	1	1	0	#N/A																																8	0.25
31	COG0374	COG0298	COG3262	COG0298	COG0409	COG0309	COG0068	COG0501																																8
E. coli	0	1	0	1	0	0	0	0																																8	0.25
S. sanguinis	#N/A	#N/A	#N/A	#N/A	#N/A	#N/A	#N/A	0																																8	0
B. subtilis	#N/A	#N/A	#N/A	#N/A	#N/A	#N/A	#N/A	0																																8	0
C. crescentus	#N/A	#N/A	#N/A	#N/A	#N/A	#N/A	#N/A	0																																8	0
M. genitalium	#N/A	#N/A	#N/A	#N/A	#N/A	#N/A	#N/A	#N/A																																8	0
P. aeruginosa	#N/A	#N/A	#N/A	#N/A	#N/A	#N/A	#N/A	0																																8	0
H. pylori	0	0	#N/A	0	1	0	1	0																																8	0.25
M. pneumoniae	#N/A	#N/A	#N/A	#N/A	#N/A	#N/A	#N/A	#N/A																																8	0
32	COG3725	COG0288	COG0042	COG1021	COG0114	COG0648	COG1200	COG0169																																8
E. coli	0	0	0	0	0	0	0	0																																8	0
S. sanguinis	#N/A	0	0	#N/A	#N/A	#N/A	0	0																																8	0
B. subtilis	#N/A	0	0	0	0	0	0	0																																8	0
C. crescentus	#N/A	0	0	#N/A	1	#N/A	0	1																																8	0.25
M. genitalium	#N/A	#N/A	#N/A	#N/A	#N/A	1	#N/A	#N/A																																8	0.125
P. aeruginosa	0	0	0	0	0	#N/A	0	0																																8	0
H. pylori	#N/A	0	0	#N/A	0	#N/A	1	0																																8	0.125
M. pneumoniae	#N/A	#N/A	#N/A	#N/A	#N/A	1	#N/A	#N/A																																8	0.125
33	COG0813	COG1201	COG0363	COG0687	COG0226	COG0456	COG0366	COG2820																																8
E. coli	0	0	0	0	0	1	0	0																																8	0.125
S. sanguinis	0	#N/A	0	0	1	0	0	#N/A																																8	0.125
B. subtilis	0	#N/A	0	#N/A	0	0	0	#N/A																																8	0
C. crescentus	#N/A	0	0	0	0	0	0	#N/A																																8	0
M. genitalium	1	#N/A	#N/A	1	0	#N/A	#N/A	#N/A																																8	0.25
P. aeruginosa	#N/A	0	0	0	0	0	0	#N/A																																8	0
H. pylori	0	#N/A	0	#N/A	#N/A	#N/A	#N/A	#N/A																																8	0
M. pneumoniae	1	#N/A	#N/A	1	0	#N/A	#N/A	#N/A																																8	0.25
34	COG3260	COG1135	COG1321	COG0583	COG0438	COG2197	COG0673	COG3107																																8
E. coli	0	0	1	0	0	0	0	0																																8	0.125
S. sanguinis	#N/A	0	0	0	0	0	0	#N/A																																8	0
B. subtilis	#N/A	0	0	0	0	0	0	#N/A																																8	0
C. crescentus	#N/A	0	#N/A	0	1	0	1	#N/A																																8	0.25
M. genitalium	#N/A	#N/A	#N/A	#N/A	#N/A	#N/A	#N/A	#N/A																																8	0
P. aeruginosa	#N/A	0	#N/A	0	0	0	0	0																																8	0
H. pylori	#N/A	1	#N/A	#N/A	0	#N/A	1	#N/A																																8	0.25
M. pneumoniae	#N/A	#N/A	#N/A	#N/A	#N/A	#N/A	#N/A	#N/A																																8	0
35	COG0642	COG3029	COG3604	COG1605	COG0216	COG0859	b2969	COG5464																																8
E. coli	0	0	0	0	1	0	#N/A	0																																8	0.125
S. sanguinis	0	#N/A	#N/A	0	1	#N/A	#N/A	#N/A																																8	0.125
B. subtilis	0	#N/A	#N/A	0	1	#N/A	#N/A	#N/A																																8	0.125
C. crescentus	0	#N/A	#N/A	0	0	0	#N/A	#N/A																																8	0
M. genitalium	#N/A	#N/A	#N/A	#N/A	1	#N/A	#N/A	#N/A																																8	0.125
P. aeruginosa	0	#N/A	0	0	1	0	#N/A	#N/A																																8	0.125
H. pylori	1	#N/A	#N/A	1	0	0	#N/A	#N/A																																8	0.25
M. pneumoniae	#N/A	#N/A	#N/A	#N/A	1	#N/A	#N/A	#N/A																																8	0.125
36	COG0203	COG0256	COG0335	COG0099	COG0602	NOG04342	COG1376																																	7
E. coli	1	1	1	1	0	0	0																																	7	0.571429
S. sanguinis	1	1	1	0	0	#N/A	#N/A																																	7	0.428571
B. subtilis	1	1	1	1	0	#N/A	0																																	7	0.571429
C. crescentus	1	1	1	1	0	#N/A	#N/A																																	7	0.571429
M. genitalium	1	1	1	1	#N/A	#N/A	#N/A																																	7	0.571429
P. aeruginosa	1	1	0	1	0	#N/A	0																																	7	0.428571
H. pylori	0	1	1	0	0	#N/A	#N/A																																	7	0.285714
M. pneumoniae	1	1	1	1	#N/A	#N/A	#N/A																																	7	0.571429
37	COG1448	COG0562	COG0347	COG1391	COG0156	COG0544	COG0826																																	7
E. coli	1	0	0	0	0	0	1																																	7	0.285714
S. sanguinis	#N/A	#N/A	#N/A	#N/A	#N/A	0	0																																	7	0
B. subtilis	#N/A	#N/A	0	#N/A	0	0	0																																	7	0
C. crescentus	#N/A	1	0	0	0	0	#N/A																																	7	0.142857
M. genitalium	#N/A	0	#N/A	#N/A	#N/A	0	#N/A																																	7	0
P. aeruginosa	0	#N/A	0	0	0	0	0																																	7	0
H. pylori	#N/A	#N/A	#N/A	#N/A	0	0	0																																	7	0
M. pneumoniae	#N/A	0	#N/A	#N/A	#N/A	0	#N/A																																	7	0
38	COG0065	COG0066	COG0744	COG0413	COG0033	COG0574	COG0176																																	7
E. coli	0	0	0	0	0	0	0																																	7	0
S. sanguinis	0	0	0	#N/A	#N/A	0	0																																	7	0
B. subtilis	0	0	0	0	#N/A	0	0																																	7	0
C. crescentus	0	0	0	1	0	1	1																																	7	0.428571
M. genitalium	#N/A	#N/A	#N/A	#N/A	#N/A	#N/A	#N/A																																	7	0
P. aeruginosa	0	0	0	0	#N/A	0	0																																	7	0
H. pylori	#N/A	#N/A	0	1	#N/A	0	0																																	7	0.142857
M. pneumoniae	#N/A	#N/A	#N/A	#N/A	#N/A	#N/A	#N/A																																	7	0
39	COG2171	COG1126	NOG07925	COG0634	COG0597	COG1982	COG2217																																	7
E. coli	1	0	0	0	1	0	0																																	7	0.285714
S. sanguinis	0	0	#N/A	0	0	#N/A	0																																	7	0
B. subtilis	0	0	#N/A	1	0	0	0																																	7	0.142857
C. crescentus	1	0	#N/A	0	1	#N/A	0																																	7	0.285714
M. genitalium	#N/A	#N/A	#N/A	0	0	#N/A	#N/A																																	7	0
P. aeruginosa	1	0	#N/A	0	1	0	0																																	7	0.285714
H. pylori	0	0	#N/A	#N/A	0	#N/A	0																																	7	0
M. pneumoniae	#N/A	#N/A	#N/A	0	0	#N/A	#N/A																																	7	0
40	COG0270	COG0039	COG4167	COG0486	NOG263988	COG0561	b0816																																	7
E. coli	1	0	0	1	0	0	#N/A																																	7	0.285714
S. sanguinis	0	0	#N/A	0	#N/A	0	#N/A																																	7	0
B. subtilis	0	0	#N/A	0	#N/A	0	#N/A																																	7	0
C. crescentus	0	1	#N/A	0	#N/A	#N/A	#N/A																																	7	0.142857
M. genitalium	#N/A	0	#N/A	0	#N/A	1	#N/A																																	7	0.142857
P. aeruginosa	#N/A	#N/A	#N/A	0	#N/A	#N/A	#N/A																																	7	0
H. pylori	0	#N/A	#N/A	0	#N/A	#N/A	#N/A																																	7	0
M. pneumoniae	#N/A	0	#N/A	0	#N/A	1	#N/A																																	7	0.142857
41	COG1566	COG1020	COG0223	COG1210	COG1063	COG1058	COG3279																																	7
E. coli	0	0	1	1	0	0	0																																	7	0.285714
S. sanguinis	#N/A	0	1	1	0	0	0																																	7	0.285714
B. subtilis	0	0	1	0	0	0	0																																	7	0.142857
C. crescentus	0	#N/A	0	1	0	0	0																																	7	0.142857
M. genitalium	#N/A	#N/A	0	1	#N/A	#N/A	#N/A																																	7	0.142857
P. aeruginosa	0	0	0	0	0	#N/A	0																																	7	0
H. pylori	#N/A	#N/A	0	1	#N/A	#N/A	#N/A																																	7	0.142857
M. pneumoniae	#N/A	#N/A	0	1	0	#N/A	#N/A																																	7	0.142857
42	COG0367	COG0587	COG2812	COG2927	COG3050	NOG07474	COG0336																																	7
E. coli	0	1	1	1	0	0	1																																	7	0.571429
S. sanguinis	#N/A	1	1	#N/A	#N/A	#N/A	1																																	7	0.428571
B. subtilis	0	1	1	#N/A	#N/A	#N/A	0																																	7	0.285714
C. crescentus	#N/A	0	1	1	#N/A	#N/A	0																																	7	0.285714
M. genitalium	#N/A	1	1	#N/A	#N/A	#N/A	1																																	7	0.428571
P. aeruginosa	0	0	0	0	#N/A	#N/A	0																																	7	0
H. pylori	#N/A	1	1	#N/A	#N/A	#N/A	0																																	7	0.285714
M. pneumoniae	#N/A	1	1	#N/A	#N/A	#N/A	1																																	7	0.428571
43	COG0446	COG5013	COG1140	COG2180	COG2180	COG1140	COG5013																																	7
E. coli	0	0	0	0	0	0	0																																	7	0
S. sanguinis	0	#N/A	#N/A	#N/A	#N/A	#N/A	#N/A																																	7	0
B. subtilis	#N/A	0	0	0	0	0	0																																	7	0
C. crescentus	1	#N/A	#N/A	#N/A	#N/A	#N/A	#N/A																																	7	0.142857
M. genitalium	0	#N/A	#N/A	#N/A	#N/A	#N/A	#N/A																																	7	0
P. aeruginosa	0	0	0	0	0	0	0																																	7	0
H. pylori	#N/A	#N/A	#N/A	#N/A	#N/A	#N/A	#N/A																																	7	0
M. pneumoniae	0	#N/A	#N/A	#N/A	#N/A	#N/A	#N/A																																	7	0
44	COG0722	COG3058	COG0243	COG0437	COG0243	COG1959	COG2166																																	7
E. coli	0	0	0	0	0	0	1																																	7	0.142857
S. sanguinis	0	#N/A	#N/A	#N/A	#N/A	0	#N/A																																	7	0
B. subtilis	#N/A	#N/A	0	#N/A	0	0	#N/A																																	7	0
C. crescentus	0	#N/A	0	#N/A	0	0	1																																	7	0.142857
M. genitalium	#N/A	#N/A	#N/A	#N/A	#N/A	#N/A	#N/A																																	7	0
P. aeruginosa	0	0	0	0	0	0	1																																	7	0.142857
H. pylori	#N/A	#N/A	0	#N/A	0	#N/A	#N/A																																	7	0
M. pneumoniae	#N/A	#N/A	#N/A	#N/A	#N/A	#N/A	#N/A																																	7	0
45	COG2901	COG1414	COG1609	COG1722	COG1349	NOG07549	NOG13503																																	7
E. coli	1	0	0	0	0	0	0																																	7	0.142857
S. sanguinis	#N/A	#N/A	0	0	0	#N/A	#N/A																																	7	0
B. subtilis	#N/A	0	0	0	0	#N/A	#N/A																																	7	0
C. crescentus	#N/A	0	0	0	#N/A	#N/A	#N/A																																	7	0
M. genitalium	#N/A	#N/A	#N/A	#N/A	#N/A	#N/A	#N/A																																	7	0
P. aeruginosa	0	0	0	0	0	#N/A	#N/A																																	7	0
H. pylori	#N/A	#N/A	#N/A	0	#N/A	#N/A	#N/A																																	7	0
M. pneumoniae	#N/A	#N/A	#N/A	#N/A	#N/A	#N/A	#N/A																																	7	0
46	COG2502	COG0834	COG0119	COG0045	COG0074	COG0035	COG3122																																	7
E. coli	0	0	0	0	0	0	0																																	7	0
S. sanguinis	#N/A	0	0	#N/A	#N/A	0	#N/A																																	7	0
B. subtilis	#N/A	0	0	0	0	0	#N/A																																	7	0
C. crescentus	#N/A	0	0	1	1	0	#N/A																																	7	0.285714
M. genitalium	#N/A	#N/A	#N/A	#N/A	#N/A	0	#N/A																																	7	0
P. aeruginosa	#N/A	0	0	0	0	0	0																																	7	0
H. pylori	#N/A	0	#N/A	#N/A	#N/A	#N/A	#N/A																																	7	0
M. pneumoniae	#N/A	#N/A	#N/A	#N/A	#N/A	0	#N/A																																	7	0
47	COG3071	COG0166	COG3624	COG3625	COG3627	COG4107	COG1129																																	7
E. coli	0	0	0	0	0	0	1																																	7	0.142857
S. sanguinis	#N/A	1	#N/A	#N/A	#N/A	#N/A	#N/A																																	7	0.142857
B. subtilis	#N/A	0	#N/A	#N/A	#N/A	#N/A	0																																	7	0
C. crescentus	#N/A	1	#N/A	#N/A	#N/A	#N/A	0																																	7	0.142857
M. genitalium	#N/A	0	#N/A	#N/A	#N/A	#N/A	#N/A																																	7	0
P. aeruginosa	0	0	0	0	0	0	0																																	7	0
H. pylori	#N/A	0	#N/A	#N/A	#N/A	#N/A	#N/A																																	7	0
M. pneumoniae	#N/A	0	#N/A	#N/A	#N/A	#N/A	#N/A																																	7	0
48	COG0491	COG0286	COG4096	COG0732	COG0043	COG0692	COG2081																																	7
E. coli	0	0	0	0	1	0	0																																	7	0.142857
S. sanguinis	0	#N/A	#N/A	#N/A	#N/A	0	0																																	7	0
B. subtilis	0	#N/A	#N/A	#N/A	0	0	0																																	7	0
C. crescentus	0	0	#N/A	0	0	#N/A	0																																	7	0
M. genitalium	#N/A	#N/A	#N/A	0	#N/A	0	#N/A																																	7	0
P. aeruginosa	0	#N/A	#N/A	#N/A	0	0	0																																	7	0
H. pylori	0	0	#N/A	1	0	0	#N/A																																	7	0.142857
M. pneumoniae	#N/A	0	#N/A	0	#N/A	0	#N/A																																	7	0
49	COG0745	COG0607	COG1570	COG2066	COG3099	COG2995	b1933																																	7
E. coli	0	0	0	0	0	0	#N/A																																	7	0
S. sanguinis	0	0	0	#N/A	#N/A	#N/A	#N/A																																	7	0
B. subtilis	0	0	0	0	#N/A	#N/A	#N/A																																	7	0
C. crescentus	1	0	0	0	#N/A	#N/A	#N/A																																	7	0.142857
M. genitalium	#N/A	#N/A	#N/A	#N/A	#N/A	#N/A	#N/A																																	7	0
P. aeruginosa	0	0	0	0	#N/A	0	#N/A																																	7	0
H. pylori	0	0	0	#N/A	#N/A	#N/A	#N/A																																	7	0
M. pneumoniae	#N/A	#N/A	#N/A	#N/A	#N/A	#N/A	#N/A																																	7	0
50	COG0743	COG0320	COG1586	COG0567	COG0508	COG0488																																		6
E. coli	1	0	0	1	1	0																																		6	0.5
S. sanguinis	#N/A	#N/A	#N/A	#N/A	0	0																																		6	0
B. subtilis	1	0	0	0	0	0																																		6	0.166667
C. crescentus	1	1	#N/A	1	0	0																																		6	0.5
M. genitalium	#N/A	#N/A	#N/A	#N/A	1	#N/A																																		6	0.166667
P. aeruginosa	1	1	0	1	0	0																																		6	0.5
H. pylori	1	#N/A	#N/A	#N/A	#N/A	0																																		6	0.166667
M. pneumoniae	#N/A	#N/A	#N/A	#N/A	1	#N/A																																		6	0.166667
51	COG2224	COG1027	COG3040	COG0331	COG0745	COG1925																																		6
E. coli	0	0	0	1	0	0																																		6	0.166667
S. sanguinis	#N/A	#N/A	#N/A	1	0	0																																		6	0.166667
B. subtilis	#N/A	0	#N/A	1	0	0																																		6	0.166667
C. crescentus	0	#N/A	0	1	1	0																																		6	0.333333
M. genitalium	#N/A	#N/A	#N/A	#N/A	#N/A	1																																		6	0.166667
P. aeruginosa	0	0	0	0	0	0																																		6	0
H. pylori	#N/A	0	#N/A	0	0	#N/A																																		6	0
M. pneumoniae	#N/A	#N/A	#N/A	#N/A	#N/A	1																																		6	0.166667
52	COG0846	COG0462	NOG10808	COG3070	COG0673	NOG08860																																		6
E. coli	0	1	0	0	0	0																																		6	0.166667
S. sanguinis	0	0	#N/A	0	0	#N/A																																		6	0
B. subtilis	0	1	#N/A	#N/A	0	#N/A																																		6	0.166667
C. crescentus	0	1	#N/A	0	1	#N/A																																		6	0.333333
M. genitalium	#N/A	0	#N/A	#N/A	#N/A	#N/A																																		6	0
P. aeruginosa	0	0	#N/A	0	0	#N/A																																		6	0
H. pylori	0	1	#N/A	#N/A	1	#N/A																																		6	0.333333
M. pneumoniae	#N/A	0	#N/A	#N/A	#N/A	#N/A																																		6	0
53	COG0642	COG0542	COG2127	COG0764	COG4175	COG2431																																		6
E. coli	0	0	1	1	0	0																																		6	0.333333
S. sanguinis	0	0	#N/A	1	0	#N/A																																		6	0.166667
B. subtilis	0	0	#N/A	0	0	#N/A																																		6	0
C. crescentus	0	0	0	1	#N/A	#N/A																																		6	0.166667
M. genitalium	#N/A	0	#N/A	#N/A	#N/A	#N/A																																		6	0
P. aeruginosa	0	0	0	1	0	#N/A																																		6	0.166667
H. pylori	1	1	1	0	#N/A	#N/A																																		6	0.5
M. pneumoniae	#N/A	0	#N/A	#N/A	#N/A	#N/A																																		6	0
54	COG0363	COG0740	COG0265	COG0475	COG2213	COG4245																																		6
E. coli	0	0	1	0	0	1																																		6	0.333333
S. sanguinis	0	0	0	#N/A	#N/A	#N/A																																		6	0
B. subtilis	0	0	0	0	0	#N/A																																		6	0
C. crescentus	0	1	0	0	#N/A	#N/A																																		6	0.166667
M. genitalium	#N/A	#N/A	#N/A	#N/A	#N/A	#N/A																																		6	0
P. aeruginosa	0	0	0	0	#N/A	#N/A																																		6	0
H. pylori	0	0	1	0	#N/A	0																																		6	0.166667
M. pneumoniae	#N/A	#N/A	#N/A	#N/A	0	#N/A																																		6	0
55	b3913	COG2870	COG1609	COG0493	COG3001	COG0663																																		6
E. coli	#N/A	0	0	0	0	0																																		6	0
S. sanguinis	#N/A	#N/A	0	#N/A	#N/A	#N/A																																		6	0
B. subtilis	#N/A	#N/A	0	0	#N/A	0																																		6	0
C. crescentus	#N/A	1	0	0	#N/A	0																																		6	0.166667
M. genitalium	#N/A	#N/A	#N/A	#N/A	#N/A	#N/A																																		6	0
P. aeruginosa	#N/A	1	0	0	#N/A	0																																		6	0.166667
H. pylori	#N/A	1	#N/A	#N/A	#N/A	#N/A																																		6	0.166667
M. pneumoniae	#N/A	#N/A	#N/A	#N/A	#N/A	#N/A																																		6	0
56	COG3125	COG0243	COG0437	COG3381	COG0285	COG0243																																		6
E. coli	1	0	0	0	1	0																																		6	0.333333
S. sanguinis	#N/A	#N/A	#N/A	#N/A	0	#N/A																																		6	0
B. subtilis	0	0	#N/A	#N/A	0	0																																		6	0
C. crescentus	0	0	#N/A	#N/A	1	0																																		6	0.166667
M. genitalium	#N/A	#N/A	#N/A	#N/A	#N/A	#N/A																																		6	0
P. aeruginosa	0	0	0	#N/A	0	0																																		6	0
H. pylori	#N/A	0	#N/A	#N/A	0	0																																		6	0
M. pneumoniae	#N/A	#N/A	#N/A	#N/A	#N/A	#N/A																																		6	0
57	COG0305	COG1484	COG3539	COG3923	COG0460	COG1414																																		6
E. coli	1	1	0	1	0	0																																		6	0.5
S. sanguinis	1	1	#N/A	#N/A	0	#N/A																																		6	0.333333
B. subtilis	1	1	#N/A	#N/A	0	0																																		6	0.333333
C. crescentus	1	#N/A	#N/A	#N/A	0	0																																		6	0.166667
M. genitalium	1	#N/A	#N/A	#N/A	#N/A	#N/A																																		6	0.166667
P. aeruginosa	0	#N/A	0	#N/A	0	0																																		6	0
H. pylori	0	#N/A	#N/A	#N/A	1	#N/A																																		6	0.166667
M. pneumoniae	1	#N/A	#N/A	#N/A	#N/A	#N/A																																		6	0.166667
58	COG1466	COG0470	COG0781	COG0248	NOG26096	COG3188																																		6
E. coli	1	1	1	0	0	0																																		6	0.5
S. sanguinis	1	1	0	#N/A	#N/A	#N/A																																		6	0.333333
B. subtilis	1	1	0	#N/A	#N/A	#N/A																																		6	0.333333
C. crescentus	1	1	1	0	#N/A	#N/A																																		6	0.5
M. genitalium	0	1	0	#N/A	#N/A	#N/A																																		6	0.166667
P. aeruginosa	1	0	1	0	#N/A	0																																		6	0.333333
H. pylori	1	0	0	1	#N/A	#N/A																																		6	0.333333
M. pneumoniae	0	1	0	#N/A	#N/A	#N/A																																		6	0.166667
59	COG2116	COG1190	COG4785	NOG305391	COG1566	COG0477																																		6
E. coli	0	0	0	0	0	0																																		6	0
S. sanguinis	0	1	#N/A	#N/A	#N/A	0																																		6	0.166667
B. subtilis	0	1	#N/A	#N/A	0	0																																		6	0.166667
C. crescentus	#N/A	#N/A	#N/A	#N/A	0	0																																		6	0
M. genitalium	#N/A	1	#N/A	#N/A	#N/A	0																																		6	0.166667
P. aeruginosa	0	1	#N/A	#N/A	0	0																																		6	0.166667
H. pylori	#N/A	0	#N/A	#N/A	#N/A	0																																		6	0
M. pneumoniae	#N/A	1	#N/A	#N/A	#N/A	0																																		6	0.166667
60	COG0262	COG0477	COG1368	COG0442	COG2141	COG4677																																		6
E. coli	1	0	0	1	0	0																																		6	0.333333
S. sanguinis	0	0	0	1	0	#N/A																																		6	0.166667
B. subtilis	1	0	0	1	0	#N/A																																		6	0.333333
C. crescentus	1	0	#N/A	1	0	#N/A																																		6	0.333333
M. genitalium	1	0	#N/A	1	#N/A	#N/A																																		6	0.333333
P. aeruginosa	0	0	0	1	0	#N/A																																		6	0.166667
H. pylori	#N/A	0	0	1	#N/A	#N/A																																		6	0.166667
M. pneumoniae	1	0	#N/A	1	#N/A	#N/A																																		6	0.333333
61	COG3414	COG0071	COG1560	COG3839	COG1180	COG0477																																		6
E. coli	1	0	0	0	0	0																																		6	0.166667
S. sanguinis	0	#N/A	#N/A	0	0	0																																		6	0
B. subtilis	#N/A	0	#N/A	0	#N/A	0																																		6	0
C. crescentus	#N/A	0	1	#N/A	#N/A	0																																		6	0.166667
M. genitalium	#N/A	#N/A	#N/A	1	#N/A	0																																		6	0.166667
P. aeruginosa	#N/A	0	0	1	0	0																																		6	0.166667
H. pylori	#N/A	#N/A	0	#N/A	#N/A	0																																		6	0
M. pneumoniae	0	#N/A	#N/A	1	#N/A	0																																		6	0.166667
62	COG2336	COG3062	COG0857	COG3381	COG1666	COG0251																																		6
E. coli	1	0	0	0	0	0																																		6	0.166667
S. sanguinis	#N/A	#N/A	#N/A	#N/A	#N/A	0																																		6	0
B. subtilis	#N/A	#N/A	#N/A	#N/A	0	0																																		6	0
C. crescentus	#N/A	#N/A	#N/A	#N/A	#N/A	0																																		6	0
M. genitalium	#N/A	#N/A	#N/A	#N/A	#N/A	#N/A																																		6	0
P. aeruginosa	#N/A	0	0	#N/A	0	0																																		6	0
H. pylori	#N/A	#N/A	0	#N/A	#N/A	1																																		6	0.166667
M. pneumoniae	#N/A	#N/A	#N/A	#N/A	#N/A	#N/A																																		6	0
63	b1597	COG4774	COG0247	COG0566	COG2973	COG1413																																		6
E. coli	#N/A	0	0	0	0	1																																		6	0.166667
S. sanguinis	#N/A	#N/A	#N/A	0	#N/A	#N/A																																		6	0
B. subtilis	#N/A	#N/A	0	0	#N/A	0																																		6	0
C. crescentus	#N/A	0	#N/A	0	#N/A	#N/A																																		6	0
M. genitalium	#N/A	#N/A	#N/A	0	#N/A	#N/A																																		6	0
P. aeruginosa	#N/A	0	0	0	#N/A	0																																		6	0
H. pylori	#N/A	#N/A	0	0	#N/A	#N/A																																		6	0
M. pneumoniae	#N/A	#N/A	#N/A	0	#N/A	#N/A																																		6	0
64	COG0524	COG1530	COG0036	COG0709	COG0840	COG1620																																		6
E. coli	1	0	0	1	0	0																																		6	0.333333
S. sanguinis	#N/A	#N/A	0	#N/A	#N/A	#N/A																																		6	0
B. subtilis	0	#N/A	0	#N/A	0	0																																		6	0
C. crescentus	0	0	1	#N/A	0	#N/A																																		6	0.166667
M. genitalium	#N/A	#N/A	0	#N/A	#N/A	#N/A																																		6	0
P. aeruginosa	0	0	1	0	0	0																																		6	0.166667
H. pylori	#N/A	#N/A	0	#N/A	0	1																																		6	0.166667
M. pneumoniae	#N/A	#N/A	0	#N/A	#N/A	#N/A																																		6	0
65	COG0548	COG4237	COG0481	COG0598	COG2313	NOG09294																																		6
E. coli	0	0	0	1	0	0																																		6	0.166667
S. sanguinis	0	#N/A	0	0	#N/A	#N/A																																		6	0
B. subtilis	0	#N/A	0	0	#N/A	#N/A																																		6	0
C. crescentus	0	#N/A	0	0	#N/A	#N/A																																		6	0
M. genitalium	#N/A	#N/A	0	#N/A	#N/A	#N/A																																		6	0
P. aeruginosa	0	#N/A	0	0	#N/A	#N/A																																		6	0
H. pylori	#N/A	#N/A	0	0	#N/A	#N/A																																		6	0
M. pneumoniae	#N/A	#N/A	0	#N/A	#N/A	#N/A																																		6	0
66	COG2230	COG3266	COG0586	COG0822	COG1113	NOG306766																																		6
E. coli	0	0	1	1	0	0																																		6	0.333333
S. sanguinis	#N/A	#N/A	#N/A	0	#N/A	#N/A																																		6	0
B. subtilis	#N/A	#N/A	0	0	0	#N/A																																		6	0
C. crescentus	0	#N/A	0	1	#N/A	#N/A																																		6	0.166667
M. genitalium	#N/A	#N/A	#N/A	1	#N/A	#N/A																																		6	0.166667
P. aeruginosa	0	0	0	1	0	#N/A																																		6	0.166667
H. pylori	0	#N/A	0	0	#N/A	#N/A																																		6	0
M. pneumoniae	#N/A	#N/A	#N/A	1	#N/A	#N/A																																		6	0.166667
67	COG2091	COG4147	COG1788	COG1519	COG0221	COG3188																																		6
E. coli	0	0	0	1	1	0																																		6	0.333333
S. sanguinis	#N/A	#N/A	#N/A	#N/A	#N/A	#N/A																																		6	0
B. subtilis	#N/A	0	0	#N/A	#N/A	#N/A																																		6	0
C. crescentus	#N/A	#N/A	0	1	1	#N/A																																		6	0.333333
M. genitalium	#N/A	#N/A	#N/A	#N/A	0	#N/A																																		6	0
P. aeruginosa	#N/A	0	0	1	0	0																																		6	0.166667
H. pylori	#N/A	#N/A	0	0	0	#N/A																																		6	0
M. pneumoniae	#N/A	#N/A	#N/A	#N/A	0	#N/A																																		6	0
68	COG2211	COG0642	COG0840	NOG10766	COG1972	COG0820																																		6
E. coli	0	0	0	0	0	0																																		6	0
S. sanguinis	#N/A	0	#N/A	#N/A	#N/A	0																																		6	0
B. subtilis	0	0	0	#N/A	0	0																																		6	0
C. crescentus	0	0	0	#N/A	0	0																																		6	0
M. genitalium	#N/A	#N/A	#N/A	#N/A	#N/A	#N/A																																		6	0
P. aeruginosa	#N/A	0	0	#N/A	#N/A	0																																		6	0
H. pylori	#N/A	1	0	#N/A	0	0																																		6	0.166667
M. pneumoniae	#N/A	#N/A	#N/A	#N/A	#N/A	#N/A																																		6	0
69	COG0583	COG1349	NOG17900	COG3104	COG1042	COG0583																																		6
E. coli	0	0	0	0	0	0																																		6	0
S. sanguinis	0	0	#N/A	#N/A	#N/A	0																																		6	0
B. subtilis	0	0	#N/A	0	#N/A	0																																		6	0
C. crescentus	0	#N/A	#N/A	0	#N/A	0																																		6	0
M. genitalium	#N/A	#N/A	#N/A	#N/A	#N/A	#N/A																																		6	0
P. aeruginosa	0	0	#N/A	#N/A	0	0																																		6	0
H. pylori	#N/A	#N/A	#N/A	#N/A	#N/A	#N/A																																		6	0
M. pneumoniae	#N/A	#N/A	#N/A	#N/A	#N/A	#N/A																																		6	0
71	COG0825	COG0439	COG0777	COG0031	COG0765																																			5
E. coli	1	1	1	0	0																																			5	0.6
S. sanguinis	1	1	1	0	0																																			5	0.6
B. subtilis	1	1	1	0	0																																			5	0.6
C. crescentus	1	0	1	0	0																																			5	0.4
M. genitalium	#N/A	#N/A	#N/A	#N/A	#N/A																																			5	0
P. aeruginosa	1	0	1	0	0																																			5	0.4
H. pylori	0	0	0	0	0																																			5	0
M. pneumoniae	#N/A	#N/A	#N/A	#N/A	#N/A																																			5	0
72	COG2025	COG0754	COG1158	COG2258	COG1775																																			5
E. coli	0	0	0	0	0																																			5	0
S. sanguinis	#N/A	#N/A	#N/A	#N/A	#N/A																																			5	0
B. subtilis	0	#N/A	0	0	#N/A																																			5	0
C. crescentus	1	0	0	#N/A	#N/A																																			5	0.2
M. genitalium	#N/A	#N/A	#N/A	#N/A	#N/A																																			5	0
P. aeruginosa	1	#N/A	0	0	#N/A																																			5	0.2
H. pylori	#N/A	0	0	#N/A	#N/A																																			5	0
M. pneumoniae	#N/A	#N/A	#N/A	#N/A	#N/A																																			5	0
73	b1369	COG1044	COG0782	COG0531	COG3789																																			5
E. coli	#N/A	1	0	0	0																																			5	0.2
S. sanguinis	#N/A	#N/A	0	0	#N/A																																			5	0
B. subtilis	#N/A	#N/A	0	0	#N/A																																			5	0
C. crescentus	#N/A	1	0	0	0																																			5	0.2
M. genitalium	#N/A	#N/A	1	0	#N/A																																			5	0.2
P. aeruginosa	#N/A	0	0	0	0																																			5	0
H. pylori	#N/A	1	0	#N/A	#N/A																																			5	0.2
M. pneumoniae	#N/A	#N/A	1	0	#N/A																																			5	0.2
74	COG4766	NOG307923	COG0142	COG2937	COG0027																																			5
E. coli	0	0	1	1	0																																			5	0.4
S. sanguinis	0	#N/A	0	#N/A	#N/A																																			5	0
B. subtilis	#N/A	#N/A	0	#N/A	0																																			5	0
C. crescentus	#N/A	#N/A	0	#N/A	#N/A																																			5	0
M. genitalium	#N/A	#N/A	#N/A	#N/A	#N/A																																			5	0
P. aeruginosa	#N/A	#N/A	0	0	0																																			5	0
H. pylori	#N/A	#N/A	0	#N/A	#N/A																																			5	0
M. pneumoniae	#N/A	#N/A	#N/A	#N/A	#N/A																																			5	0
75	COG0038	COG0773	COG1288	COG3274	COG1172																																			5
E. coli	0	0	0	0	0																																			5	0
S. sanguinis	0	1	0	#N/A	#N/A																																			5	0.2
B. subtilis	#N/A	1	0	#N/A	0																																			5	0.2
C. crescentus	0	1	0	#N/A	0																																			5	0.2
M. genitalium	#N/A	#N/A	#N/A	#N/A	#N/A																																			5	0
P. aeruginosa	#N/A	1	#N/A	#N/A	0																																			5	0.2
H. pylori	#N/A	0	#N/A	#N/A	#N/A																																			5	0
M. pneumoniae	#N/A	#N/A	#N/A	#N/A	#N/A																																			5	0
76	COG0845	COG1454	COG3143	COG0057	COG0460																																			5
E. coli	0	0	0	0	0																																			5	0
S. sanguinis	0	0	#N/A	1	0																																			5	0.2
B. subtilis	0	0	#N/A	0	0																																			5	0
C. crescentus	0	#N/A	#N/A	0	0																																			5	0
M. genitalium	#N/A	#N/A	#N/A	0	#N/A																																			5	0
P. aeruginosa	0	0	0	0	0																																			5	0
H. pylori	0	#N/A	#N/A	1	1																																			5	0.4
M. pneumoniae	#N/A	#N/A	#N/A	0	#N/A																																			5	0
77	COG0103	COG0048	COG0199	COG0184	COG0301																																			5
E. coli	1	1	1	1	0																																			5	0.8
S. sanguinis	0	1	1	0	0																																			5	0.4
B. subtilis	1	1	1	1	0																																			5	0.8
C. crescentus	1	1	1	1	#N/A																																			5	0.8
M. genitalium	1	1	1	1	1																																			5	1
P. aeruginosa	0	0	1	1	0																																			5	0.4
H. pylori	0	0	0	0	#N/A																																			5	0
M. pneumoniae	1	1	1	1	1																																			5	1
78	COG2190	COG0155	COG0369	COG0852	COG3217																																			5
E. coli	0	0	0	0	0																																			5	0
S. sanguinis	0	#N/A	#N/A	#N/A	#N/A																																			5	0
B. subtilis	0	0	0	#N/A	#N/A																																			5	0
C. crescentus	0	0	0	1	0																																			5	0.2
M. genitalium	1	#N/A	#N/A	#N/A	#N/A																																			5	0.2
P. aeruginosa	0	0	0	0	0																																			5	0
H. pylori	#N/A	#N/A	#N/A	0	#N/A																																			5	0
M. pneumoniae	#N/A	#N/A	#N/A	#N/A	#N/A																																			5	0
79	COG4992	NOG05750	COG0372	COG2823	COG1597																																			5
E. coli	0	0	0	0	0																																			5	0
S. sanguinis	0	#N/A	0	#N/A	0																																			5	0
B. subtilis	0	#N/A	0	#N/A	0																																			5	0
C. crescentus	0	#N/A	0	#N/A	0																																			5	0
M. genitalium	#N/A	#N/A	#N/A	#N/A	#N/A																																			5	0
P. aeruginosa	0	#N/A	0	0	0																																			5	0
H. pylori	#N/A	#N/A	0	#N/A	#N/A																																			5	0
M. pneumoniae	#N/A	#N/A	#N/A	#N/A	#N/A																																			5	0
80	COG2978	COG2188	COG3960	COG0550	COG2252																																			5
E. coli	0	0	0	0	0																																			5	0
S. sanguinis	#N/A	0	#N/A	1	0																																			5	0.2
B. subtilis	#N/A	0	#N/A	1	0																																			5	0.2
C. crescentus	0	0	#N/A	1	0																																			5	0.2
M. genitalium	#N/A	#N/A	#N/A	1	#N/A																																			5	0.2
P. aeruginosa	#N/A	0	0	0	0																																			5	0
H. pylori	#N/A	#N/A	#N/A	0	0																																			5	0
M. pneumoniae	#N/A	#N/A	#N/A	#N/A	#N/A																																			5	0
81	COG0783	COG0765	COG0601	COG0726	COG1309																																			5
E. coli	0	0	0	0	1																																			5	0.2
S. sanguinis	0	0	0	0	0																																			5	0
B. subtilis	0	0	0	0	0																																			5	0
C. crescentus	0	0	#N/A	0	0																																			5	0
M. genitalium	#N/A	#N/A	1	#N/A	#N/A																																			5	0.2
P. aeruginosa	0	0	0	0	0																																			5	0
H. pylori	0	0	0	1	#N/A																																			5	0.2
M. pneumoniae	#N/A	#N/A	1	#N/A	#N/A																																			5	0.2
82	b4271	COG2195	COG1882	COG0149	NOG04359																																			5
E. coli	#N/A	0	0	0	0																																			5	0
S. sanguinis	#N/A	0	0	1	#N/A																																			5	0.2
B. subtilis	#N/A	0	#N/A	1	#N/A																																			5	0.2
C. crescentus	#N/A	0	#N/A	1	#N/A																																			5	0.2
M. genitalium	#N/A	#N/A	#N/A	1	#N/A																																			5	0.2
P. aeruginosa	#N/A	#N/A	#N/A	0	#N/A																																			5	0
H. pylori	#N/A	#N/A	#N/A	0	#N/A																																			5	0
M. pneumoniae	#N/A	#N/A	#N/A	1	#N/A																																			5	0.2
84	COG0642	b0359	COG5383	NOG10724	COG2923																																			5
E. coli	0	#N/A	0	0	1																																			5	0.2
S. sanguinis	0	#N/A	#N/A	#N/A	#N/A																																			5	0
B. subtilis	0	#N/A	#N/A	#N/A	#N/A																																			5	0
C. crescentus	0	#N/A	#N/A	#N/A	#N/A																																			5	0
M. genitalium	#N/A	#N/A	#N/A	#N/A	#N/A																																			5	0
P. aeruginosa	0	#N/A	#N/A	0	1																																			5	0.2
H. pylori	1	#N/A	#N/A	#N/A	#N/A																																			5	0.2
M. pneumoniae	#N/A	#N/A	#N/A	#N/A	#N/A																																			5	0
85	COG1142	COG0771	COG0036	COG2969	NOG14522																																			5
E. coli	0	1	0	0	0																																			5	0.2
S. sanguinis	#N/A	1	0	#N/A	#N/A																																			5	0.2
B. subtilis	#N/A	1	0	#N/A	#N/A																																			5	0.2
C. crescentus	#N/A	1	1	#N/A	#N/A																																			5	0.4
M. genitalium	#N/A	#N/A	0	#N/A	#N/A																																			5	0
P. aeruginosa	#N/A	0	1	0	#N/A																																			5	0.2
H. pylori	#N/A	0	0	#N/A	#N/A																																			5	0
M. pneumoniae	#N/A	#N/A	0	#N/A	#N/A																																			5	0
86	COG0503	COG1181	COG0747	COG0768	COG2425																																			5
E. coli	1	0	0	1	0																																			5	0.4
S. sanguinis	0	0	0	1	#N/A																																			5	0.2
B. subtilis	0	1	#N/A	0	#N/A																																			5	0.2
C. crescentus	#N/A	1	#N/A	1	#N/A																																			5	0.4
M. genitalium	0	#N/A	#N/A	#N/A	#N/A																																			5	0
P. aeruginosa	0	0	0	0	#N/A																																			5	0
H. pylori	0	0	1	0	#N/A																																			5	0.2
M. pneumoniae	0	#N/A	#N/A	#N/A	#N/A																																			5	0
87	COG4565	COG1212	COG1309	COG0471	NOG06040																																			5
E. coli	0	1	1	0	0																																			5	0.4
S. sanguinis	#N/A	#N/A	0	#N/A	#N/A																																			5	0
B. subtilis	0	#N/A	0	0	#N/A																																			5	0
C. crescentus	#N/A	1	0	#N/A	#N/A																																			5	0.2
M. genitalium	#N/A	#N/A	#N/A	#N/A	#N/A																																			5	0
P. aeruginosa	#N/A	1	0	0	#N/A																																			5	0.2
H. pylori	#N/A	0	#N/A	1	#N/A																																			5	0.2
M. pneumoniae	#N/A	#N/A	#N/A	#N/A	#N/A																																			5	0
88	COG0664	COG0250	COG0661	COG3112	COG0223																																			5
E. coli	0	1	1	0	1																																			5	0.6
S. sanguinis	0	0	#N/A	#N/A	1																																			5	0.2
B. subtilis	0	0	#N/A	#N/A	1																																			5	0.2
C. crescentus	0	1	0	#N/A	0																																			5	0.2
M. genitalium	#N/A	1	#N/A	#N/A	0																																			5	0.2
P. aeruginosa	0	0	1	#N/A	0																																			5	0.2
H. pylori	#N/A	0	#N/A	#N/A	0																																			5	0
M. pneumoniae	#N/A	1	#N/A	#N/A	0																																			5	0.2
89	COG1118	COG0014	COG1489	COG3279	b2981																																			5
E. coli	0	0	0	0	#N/A																																			5	0
S. sanguinis	#N/A	0	#N/A	0	#N/A																																			5	0
B. subtilis	#N/A	0	#N/A	0	#N/A																																			5	0
C. crescentus	0	0	0	0	#N/A																																			5	0
M. genitalium	#N/A	#N/A	#N/A	#N/A	#N/A																																			5	0
P. aeruginosa	0	0	0	0	#N/A																																			5	0
H. pylori	1	#N/A	#N/A	#N/A	#N/A																																			5	0.2
M. pneumoniae	#N/A	#N/A	#N/A	#N/A	#N/A																																			5	0
90	COG4150	COG3412	COG0431	NOG12793	COG0531																																			5
E. coli	0	0	0	0	0																																			5	0
S. sanguinis	#N/A	0	0	0	0																																			5	0
B. subtilis	#N/A	#N/A	0	0	0																																			5	0
C. crescentus	#N/A	#N/A	0	0	0																																			5	0
M. genitalium	#N/A	#N/A	1	1	0																																			5	0.4
P. aeruginosa	#N/A	#N/A	0	0	0																																			5	0
H. pylori	#N/A	#N/A	#N/A	0	#N/A																																			5	0
M. pneumoniae	#N/A	#N/A	1	1	0																																			5	0.4
91	COG0280	COG0209	COG0583	COG0217	COG4589																																			5
E. coli	0	0	0	0	0																																			5	0
S. sanguinis	0	1	0	0	#N/A																																			5	0.2
B. subtilis	0	1	0	0	#N/A																																			5	0.2
C. crescentus	0	1	0	0	#N/A																																			5	0.2
M. genitalium	1	1	#N/A	1	#N/A																																			5	0.6
P. aeruginosa	0	0	0	0	0																																			5	0
H. pylori	#N/A	0	#N/A	0	#N/A																																			5	0
M. pneumoniae	1	1	#N/A	1	#N/A																																			5	0.6
92	COG0811	COG2262	COG1905	COG1894	COG1034																																			5
E. coli	0	0	0	0	0																																			5	0
S. sanguinis	#N/A	0	#N/A	#N/A	#N/A																																			5	0
B. subtilis	#N/A	0	#N/A	#N/A	#N/A																																			5	0
C. crescentus	1	0	1	1	1																																			5	0.8
M. genitalium	#N/A	#N/A	#N/A	#N/A	#N/A																																			5	0
P. aeruginosa	0	0	0	0	0																																			5	0
H. pylori	0	#N/A	#N/A	#N/A	0																																			5	0
M. pneumoniae	#N/A	#N/A	#N/A	#N/A	#N/A																																			5	0
93	COG0326	COG3262	NOG05566	COG2199	COG2805																																			5
E. coli	0	0	0	0	0																																			5	0
S. sanguinis	#N/A	#N/A	#N/A	#N/A	0																																			5	0
B. subtilis	0	#N/A	#N/A	0	#N/A																																			5	0
C. crescentus	#N/A	#N/A	#N/A	0	#N/A																																			5	0
M. genitalium	#N/A	#N/A	#N/A	#N/A	#N/A																																			5	0
P. aeruginosa	0	#N/A	#N/A	0	0																																			5	0
H. pylori	0	#N/A	#N/A	#N/A	#N/A																																			5	0
M. pneumoniae	#N/A	#N/A	#N/A	#N/A	#N/A																																			5	0
94	COG0524	COG1165	COG0380	COG4948	COG0498																																			5
E. coli	1	0	0	0	0																																			5	0.2
S. sanguinis	#N/A	#N/A	#N/A	#N/A	0																																			5	0
B. subtilis	0	1	#N/A	0	0																																			5	0.2
C. crescentus	0	#N/A	#N/A	0	1																																			5	0.2
M. genitalium	#N/A	#N/A	#N/A	#N/A	#N/A																																			5	0
P. aeruginosa	0	#N/A	#N/A	0	0																																			5	0
H. pylori	#N/A	#N/A	#N/A	#N/A	0																																			5	0
M. pneumoniae	#N/A	#N/A	#N/A	#N/A	#N/A																																			5	0
95	COG0110	COG0024	COG0841	COG1309	COG2203																																			5
E. coli	0	1	0	1	0																																			5	0.4
S. sanguinis	0	1	#N/A	0	#N/A																																			5	0.2
B. subtilis	0	1	0	0	0																																			5	0.2
C. crescentus	0	1	0	0	0																																			5	0.2
M. genitalium	#N/A	0	#N/A	#N/A	#N/A																																			5	0
P. aeruginosa	0	0	0	0	0																																			5	0
H. pylori	#N/A	0	0	#N/A	#N/A																																			5	0
M. pneumoniae	#N/A	0	#N/A	#N/A	#N/A																																			5	0
96	COG1299	COG0625	COG2022	COG0814	COG0531																																			5
E. coli	0	0	0	1	0																																			5	0.2
S. sanguinis	0	0	#N/A	#N/A	0																																			5	0
B. subtilis	0	#N/A	0	#N/A	0																																			5	0
C. crescentus	#N/A	1	1	#N/A	0																																			5	0.4
M. genitalium	0	#N/A	#N/A	#N/A	0																																			5	0
P. aeruginosa	0	0	0	0	0																																			5	0
H. pylori	#N/A	#N/A	#N/A	0	#N/A																																			5	0
M. pneumoniae	0	#N/A	#N/A	#N/A	0																																			5	0
97	COG3192	COG0449	COG1947	COG0671	COG0586																																			5
E. coli	0	1	1	0	1																																			5	0.6
S. sanguinis	0	1	#N/A	0	#N/A																																			5	0.2
B. subtilis	0	1	0	0	0																																			5	0.2
C. crescentus	#N/A	1	1	0	0																																			5	0.4
M. genitalium	#N/A	#N/A	#N/A	#N/A	#N/A																																			5	0
P. aeruginosa	0	1	1	0	0																																			5	0.4
H. pylori	#N/A	0	0	1	0																																			5	0.2
M. pneumoniae	#N/A	#N/A	#N/A	#N/A	#N/A																																			5	0
98	COG1160	COG1250	COG0183	b2443	COG1925																																			5
E. coli	1	0	0	#N/A	0																																			5	0.2
S. sanguinis	1	#N/A	#N/A	#N/A	0																																			5	0.2
B. subtilis	1	0	0	#N/A	0																																			5	0.2
C. crescentus	1	0	0	#N/A	0																																			5	0.2
M. genitalium	1	#N/A	#N/A	#N/A	1																																			5	0.4
P. aeruginosa	1	0	0	#N/A	0																																			5	0.2
H. pylori	0	#N/A	0	#N/A	#N/A																																			5	0
M. pneumoniae	1	#N/A	#N/A	#N/A	1																																			5	0.4
99	COG1740	COG0374	COG0680	NOG11979	b2970																																			5
E. coli	0	0	1	0	#N/A																																			5	0.2
S. sanguinis	#N/A	#N/A	#N/A	#N/A	#N/A																																			5	0
B. subtilis	#N/A	#N/A	#N/A	#N/A	#N/A																																			5	0
C. crescentus	#N/A	#N/A	#N/A	#N/A	#N/A																																			5	0
M. genitalium	#N/A	#N/A	#N/A	#N/A	#N/A																																			5	0
P. aeruginosa	#N/A	#N/A	#N/A	#N/A	#N/A																																			5	0
H. pylori	1	0	0	#N/A	#N/A																																			5	0.2
M. pneumoniae	#N/A	#N/A	#N/A	#N/A	#N/A																																			5	0
100	COG0589	COG1335	COG1801	COG0589	COG0523																																			5
E. coli	0	0	0	0	0																																			5	0
S. sanguinis	0	0	#N/A	0	#N/A																																			5	0
B. subtilis	0	0	0	0	0																																			5	0
C. crescentus	0	0	0	0	0																																			5	0
M. genitalium	#N/A	#N/A	#N/A	#N/A	#N/A																																			5	0
P. aeruginosa	0	0	0	0	0																																			5	0
H. pylori	#N/A	#N/A	#N/A	#N/A	1																																			5	0.2
M. pneumoniae	#N/A	#N/A	#N/A	#N/A	#N/A																																			5	0
101	COG1132	COG1063	COG2055	COG0488	NOG238899																																			5
E. coli	1	0	0	0	0																																			5	0.2
S. sanguinis	0	0	#N/A	0	#N/A																																			5	0
B. subtilis	0	0	0	0	#N/A																																			5	0
C. crescentus	0	0	#N/A	0	#N/A																																			5	0
M. genitalium	1	#N/A	#N/A	#N/A	#N/A																																			5	0.2
P. aeruginosa	1	0	0	0	#N/A																																			5	0.2
H. pylori	1	#N/A	#N/A	0	#N/A																																			5	0.2
M. pneumoniae	1	0	#N/A	#N/A	#N/A																																			5	0.2
102	NOG04188	COG0172	COG2818	b2612	NOG13266																																			5
E. coli	1	1	0	#N/A	0																																			5	0.4
S. sanguinis	#N/A	1	0	#N/A	#N/A																																			5	0.2
B. subtilis	#N/A	1	#N/A	#N/A	#N/A																																			5	0.2
C. crescentus	#N/A	1	0	#N/A	#N/A																																			5	0.2
M. genitalium	#N/A	1	#N/A	#N/A	#N/A																																			5	0.2
P. aeruginosa	#N/A	1	0	#N/A	#N/A																																			5	0.2
H. pylori	#N/A	0	#N/A	#N/A	#N/A																																			5	0
M. pneumoniae	#N/A	1	#N/A	#N/A	#N/A																																			5	0.2
103	COG1129	COG2249	COG1464	COG1064	b0987																																			5
E. coli	1	0	0	0	#N/A																																			5	0.2
S. sanguinis	#N/A	0	0	0	#N/A																																			5	0
B. subtilis	0	0	0	0	#N/A																																			5	0
C. crescentus	0	0	0	#N/A	#N/A																																			5	0
M. genitalium	#N/A	#N/A	#N/A	#N/A	#N/A																																			5	0
P. aeruginosa	0	0	0	0	#N/A																																			5	0
H. pylori	#N/A	0	1	0	#N/A																																			5	0.2
M. pneumoniae	#N/A	#N/A	#N/A	#N/A	#N/A																																			5	0
105	COG0073	COG0342	COG2199	COG2244	COG1289																																			5
E. coli	0	1	0	0	0																																			5	0.2
S. sanguinis	1	#N/A	#N/A	1	#N/A																																			5	0.4
B. subtilis	0	0	0	0	0																																			5	0
C. crescentus	1	1	0	0	#N/A																																			5	0.4
M. genitalium	1	#N/A	#N/A	#N/A	#N/A																																			5	0.2
P. aeruginosa	0	0	0	0	0																																			5	0
H. pylori	1	0	#N/A	#N/A	#N/A																																			5	0.2
M. pneumoniae	1	#N/A	#N/A	#N/A	#N/A																																			5	0.2
107	COG0366	COG0477	COG1132	COG2264	b2190																																			5
E. coli	0	0	1	0	#N/A																																			5	0.2
S. sanguinis	0	0	0	0	#N/A																																			5	0
B. subtilis	0	0	0	0	#N/A																																			5	0
C. crescentus	0	0	0	0	#N/A																																			5	0
M. genitalium	#N/A	0	1	#N/A	#N/A																																			5	0.2
P. aeruginosa	0	0	1	0	#N/A																																			5	0.2
H. pylori	#N/A	0	1	1	#N/A																																			5	0.4
M. pneumoniae	#N/A	0	1	#N/A	#N/A																																			5	0.2
108	COG0531	COG0348	COG1177	COG2256	COG0477																																			5
E. coli	0	0	1	0	0																																			5	0.2
S. sanguinis	0	#N/A	0	0	0																																			5	0
B. subtilis	0	#N/A	#N/A	0	0																																			5	0
C. crescentus	0	0	0	0	0																																			5	0
M. genitalium	0	#N/A	1	#N/A	0																																			5	0.2
P. aeruginosa	0	0	0	0	0																																			5	0
H. pylori	#N/A	0	#N/A	1	0																																			5	0.2
M. pneumoniae	0	#N/A	1	#N/A	0																																			5	0.2
109	COG0147	COG1162	COG2148	NOG04042	NOG329889																																			5
E. coli	0	0	0	0	0																																			5	0
S. sanguinis	0	0	0	#N/A	#N/A																																			5	0
B. subtilis	0	0	0	#N/A	#N/A																																			5	0
C. crescentus	0	#N/A	0	#N/A	#N/A																																			5	0
M. genitalium	#N/A	0	#N/A	#N/A	#N/A																																			5	0
P. aeruginosa	0	0	#N/A	0	#N/A																																			5	0
H. pylori	0	#N/A	#N/A	#N/A	#N/A																																			5	0
M. pneumoniae	#N/A	0	#N/A	#N/A	#N/A																																			5	0
110	COG0563	COG0843	COG0436	COG0824																																				4
E. coli	1	0	0	1																																				4	0.5
S. sanguinis	0	#N/A	0	#N/A																																				4	0
B. subtilis	1	0	0	0																																				4	0.25
C. crescentus	1	0	0	0																																				4	0.25
M. genitalium	0	#N/A	#N/A	#N/A																																				4	0
P. aeruginosa	0	0	0	0																																				4	0
H. pylori	0	#N/A	0	0																																				4	0
M. pneumoniae	0	#N/A	#N/A	#N/A																																				4	0
111	COG0450	COG0148	COG0115	COG0126																																				4
E. coli	0	1	0	1																																				4	0.5
S. sanguinis	#N/A	1	0	1																																				4	0.5
B. subtilis	0	1	0	1																																				4	0.5
C. crescentus	0	0	0	0																																				4	0
M. genitalium	#N/A	0	#N/A	0																																				4	0
P. aeruginosa	0	0	0	0																																				4	0
H. pylori	0	1	0	0																																				4	0.25
M. pneumoniae	#N/A	0	#N/A	0																																				4	0
112	COG0531	COG2918	COG0773	COG3076																																				4
E. coli	0	0	0	0																																				4	0
S. sanguinis	0	0	1	#N/A																																				4	0.25
B. subtilis	0	#N/A	1	#N/A																																				4	0.25
C. crescentus	0	#N/A	1	#N/A																																				4	0.25
M. genitalium	0	#N/A	#N/A	#N/A																																				4	0
P. aeruginosa	0	0	1	#N/A																																				4	0.25
H. pylori	#N/A	#N/A	0	#N/A																																				4	0
M. pneumoniae	0	#N/A	#N/A	#N/A																																				4	0
114	COG1414	COG1414	COG1501	COG0494																																				4
E. coli	0	0	0	0																																				4	0
S. sanguinis	#N/A	#N/A	#N/A	0																																				4	0
B. subtilis	0	0	#N/A	0																																				4	0
C. crescentus	0	0	0	0																																				4	0
M. genitalium	#N/A	#N/A	#N/A	#N/A																																				4	0
P. aeruginosa	0	0	#N/A	0																																				4	0
H. pylori	#N/A	#N/A	#N/A	0																																				4	0
M. pneumoniae	#N/A	#N/A	#N/A	#N/A																																				4	0
115	COG0860	COG4776	COG0571	COG2110																																				4
E. coli	0	0	1	0																																				4	0.25
S. sanguinis	#N/A	#N/A	0	#N/A																																				4	0
B. subtilis	0	#N/A	1	#N/A																																				4	0.25
C. crescentus	1	#N/A	0	#N/A																																				4	0.25
M. genitalium	#N/A	#N/A	0	#N/A																																				4	0
P. aeruginosa	0	#N/A	0	0																																				4	0
H. pylori	0	#N/A	0	#N/A																																				4	0
M. pneumoniae	#N/A	#N/A	0	#N/A																																				4	0
116	COG2132	NOG81096	COG0667	COG1253																																				4
E. coli	0	0	0	0																																				4	0
S. sanguinis	#N/A	#N/A	#N/A	0																																				4	0
B. subtilis	0	#N/A	0	0																																				4	0
C. crescentus	0	#N/A	0	0																																				4	0
M. genitalium	#N/A	#N/A	#N/A	1																																				4	0.25
P. aeruginosa	0	#N/A	1	0																																				4	0.25
H. pylori	#N/A	#N/A	0	1																																				4	0.25
M. pneumoniae	#N/A	#N/A	#N/A	1																																				4	0.25
117	COG0056	COG0355	COG0055	COG4771																																				4
E. coli	0	1	0	0																																				4	0.25
S. sanguinis	1	1	1	#N/A																																				4	0.75
B. subtilis	0	0	0	#N/A																																				4	0
C. crescentus	1	1	1	#N/A																																				4	0.75
M. genitalium	1	0	1	#N/A																																				4	0.5
P. aeruginosa	1	0	0	0																																				4	0.25
H. pylori	0	0	0	#N/A																																				4	0
M. pneumoniae	1	0	1	#N/A																																				4	0.5
118	NOG10411	COG1070	COG0652	COG3209																																				4
E. coli	0	0	0	0																																				4	0
S. sanguinis	#N/A	0	0	#N/A																																				4	0
B. subtilis	#N/A	0	0	0																																				4	0
C. crescentus	#N/A	#N/A	0	#N/A																																				4	0
M. genitalium	#N/A	#N/A	#N/A	#N/A																																				4	0
P. aeruginosa	#N/A	0	0	0																																				4	0
H. pylori	#N/A	#N/A	1	#N/A																																				4	0.25
M. pneumoniae	#N/A	#N/A	#N/A	#N/A																																				4	0
119	COG3155	COG0694	COG1854	COG1678																																				4
E. coli	0	0	0	1																																				4	0.25
S. sanguinis	#N/A	#N/A	0	#N/A																																				4	0
B. subtilis	#N/A	0	0	#N/A																																				4	0
C. crescentus	#N/A	0	#N/A	0																																				4	0
M. genitalium	#N/A	#N/A	#N/A	#N/A																																				4	0
P. aeruginosa	0	0	#N/A	0																																				4	0
H. pylori	#N/A	0	1	#N/A																																				4	0.25
M. pneumoniae	#N/A	#N/A	#N/A	#N/A																																				4	0
120	COG0104	COG0046	COG0842	COG1011																																				4
E. coli	0	0	0	0																																				4	0
S. sanguinis	0	0	0	0																																				4	0
B. subtilis	0	0	0	0																																				4	0
C. crescentus	0	0	0	0																																				4	0
M. genitalium	#N/A	#N/A	#N/A	#N/A																																				4	0
P. aeruginosa	0	0	0	0																																				4	0
H. pylori	0	#N/A	0	#N/A																																				4	0
M. pneumoniae	#N/A	#N/A	#N/A	#N/A																																				4	0
121	COG1381	COG0051	COG1187	NOG12109																																				4
E. coli	0	1	0	1																																				4	0.5
S. sanguinis	0	1	0	#N/A																																				4	0.25
B. subtilis	0	1	0	#N/A																																				4	0.25
C. crescentus	0	1	0	#N/A																																				4	0.25
M. genitalium	#N/A	0	#N/A	#N/A																																				4	0
P. aeruginosa	0	1	0	#N/A																																				4	0.25
H. pylori	#N/A	0	0	#N/A																																				4	0
M. pneumoniae	#N/A	0	#N/A	#N/A																																				4	0
122	COG0271	COG0601	COG0278	COG1174																																				4
E. coli	0	0	1	0																																				4	0.25
S. sanguinis	#N/A	0	#N/A	0																																				4	0
B. subtilis	#N/A	0	#N/A	0																																				4	0
C. crescentus	0	#N/A	0	#N/A																																				4	0
M. genitalium	#N/A	1	#N/A	#N/A																																				4	0.25
P. aeruginosa	0	0	0	0																																				4	0
H. pylori	#N/A	0	#N/A	0																																				4	0
M. pneumoniae	#N/A	1	#N/A	#N/A																																				4	0.25
123	COG2214	bactNOG50276	COG0524	NOG41705																																				4
E. coli	0	#N/A	1	0																																				4	0.25
S. sanguinis	#N/A	#N/A	#N/A	#N/A																																				4	0
B. subtilis	#N/A	#N/A	0	#N/A																																				4	0
C. crescentus	0	#N/A	0	0																																				4	0
M. genitalium	1	#N/A	#N/A	#N/A																																				4	0.25
P. aeruginosa	0	#N/A	0	#N/A																																				4	0
H. pylori	0	#N/A	#N/A	#N/A																																				4	0
M. pneumoniae	1	#N/A	#N/A	#N/A																																				4	0.25
124	COG0513	COG0243	COG0241	COG1151																																				4
E. coli	0	0	0	0																																				4	0
S. sanguinis	0	#N/A	#N/A	#N/A																																				4	0
B. subtilis	0	0	#N/A	#N/A																																				4	0
C. crescentus	0	0	1	#N/A																																				4	0.25
M. genitalium	1	#N/A	#N/A	#N/A																																				4	0.25
P. aeruginosa	0	0	0	#N/A																																				4	0
H. pylori	0	0	0	#N/A																																				4	0
M. pneumoniae	1	#N/A	#N/A	#N/A																																				4	0.25
125	COG0617	COG2197	COG0152	COG0583																																				4
E. coli	1	0	0	0																																				4	0.25
S. sanguinis	1	0	0	0																																				4	0.25
B. subtilis	1	0	0	0																																				4	0.25
C. crescentus	0	0	0	0																																				4	0
M. genitalium	#N/A	#N/A	#N/A	#N/A																																				4	0
P. aeruginosa	0	0	0	0																																				4	0
H. pylori	0	#N/A	#N/A	#N/A																																				4	0
M. pneumoniae	#N/A	#N/A	#N/A	#N/A																																				4	0
126	COG1188	COG0419	COG2211	COG3895																																				4
E. coli	0	0	0	0																																				4	0
S. sanguinis	0	#N/A	#N/A	#N/A																																				4	0
B. subtilis	0	0	0	#N/A																																				4	0
C. crescentus	0	#N/A	0	#N/A																																				4	0
M. genitalium	#N/A	#N/A	#N/A	#N/A																																				4	0
P. aeruginosa	0	0	#N/A	0																																				4	0
H. pylori	0	#N/A	#N/A	#N/A																																				4	0
M. pneumoniae	#N/A	#N/A	#N/A	#N/A																																				4	0
127	COG0006	COG0564	COG1806	NOG38819																																				4
E. coli	0	0	0	0																																				4	0
S. sanguinis	0	0	0	#N/A																																				4	0
B. subtilis	0	0	0	#N/A																																				4	0
C. crescentus	0	0	0	#N/A																																				4	0
M. genitalium	1	0	#N/A	#N/A																																				4	0.25
P. aeruginosa	0	0	0	#N/A																																				4	0
H. pylori	0	0	#N/A	#N/A																																				4	0
M. pneumoniae	1	0	#N/A	#N/A																																				4	0.25
128	COG0583	COG0183	COG0654	b1347																																				4
E. coli	0	0	1	#N/A																																				4	0.25
S. sanguinis	0	#N/A	#N/A	#N/A																																				4	0
B. subtilis	0	0	0	#N/A																																				4	0
C. crescentus	0	0	0	#N/A																																				4	0
M. genitalium	#N/A	#N/A	#N/A	#N/A																																				4	0
P. aeruginosa	0	0	0	#N/A																																				4	0
H. pylori	#N/A	0	#N/A	#N/A																																				4	0
M. pneumoniae	#N/A	#N/A	#N/A	#N/A																																				4	0
129	COG0516	COG0741	COG2195	COG0006																																				4
E. coli	0	0	0	0																																				4	0
S. sanguinis	0	0	0	0																																				4	0
B. subtilis	1	0	0	0																																				4	0.25
C. crescentus	0	0	0	0																																				4	0
M. genitalium	#N/A	#N/A	#N/A	1																																				4	0.25
P. aeruginosa	1	0	#N/A	0																																				4	0.25
H. pylori	0	0	#N/A	0																																				4	0
M. pneumoniae	#N/A	#N/A	#N/A	1																																				4	0.25
130	COG0642	COG0346	COG0747	COG1166																																				4
E. coli	0	0	0	0																																				4	0
S. sanguinis	0	0	0	#N/A																																				4	0
B. subtilis	0	0	#N/A	#N/A																																				4	0
C. crescentus	0	0	#N/A	#N/A																																				4	0
M. genitalium	#N/A	#N/A	#N/A	#N/A																																				4	0
P. aeruginosa	0	0	0	0																																				4	0
H. pylori	1	#N/A	1	0																																				4	0.5
M. pneumoniae	#N/A	#N/A	#N/A	#N/A																																				4	0
131	COG0337	COG0480	COG0796	COG0171																																				4
E. coli	0	1	1	1																																				4	0.75
S. sanguinis	0	1	1	1																																				4	0.75
B. subtilis	0	0	1	1																																				4	0.5
C. crescentus	1	1	0	1																																				4	0.75
M. genitalium	#N/A	1	#N/A	1																																				4	0.5
P. aeruginosa	0	0	1	0																																				4	0.25
H. pylori	0	0	0	0																																				4	0
M. pneumoniae	#N/A	1	#N/A	1																																				4	0.5
133	COG0318	COG3717	COG0809	COG1312																																				4
E. coli	0	0	0	0																																				4	0
S. sanguinis	#N/A	#N/A	0	#N/A																																				4	0
B. subtilis	0	0	0	0																																				4	0
C. crescentus	0	0	0	#N/A																																				4	0
M. genitalium	#N/A	#N/A	#N/A	#N/A																																				4	0
P. aeruginosa	0	#N/A	0	#N/A																																				4	0
H. pylori	#N/A	#N/A	1	#N/A																																				4	0.25
M. pneumoniae	#N/A	#N/A	#N/A	#N/A																																				4	0
134	COG2184	NOG85553	NOG15976	COG1502																																				4
E. coli	0	0	0	1																																				4	0.25
S. sanguinis	#N/A	#N/A	#N/A	0																																				4	0
B. subtilis	#N/A	#N/A	#N/A	0																																				4	0
C. crescentus	#N/A	#N/A	#N/A	0																																				4	0
M. genitalium	#N/A	#N/A	#N/A	#N/A																																				4	0
P. aeruginosa	#N/A	#N/A	#N/A	0																																				4	0
H. pylori	0	#N/A	#N/A	0																																				4	0
M. pneumoniae	#N/A	#N/A	#N/A	#N/A																																				4	0
135	COG0545	COG0580	COG1113	COG0168																																				4
E. coli	0	0	0	0																																				4	0
S. sanguinis	#N/A	0	#N/A	0																																				4	0
B. subtilis	#N/A	0	0	0																																				4	0
C. crescentus	0	0	#N/A	#N/A																																				4	0
M. genitalium	#N/A	0	#N/A	1																																				4	0.25
P. aeruginosa	0	0	0	0																																				4	0
H. pylori	#N/A	#N/A	#N/A	#N/A																																				4	0
M. pneumoniae	#N/A	0	#N/A	1																																				4	0.25
136	COG0295	COG2884	b1368	b2639																																				4
E. coli	0	1	#N/A	#N/A																																				4	0.25
S. sanguinis	0	1	#N/A	#N/A																																				4	0.25
B. subtilis	0	0	#N/A	#N/A																																				4	0
C. crescentus	0	1	#N/A	#N/A																																				4	0.25
M. genitalium	0	#N/A	#N/A	#N/A																																				4	0
P. aeruginosa	#N/A	0	#N/A	#N/A																																				4	0
H. pylori	#N/A	#N/A	#N/A	#N/A																																				4	0
M. pneumoniae	0	#N/A	#N/A	#N/A																																				4	0
137	COG0772	COG0770	COG1957	NOG13374																																				4
E. coli	1	1	0	1																																				4	0.75
S. sanguinis	1	1	#N/A	#N/A																																				4	0.5
B. subtilis	1	1	#N/A	#N/A																																				4	0.5
C. crescentus	0	1	0	#N/A																																				4	0.25
M. genitalium	#N/A	#N/A	#N/A	#N/A																																				4	0
P. aeruginosa	1	1	0	#N/A																																				4	0.5
H. pylori	0	0	#N/A	#N/A																																				4	0
M. pneumoniae	#N/A	#N/A	#N/A	#N/A																																				4	0
138	COG3188	COG0707	b1401	COG1940																																				4
E. coli	0	1	#N/A	1																																				4	0.5
S. sanguinis	#N/A	1	#N/A	0																																				4	0.25
B. subtilis	#N/A	1	#N/A	0																																				4	0.25
C. crescentus	#N/A	1	#N/A	0																																				4	0.25
M. genitalium	#N/A	#N/A	#N/A	#N/A																																				4	0
P. aeruginosa	0	1	#N/A	#N/A																																				4	0.25
H. pylori	#N/A	0	#N/A	#N/A																																				4	0
M. pneumoniae	#N/A	#N/A	#N/A	#N/A																																				4	0
139	COG1455	COG1171	COG0376	COG0760																																				4
E. coli	0	0	0	0																																				4	0
S. sanguinis	0	0	#N/A	0																																				4	0
B. subtilis	0	0	#N/A	1																																				4	0.25
C. crescentus	#N/A	0	0	0																																				4	0
M. genitalium	#N/A	#N/A	#N/A	#N/A																																				4	0
P. aeruginosa	#N/A	0	#N/A	0																																				4	0
H. pylori	#N/A	#N/A	#N/A	0																																				4	0
M. pneumoniae	#N/A	#N/A	#N/A	#N/A																																				4	0
141	COG1363	COG0696	COG1396	COG0845																																				4
E. coli	0	0	0	0																																				4	0
S. sanguinis	0	#N/A	0	0																																				4	0
B. subtilis	0	0	0	0																																				4	0
C. crescentus	#N/A	#N/A	0	0																																				4	0
M. genitalium	#N/A	1	#N/A	#N/A																																				4	0.25
P. aeruginosa	0	0	0	0																																				4	0
H. pylori	#N/A	0	#N/A	0																																				4	0
M. pneumoniae	#N/A	1	#N/A	#N/A																																				4	0.25
142	COG0747	COG0246	COG3127	b1458																																				4
E. coli	0	0	0	#N/A																																				4	0
S. sanguinis	0	#N/A	#N/A	#N/A																																				4	0
B. subtilis	#N/A	0	#N/A	#N/A																																				4	0
C. crescentus	#N/A	0	0	#N/A																																				4	0
M. genitalium	#N/A	#N/A	#N/A	#N/A																																				4	0
P. aeruginosa	0	0	0	#N/A																																				4	0
H. pylori	1	#N/A	#N/A	#N/A																																				4	0.25
M. pneumoniae	#N/A	0	#N/A	#N/A																																				4	0
143	COG0593	COG0457	COG1215	COG4239																																				4
E. coli	1	0	0	1																																				4	0.5
S. sanguinis	1	0	0	#N/A																																				4	0.25
B. subtilis	1	0	0	#N/A																																				4	0.25
C. crescentus	1	0	0	#N/A																																				4	0.25
M. genitalium	1	#N/A	#N/A	#N/A																																				4	0.25
P. aeruginosa	1	0	0	0																																				4	0.25
H. pylori	0	0	#N/A	0																																				4	0
M. pneumoniae	1	#N/A	#N/A	#N/A																																				4	0.25
144	COG0265	COG0766	COG0489	COG2183																																				4
E. coli	1	1	0	0																																				4	0.5
S. sanguinis	0	0	0	0																																				4	0
B. subtilis	0	1	0	0																																				4	0.25
C. crescentus	0	1	1	#N/A																																				4	0.5
M. genitalium	#N/A	#N/A	#N/A	#N/A																																				4	0
P. aeruginosa	0	0	0	0																																				4	0
H. pylori	1	0	1	#N/A																																				4	0.5
M. pneumoniae	#N/A	#N/A	#N/A	#N/A																																				4	0
145	COG3550	COG0616	COG0500	COG0789																																				4
E. coli	0	0	0	0																																				4	0
S. sanguinis	#N/A	#N/A	0	0																																				4	0
B. subtilis	#N/A	0	0	0																																				4	0
C. crescentus	0	1	0	0																																				4	0.25
M. genitalium	#N/A	#N/A	#N/A	#N/A																																				4	0
P. aeruginosa	#N/A	0	0	0																																				4	0
H. pylori	#N/A	0	0	0																																				4	0
M. pneumoniae	#N/A	#N/A	#N/A	#N/A																																				4	0
146	COG0477	COG0402	COG1879	COG0526																																				4
E. coli	0	0	0	1																																				4	0.25
S. sanguinis	0	0	0	0																																				4	0
B. subtilis	0	#N/A	0	1																																				4	0.25
C. crescentus	0	0	0	0																																				4	0
M. genitalium	0	#N/A	#N/A	1																																				4	0.25
P. aeruginosa	0	0	0	0																																				4	0
H. pylori	0	1	#N/A	0																																				4	0.25
M. pneumoniae	0	#N/A	#N/A	1																																				4	0.25
147	COG3637	COG1175	COG3839	COG0668																																				4
E. coli	0	0	0	0																																				4	0
S. sanguinis	#N/A	0	0	0																																				4	0
B. subtilis	#N/A	0	0	0																																				4	0
C. crescentus	0	#N/A	#N/A	0																																				4	0
M. genitalium	#N/A	1	1	#N/A																																				4	0.5
P. aeruginosa	#N/A	0	1	0																																				4	0.25
H. pylori	#N/A	#N/A	#N/A	1																																				4	0.25
M. pneumoniae	#N/A	1	1	#N/A																																				4	0.5
148	COG2207	COG2265	COG3695	COG5339																																				4
E. coli	0	0	0	0																																				4	0
S. sanguinis	0	0	0	#N/A																																				4	0
B. subtilis	0	0	#N/A	#N/A																																				4	0
C. crescentus	0	0	#N/A	#N/A																																				4	0
M. genitalium	#N/A	#N/A	#N/A	#N/A																																				4	0
P. aeruginosa	0	0	0	#N/A																																				4	0
H. pylori	#N/A	#N/A	#N/A	#N/A																																				4	0
M. pneumoniae	#N/A	#N/A	#N/A	#N/A																																				4	0
149	COG1401	COG2001	COG0566	COG0062																																				4
E. coli	0	0	0	0																																				4	0
S. sanguinis	#N/A	#N/A	0	#N/A																																				4	0
B. subtilis	0	0	0	#N/A																																				4	0
C. crescentus	#N/A	0	0	0																																				4	0
M. genitalium	#N/A	1	0	#N/A																																				4	0.25
P. aeruginosa	#N/A	0	0	0																																				4	0
H. pylori	0	#N/A	0	1																																				4	0.25
M. pneumoniae	#N/A	1	0	#N/A																																				4	0.25
150	COG1186	COG0472	COG3037	COG0243																																				4
E. coli	0	0	0	0																																				4	0
S. sanguinis	1	0	0	#N/A																																				4	0.25
B. subtilis	1	1	#N/A	0																																				4	0.5
C. crescentus	1	1	#N/A	0																																				4	0.5
M. genitalium	#N/A	#N/A	#N/A	#N/A																																				4	0
P. aeruginosa	0	1	#N/A	0																																				4	0.25
H. pylori	0	0	#N/A	0																																				4	0
M. pneumoniae	#N/A	#N/A	0	#N/A																																				4	0
151	COG0609	COG1028	COG1043	COG2904																																				4
E. coli	0	0	1	0																																				4	0.25
S. sanguinis	0	0	#N/A	#N/A																																				4	0
B. subtilis	0	0	#N/A	#N/A																																				4	0
C. crescentus	0	0	1	#N/A																																				4	0.25
M. genitalium	#N/A	#N/A	#N/A	#N/A																																				4	0
P. aeruginosa	0	0	1	0																																				4	0.25
H. pylori	0	1	1	#N/A																																				4	0.5
M. pneumoniae	#N/A	#N/A	#N/A	#N/A																																				4	0
152	COG2386	COG0774	COG0528	COG0352																																				4
E. coli	0	1	1	0																																				4	0.5
S. sanguinis	#N/A	#N/A	1	#N/A																																				4	0.25
B. subtilis	#N/A	#N/A	0	0																																				4	0
C. crescentus	0	1	1	1																																				4	0.75
M. genitalium	#N/A	#N/A	1	#N/A																																				4	0.25
P. aeruginosa	0	0	1	0																																				4	0.25
H. pylori	#N/A	0	1	0																																				4	0.25
M. pneumoniae	#N/A	#N/A	1	#N/A																																				4	0.25
154	COG1328	COG0602	COG1376	COG5455																																				4
E. coli	0	0	0	0																																				4	0
S. sanguinis	0	0	#N/A	#N/A																																				4	0
B. subtilis	#N/A	0	0	#N/A																																				4	0
C. crescentus	#N/A	0	#N/A	0																																				4	0
M. genitalium	#N/A	#N/A	#N/A	#N/A																																				4	0
P. aeruginosa	0	0	0	#N/A																																				4	0
H. pylori	#N/A	0	#N/A	#N/A																																				4	0
M. pneumoniae	#N/A	#N/A	#N/A	#N/A																																				4	0
155	COG0332	COG0260	COG0260	COG3340																																				4
E. coli	1	0	0	0																																				4	0.25
S. sanguinis	0	#N/A	#N/A	0																																				4	0
B. subtilis	0	0	0	0																																				4	0
C. crescentus	0	0	0	#N/A																																				4	0
M. genitalium	#N/A	1	1	#N/A																																				4	0.5
P. aeruginosa	0	0	0	#N/A																																				4	0
H. pylori	1	0	0	#N/A																																				4	0.25
M. pneumoniae	#N/A	1	1	#N/A																																				4	0.5
156	COG0415	COG1092	b4325	COG1012																																				4
E. coli	1	0	#N/A	0																																				4	0.25
S. sanguinis	#N/A	0	#N/A	0																																				4	0
B. subtilis	#N/A	0	#N/A	0																																				4	0
C. crescentus	0	0	#N/A	0																																				4	0
M. genitalium	#N/A	#N/A	#N/A	#N/A																																				4	0
P. aeruginosa	0	0	#N/A	0																																				4	0
H. pylori	#N/A	#N/A	#N/A	0																																				4	0
M. pneumoniae	#N/A	#N/A	#N/A	#N/A																																				4	0
158	COG0445	COG1686	COG0667	b2772																																				4
E. coli	0	0	0	#N/A																																				4	0
S. sanguinis	0	0	#N/A	#N/A																																				4	0
B. subtilis	0	0	0	#N/A																																				4	0
C. crescentus	0	0	0	#N/A																																				4	0
M. genitalium	1	#N/A	#N/A	#N/A																																				4	0.25
P. aeruginosa	0	0	1	#N/A																																				4	0.25
H. pylori	1	#N/A	0	#N/A																																				4	0.25
M. pneumoniae	1	#N/A	#N/A	#N/A																																				4	0.25
159	COG0441	COG0207	COG1045	COG4943																																				4
E. coli	1	1	1	0																																				4	0.75
S. sanguinis	1	1	0	#N/A																																				4	0.5
B. subtilis	0	0	0	#N/A																																				4	0
C. crescentus	1	1	0	#N/A																																				4	0.5
M. genitalium	1	0	#N/A	#N/A																																				4	0.25
P. aeruginosa	0	1	0	0																																				4	0.25
H. pylori	0	#N/A	0	#N/A																																				4	0
M. pneumoniae	1	0	#N/A	#N/A																																				4	0.25
160	COG0347	COG0322	COG2200	COG2885																																				4
E. coli	0	0	0	0																																				4	0
S. sanguinis	#N/A	0	#N/A	#N/A																																				4	0
B. subtilis	0	0	0	#N/A																																				4	0
C. crescentus	0	0	0	0																																				4	0
M. genitalium	#N/A	1	#N/A	#N/A																																				4	0.25
P. aeruginosa	0	0	0	0																																				4	0
H. pylori	#N/A	0	#N/A	0																																				4	0
M. pneumoniae	#N/A	1	#N/A	#N/A																																				4	0.25
161	COG0737	COG1929	COG2606	COG1653																																				4
E. coli	0	0	0	0																																				4	0
S. sanguinis	0	0	0	0																																				4	0
B. subtilis	0	0	0	0																																				4	0
C. crescentus	#N/A	#N/A	0	#N/A																																				4	0
M. genitalium	#N/A	#N/A	#N/A	#N/A																																				4	0
P. aeruginosa	#N/A	0	0	0																																				4	0
H. pylori	1	#N/A	#N/A	#N/A																																				4	0.25
M. pneumoniae	#N/A	#N/A	#N/A	#N/A																																				4	0
162	COG3088	COG0547	NOG07546	COG1954																																				4
E. coli	0	0	0	0																																				4	0
S. sanguinis	#N/A	0	#N/A	#N/A																																				4	0
B. subtilis	#N/A	0	#N/A	0																																				4	0
C. crescentus	0	0	#N/A	#N/A																																				4	0
M. genitalium	#N/A	#N/A	#N/A	#N/A																																				4	0
P. aeruginosa	1	0	#N/A	#N/A																																				4	0.25
H. pylori	#N/A	1	#N/A	#N/A																																				4	0.25
M. pneumoniae	#N/A	#N/A	#N/A	#N/A																																				4	0
165	COG0323	COG0539	COG3082																																					3
E. coli	0	1	0																																					3	0.333333
S. sanguinis	0	1	#N/A																																					3	0.333333
B. subtilis	0	0	#N/A																																					3	0
C. crescentus	0	1	#N/A																																					3	0.333333
M. genitalium	#N/A	#N/A	#N/A																																					3	0
P. aeruginosa	0	0	#N/A																																					3	0
H. pylori	#N/A	1	#N/A																																					3	0.333333
M. pneumoniae	#N/A	#N/A	#N/A																																					3	0
166	COG0304	COG1067	COG0437																																					3
E. coli	1	0	0																																					3	0.333333
S. sanguinis	1	#N/A	#N/A																																					3	0.333333
B. subtilis	1	0	#N/A																																					3	0.333333
C. crescentus	1	#N/A	#N/A																																					3	0.333333
M. genitalium	#N/A	#N/A	#N/A																																					3	0
P. aeruginosa	0	0	0																																					3	0
H. pylori	0	#N/A	#N/A																																					3	0
M. pneumoniae	#N/A	#N/A	#N/A																																					3	0
167	COG1982	COG0122	COG0074																																					3
E. coli	0	0	0																																					3	0
S. sanguinis	#N/A	#N/A	#N/A																																					3	0
B. subtilis	0	0	0																																					3	0
C. crescentus	#N/A	0	1																																					3	0.333333
M. genitalium	#N/A	#N/A	#N/A																																					3	0
P. aeruginosa	0	0	0																																					3	0
H. pylori	#N/A	#N/A	#N/A																																					3	0
M. pneumoniae	#N/A	#N/A	#N/A																																					3	0
168	COG0100	COG0268	COG1396																																					3
E. coli	1	1	0																																					3	0.666667
S. sanguinis	1	0	0																																					3	0.333333
B. subtilis	1	1	0																																					3	0.666667
C. crescentus	1	1	0																																					3	0.666667
M. genitalium	1	1	#N/A																																					3	0.666667
P. aeruginosa	1	1	0																																					3	0.666667
H. pylori	0	0	#N/A																																					3	0
M. pneumoniae	1	1	#N/A																																					3	0.666667
169	COG0639	COG0241	COG0625																																					3
E. coli	0	0	0																																					3	0
S. sanguinis	0	#N/A	0																																					3	0
B. subtilis	0	#N/A	#N/A																																					3	0
C. crescentus	0	1	1																																					3	0.666667
M. genitalium	#N/A	#N/A	#N/A																																					3	0
P. aeruginosa	0	0	0																																					3	0
H. pylori	#N/A	0	#N/A																																					3	0
M. pneumoniae	#N/A	#N/A	#N/A																																					3	0
171	COG1640	COG2894	COG1940																																					3
E. coli	0	1	1																																					3	0.666667
S. sanguinis	0	#N/A	0																																					3	0
B. subtilis	#N/A	0	0																																					3	0
C. crescentus	#N/A	#N/A	0																																					3	0
M. genitalium	#N/A	#N/A	#N/A																																					3	0
P. aeruginosa	0	0	#N/A																																					3	0
H. pylori	#N/A	0	#N/A																																					3	0
M. pneumoniae	#N/A	#N/A	#N/A																																					3	0
172	COG0137	COG0112	COG2199																																					3
E. coli	0	1	0																																					3	0.333333
S. sanguinis	0	0	#N/A																																					3	0
B. subtilis	0	1	0																																					3	0.333333
C. crescentus	0	0	0																																					3	0
M. genitalium	#N/A	1	#N/A																																					3	0.333333
P. aeruginosa	0	0	0																																					3	0
H. pylori	#N/A	0	#N/A																																					3	0
M. pneumoniae	#N/A	1	#N/A																																					3	0.333333
173	COG0169	COG2391	COG0009																																					3
E. coli	0	0	1																																					3	0.333333
S. sanguinis	0	#N/A	0																																					3	0
B. subtilis	0	#N/A	1																																					3	0.333333
C. crescentus	1	#N/A	1																																					3	0.666667
M. genitalium	#N/A	#N/A	1																																					3	0.333333
P. aeruginosa	0	0	0																																					3	0
H. pylori	0	#N/A	#N/A																																					3	0
M. pneumoniae	#N/A	#N/A	1																																					3	0.333333
175	COG1012	COG3077	COG3066																																					3
E. coli	0	0	0																																					3	0
S. sanguinis	0	#N/A	#N/A																																					3	0
B. subtilis	0	#N/A	#N/A																																					3	0
C. crescentus	0	#N/A	#N/A																																					3	0
M. genitalium	#N/A	#N/A	#N/A																																					3	0
P. aeruginosa	0	#N/A	#N/A																																					3	0
H. pylori	0	#N/A	#N/A																																					3	0
M. pneumoniae	#N/A	#N/A	#N/A																																					3	0
176	COG3711	COG0294	COG0477																																					3
E. coli	0	0	0																																					3	0
S. sanguinis	0	1	0																																					3	0.333333
B. subtilis	0	0	0																																					3	0
C. crescentus	#N/A	1	0																																					3	0.333333
M. genitalium	#N/A	#N/A	0																																					3	0
P. aeruginosa	#N/A	1	0																																					3	0.333333
H. pylori	#N/A	1	0																																					3	0.333333
M. pneumoniae	#N/A	#N/A	0																																					3	0
177	COG0191	COG0716	COG0821																																					3
E. coli	0	0	1																																					3	0.333333
S. sanguinis	1	0	#N/A																																					3	0.333333
B. subtilis	1	0	1																																					3	0.666667
C. crescentus	0	#N/A	1																																					3	0.333333
M. genitalium	0	#N/A	#N/A																																					3	0
P. aeruginosa	1	0	1																																					3	0.666667
H. pylori	0	1	0																																					3	0.333333
M. pneumoniae	0	#N/A	#N/A																																					3	0
178	COG3264	COG2182	COG2149																																					3
E. coli	0	0	0																																					3	0
S. sanguinis	#N/A	0	#N/A																																					3	0
B. subtilis	#N/A	0	#N/A																																					3	0
C. crescentus	0	#N/A	#N/A																																					3	0
M. genitalium	#N/A	#N/A	#N/A																																					3	0
P. aeruginosa	0	#N/A	#N/A																																					3	0
H. pylori	#N/A	#N/A	#N/A																																					3	0
M. pneumoniae	#N/A	#N/A	#N/A																																					3	0
179	COG1982	COG1982	COG1215																																					3
E. coli	0	0	0																																					3	0
S. sanguinis	#N/A	#N/A	0																																					3	0
B. subtilis	0	0	0																																					3	0
C. crescentus	#N/A	#N/A	0																																					3	0
M. genitalium	#N/A	#N/A	#N/A																																					3	0
P. aeruginosa	0	0	0																																					3	0
H. pylori	#N/A	#N/A	#N/A																																					3	0
M. pneumoniae	#N/A	#N/A	#N/A																																					3	0
180	COG0505	COG0545	COG1070																																					3
E. coli	0	0	0																																					3	0
S. sanguinis	0	#N/A	0																																					3	0
B. subtilis	0	#N/A	0																																					3	0
C. crescentus	0	0	#N/A																																					3	0
M. genitalium	#N/A	#N/A	#N/A																																					3	0
P. aeruginosa	0	0	0																																					3	0
H. pylori	0	#N/A	#N/A																																					3	0
M. pneumoniae	#N/A	#N/A	#N/A																																					3	0
181	COG0680	COG4108	COG0655																																					3
E. coli	1	0	0																																					3	0.333333
S. sanguinis	#N/A	0	#N/A																																					3	0
B. subtilis	#N/A	#N/A	0																																					3	0
C. crescentus	#N/A	0	0																																					3	0
M. genitalium	#N/A	#N/A	#N/A																																					3	0
P. aeruginosa	#N/A	0	0																																					3	0
H. pylori	0	#N/A	#N/A																																					3	0
M. pneumoniae	#N/A	#N/A	#N/A																																					3	0
182	COG0520	COG4993	COG0084																																					3
E. coli	0	0	0																																					3	0
S. sanguinis	0	#N/A	0																																					3	0
B. subtilis	1	#N/A	0																																					3	0.333333
C. crescentus	0	#N/A	0																																					3	0
M. genitalium	1	#N/A	0																																					3	0.333333
P. aeruginosa	0	0	0																																					3	0
H. pylori	0	#N/A	1																																					3	0.333333
M. pneumoniae	1	#N/A	0																																					3	0.333333
183	COG3711	COG0751	COG1327																																					3
E. coli	0	1	0																																					3	0.333333
S. sanguinis	0	1	0																																					3	0.333333
B. subtilis	0	1	0																																					3	0.333333
C. crescentus	#N/A	1	0																																					3	0.333333
M. genitalium	#N/A	#N/A	#N/A																																					3	0
P. aeruginosa	#N/A	1	0																																					3	0.333333
H. pylori	#N/A	0	#N/A																																					3	0
M. pneumoniae	#N/A	#N/A	#N/A																																					3	0
185	COG1278	COG0497	COG0513																																					3
E. coli	0	0	0																																					3	0
S. sanguinis	#N/A	0	0																																					3	0
B. subtilis	0	0	0																																					3	0
C. crescentus	0	0	0																																					3	0
M. genitalium	#N/A	#N/A	1																																					3	0.333333
P. aeruginosa	0	0	0																																					3	0
H. pylori	#N/A	0	0																																					3	0
M. pneumoniae	#N/A	#N/A	1																																					3	0.333333
186	COG1278	COG0601	COG0444																																					3
E. coli	0	0	0																																					3	0
S. sanguinis	#N/A	0	0																																					3	0
B. subtilis	0	0	0																																					3	0
C. crescentus	0	#N/A	#N/A																																					3	0
M. genitalium	#N/A	1	1																																					3	0.666667
P. aeruginosa	0	0	0																																					3	0
H. pylori	#N/A	0	0																																					3	0
M. pneumoniae	#N/A	1	1																																					3	0.666667
187	COG1686	COG0338	COG0578																																					3
E. coli	0	0	0																																					3	0
S. sanguinis	0	0	0																																					3	0
B. subtilis	0	#N/A	0																																					3	0
C. crescentus	0	#N/A	#N/A																																					3	0
M. genitalium	#N/A	#N/A	#N/A																																					3	0
P. aeruginosa	0	#N/A	1																																					3	0.333333
H. pylori	#N/A	0	#N/A																																					3	0
M. pneumoniae	#N/A	#N/A	#N/A																																					3	0
188	COG1940	COG0444	COG0659																																					3
E. coli	1	0	0																																					3	0.333333
S. sanguinis	0	0	#N/A																																					3	0
B. subtilis	0	0	0																																					3	0
C. crescentus	0	#N/A	#N/A																																					3	0
M. genitalium	#N/A	1	#N/A																																					3	0.333333
P. aeruginosa	#N/A	0	0																																					3	0
H. pylori	#N/A	0	1																																					3	0.333333
M. pneumoniae	#N/A	1	#N/A																																					3	0.333333
191	COG0265	COG0834	COG1126																																					3
E. coli	1	0	0																																					3	0.333333
S. sanguinis	0	0	0																																					3	0
B. subtilis	0	0	0																																					3	0
C. crescentus	0	0	0																																					3	0
M. genitalium	#N/A	#N/A	#N/A																																					3	0
P. aeruginosa	0	0	0																																					3	0
H. pylori	1	0	0																																					3	0.333333
M. pneumoniae	#N/A	#N/A	#N/A																																					3	0
192	COG1217	b3694	COG0319																																					3
E. coli	0	#N/A	1																																					3	0.333333
S. sanguinis	0	#N/A	0																																					3	0
B. subtilis	0	#N/A	0																																					3	0
C. crescentus	0	#N/A	1																																					3	0.333333
M. genitalium	#N/A	#N/A	1																																					3	0.333333
P. aeruginosa	0	#N/A	1																																					3	0.333333
H. pylori	0	#N/A	0																																					3	0
M. pneumoniae	#N/A	#N/A	1																																					3	0.333333
194	COG1838	COG0028	COG1663																																					3
E. coli	0	0	1																																					3	0.333333
S. sanguinis	#N/A	0	#N/A																																					3	0
B. subtilis	#N/A	0	#N/A																																					3	0
C. crescentus	#N/A	0	1																																					3	0.333333
M. genitalium	#N/A	#N/A	#N/A																																					3	0
P. aeruginosa	0	0	1																																					3	0.333333
H. pylori	#N/A	#N/A	0																																					3	0
M. pneumoniae	#N/A	#N/A	#N/A																																					3	0
195	COG0356	COG0847	COG4594																																					3
E. coli	0	0	0																																					3	0
S. sanguinis	1	0	#N/A																																					3	0.333333
B. subtilis	0	0	0																																					3	0
C. crescentus	1	0	#N/A																																					3	0.333333
M. genitalium	1	#N/A	#N/A																																					3	0.333333
P. aeruginosa	0	1	#N/A																																					3	0.333333
H. pylori	0	0	#N/A																																					3	0
M. pneumoniae	1	#N/A	#N/A																																					3	0.333333
196	COG0644	COG1651	COG0191																																					3
E. coli	0	0	0																																					3	0
S. sanguinis	#N/A	#N/A	1																																					3	0.333333
B. subtilis	#N/A	0	1																																					3	0.333333
C. crescentus	1	0	0																																					3	0.333333
M. genitalium	#N/A	#N/A	0																																					3	0
P. aeruginosa	0	0	1																																					3	0.333333
H. pylori	#N/A	0	0																																					3	0
M. pneumoniae	#N/A	#N/A	0																																					3	0
198	COG0042	COG0708	COG1137																																					3
E. coli	0	0	1																																					3	0.333333
S. sanguinis	0	0	#N/A																																					3	0
B. subtilis	0	0	#N/A																																					3	0
C. crescentus	0	0	1																																					3	0.333333
M. genitalium	#N/A	#N/A	#N/A																																					3	0
P. aeruginosa	0	0	0																																					3	0
H. pylori	0	1	1																																					3	0.666667
M. pneumoniae	#N/A	#N/A	#N/A																																					3	0
199	COG1169	COG0095	COG0371																																					3
E. coli	0	1	0																																					3	0.333333
S. sanguinis	#N/A	0	0																																					3	0
B. subtilis	0	0	0																																					3	0
C. crescentus	#N/A	#N/A	#N/A																																					3	0
M. genitalium	#N/A	1	#N/A																																					3	0.333333
P. aeruginosa	0	0	#N/A																																					3	0
H. pylori	#N/A	#N/A	#N/A																																					3	0
M. pneumoniae	#N/A	1	#N/A																																					3	0.333333
200	COG0841	COG0357	COG0157																																					3
E. coli	0	0	0																																					3	0
S. sanguinis	#N/A	0	#N/A																																					3	0
B. subtilis	0	0	0																																					3	0
C. crescentus	0	0	1																																					3	0.333333
M. genitalium	#N/A	0	#N/A																																					3	0
P. aeruginosa	0	0	0																																					3	0
H. pylori	0	0	0																																					3	0
M. pneumoniae	#N/A	0	#N/A																																					3	0
203	COG1053	COG3385	COG3238																																					3
E. coli	0	0	1																																					3	0.333333
S. sanguinis	#N/A	#N/A	#N/A																																					3	0
B. subtilis	0	#N/A	#N/A																																					3	0
C. crescentus	1	#N/A	#N/A																																					3	0.333333
M. genitalium	#N/A	#N/A	#N/A																																					3	0
P. aeruginosa	1	#N/A	0																																					3	0.333333
H. pylori	0	#N/A	#N/A																																					3	0
M. pneumoniae	#N/A	#N/A	#N/A																																					3	0
204	COG0849	COG1882	NOG12895																																					3
E. coli	1	0	0																																					3	0.333333
S. sanguinis	0	0	#N/A																																					3	0
B. subtilis	1	#N/A	#N/A																																					3	0.333333
C. crescentus	1	#N/A	#N/A																																					3	0.333333
M. genitalium	#N/A	#N/A	#N/A																																					3	0
P. aeruginosa	1	#N/A	#N/A																																					3	0.333333
H. pylori	0	#N/A	#N/A																																					3	0
M. pneumoniae	#N/A	#N/A	#N/A																																					3	0
205	COG1109	COG0361	COG0668																																					3
E. coli	0	1	0																																					3	0.333333
S. sanguinis	0	1	0																																					3	0.333333
B. subtilis	0	1	0																																					3	0.333333
C. crescentus	0	1	0																																					3	0.333333
M. genitalium	1	1	#N/A																																					3	0.666667
P. aeruginosa	0	1	0																																					3	0.333333
H. pylori	1	0	1																																					3	0.666667
M. pneumoniae	1	1	#N/A																																					3	0.666667
206	COG0752	COG1304	COG2003																																					3
E. coli	1	0	0																																					3	0.333333
S. sanguinis	1	1	0																																					3	0.666667
B. subtilis	1	0	0																																					3	0.333333
C. crescentus	1	0	0																																					3	0.333333
M. genitalium	#N/A	#N/A	#N/A																																					3	0
P. aeruginosa	1	0	0																																					3	0.333333
H. pylori	0	#N/A	#N/A																																					3	0
M. pneumoniae	#N/A	#N/A	#N/A																																					3	0
207	COG2610	COG0576	COG1914																																					3
E. coli	0	1	0																																					3	0.333333
S. sanguinis	#N/A	0	#N/A																																					3	0
B. subtilis	0	0	0																																					3	0
C. crescentus	#N/A	1	#N/A																																					3	0.333333
M. genitalium	#N/A	1	#N/A																																					3	0.333333
P. aeruginosa	0	1	0																																					3	0.333333
H. pylori	#N/A	0	#N/A																																					3	0
M. pneumoniae	#N/A	1	#N/A																																					3	0.333333
208	COG0188	COG0187	COG0521																																					3
E. coli	1	1	0																																					3	0.666667
S. sanguinis	1	1	#N/A																																					3	0.666667
B. subtilis	1	1	0																																					3	0.666667
C. crescentus	1	1	0																																					3	0.666667
M. genitalium	1	1	#N/A																																					3	0.666667
P. aeruginosa	1	1	0																																					3	0.666667
H. pylori	0	0	0																																					3	0
M. pneumoniae	1	1	#N/A																																					3	0.666667
209	COG1215	COG4659	COG0343																																					3
E. coli	0	0	0																																					3	0
S. sanguinis	0	#N/A	0																																					3	0
B. subtilis	0	#N/A	0																																					3	0
C. crescentus	0	#N/A	0																																					3	0
M. genitalium	#N/A	#N/A	#N/A																																					3	0
P. aeruginosa	0	0	0																																					3	0
H. pylori	#N/A	#N/A	0																																					3	0
M. pneumoniae	#N/A	#N/A	#N/A																																					3	0
210	COG0537	COG0243	COG0329																																					3
E. coli	0	0	0																																					3	0
S. sanguinis	0	#N/A	0																																					3	0
B. subtilis	0	0	1																																					3	0.333333
C. crescentus	0	0	1																																					3	0.333333
M. genitalium	1	#N/A	#N/A																																					3	0.333333
P. aeruginosa	0	0	1																																					3	0.333333
H. pylori	0	0	0																																					3	0
M. pneumoniae	1	#N/A	#N/A																																					3	0.333333
211	COG3187	COG0028	COG0259																																					3
E. coli	1	0	0																																					3	0.333333
S. sanguinis	#N/A	0	#N/A																																					3	0
B. subtilis	#N/A	0	#N/A																																					3	0
C. crescentus	#N/A	0	1																																					3	0.333333
M. genitalium	#N/A	#N/A	#N/A																																					3	0
P. aeruginosa	0	0	1																																					3	0.333333
H. pylori	0	#N/A	#N/A																																					3	0
M. pneumoniae	#N/A	#N/A	#N/A																																					3	0
213	COG1220	COG0620	COG3119																																					3
E. coli	0	0	0																																					3	0
S. sanguinis	#N/A	0	#N/A																																					3	0
B. subtilis	0	0	#N/A																																					3	0
C. crescentus	0	0	0																																					3	0
M. genitalium	#N/A	#N/A	#N/A																																					3	0
P. aeruginosa	0	0	0																																					3	0
H. pylori	0	#N/A	#N/A																																					3	0
M. pneumoniae	#N/A	#N/A	#N/A																																					3	0
216	COG0378	COG2200	COG0642																																					3
E. coli	0	0	0																																					3	0
S. sanguinis	#N/A	#N/A	0																																					3	0
B. subtilis	#N/A	0	0																																					3	0
C. crescentus	#N/A	0	0																																					3	0
M. genitalium	#N/A	#N/A	#N/A																																					3	0
P. aeruginosa	0	0	0																																					3	0
H. pylori	0	#N/A	1																																					3	0.333333
M. pneumoniae	#N/A	#N/A	#N/A																																					3	0
217	COG0815	COG1264	COG0469																																					3
E. coli	1	0	0																																					3	0.333333
S. sanguinis	#N/A	0	1																																					3	0.333333
B. subtilis	#N/A	0	0																																					3	0
C. crescentus	1	0	0																																					3	0.333333
M. genitalium	#N/A	1	0																																					3	0.333333
P. aeruginosa	1	0	0																																					3	0.333333
H. pylori	0	#N/A	#N/A																																					3	0
M. pneumoniae	#N/A	1	0																																					3	0.333333
220	COG0272	COG1792	COG1249																																					3
E. coli	0	1	0																																					3	0.333333
S. sanguinis	1	0	0																																					3	0.333333
B. subtilis	1	1	0																																					3	0.666667
C. crescentus	1	1	0																																					3	0.666667
M. genitalium	1	#N/A	0																																					3	0.333333
P. aeruginosa	1	0	0																																					3	0.333333
H. pylori	0	0	#N/A																																					3	0
M. pneumoniae	1	#N/A	0																																					3	0.333333
221	COG1012	COG1528	COG3017																																					3
E. coli	0	0	1																																					3	0.333333
S. sanguinis	0	#N/A	#N/A																																					3	0
B. subtilis	0	#N/A	#N/A																																					3	0
C. crescentus	0	#N/A	#N/A																																					3	0
M. genitalium	#N/A	#N/A	#N/A																																					3	0
P. aeruginosa	0	#N/A	1																																					3	0.333333
H. pylori	0	0	#N/A																																					3	0
M. pneumoniae	#N/A	#N/A	#N/A																																					3	0
222	COG0760	COG0531	COG2976																																					3
E. coli	0	0	0																																					3	0
S. sanguinis	0	0	#N/A																																					3	0
B. subtilis	1	0	#N/A																																					3	0.333333
C. crescentus	0	0	#N/A																																					3	0
M. genitalium	#N/A	0	#N/A																																					3	0
P. aeruginosa	0	0	0																																					3	0
H. pylori	0	#N/A	#N/A																																					3	0
M. pneumoniae	#N/A	0	#N/A																																					3	0
224	COG0028	COG0108	COG4651																																					3
E. coli	0	1	0																																					3	0.333333
S. sanguinis	0	#N/A	#N/A																																					3	0
B. subtilis	0	0	#N/A																																					3	0
C. crescentus	0	0	#N/A																																					3	0
M. genitalium	#N/A	#N/A	#N/A																																					3	0
P. aeruginosa	0	0	0																																					3	0
H. pylori	#N/A	0	#N/A																																					3	0
M. pneumoniae	#N/A	#N/A	#N/A																																					3	0
225	COG1968	COG0763	COG3005																																					3
E. coli	0	1	0																																					3	0.333333
S. sanguinis	0	#N/A	#N/A																																					3	0
B. subtilis	0	#N/A	#N/A																																					3	0
C. crescentus	1	1	#N/A																																					3	0.666667
M. genitalium	#N/A	#N/A	#N/A																																					3	0
P. aeruginosa	0	1	0																																					3	0.333333
H. pylori	#N/A	0	#N/A																																					3	0
M. pneumoniae	#N/A	#N/A	#N/A																																					3	0
227	COG0031	COG1052	COG1626																																					3
E. coli	0	0	0																																					3	0
S. sanguinis	0	0	#N/A																																					3	0
B. subtilis	0	0	#N/A																																					3	0
C. crescentus	0	0	#N/A																																					3	0
M. genitalium	#N/A	#N/A	#N/A																																					3	0
P. aeruginosa	0	0	0																																					3	0
H. pylori	0	0	#N/A																																					3	0
M. pneumoniae	#N/A	#N/A	#N/A																																					3	0
228	COG1482	COG0850	NOG140211																																					3
E. coli	0	0	0																																					3	0
S. sanguinis	0	#N/A	#N/A																																					3	0
B. subtilis	0	0	#N/A																																					3	0
C. crescentus	#N/A	#N/A	#N/A																																					3	0
M. genitalium	#N/A	#N/A	#N/A																																					3	0
P. aeruginosa	#N/A	0	#N/A																																					3	0
H. pylori	#N/A	0	#N/A																																					3	0
M. pneumoniae	#N/A	#N/A	#N/A																																					3	0
229	COG1197	COG0814	COG1393																																					3
E. coli	0	1	0																																					3	0.333333
S. sanguinis	0	#N/A	0																																					3	0
B. subtilis	0	#N/A	0																																					3	0
C. crescentus	0	#N/A	0																																					3	0
M. genitalium	#N/A	#N/A	1																																					3	0.333333
P. aeruginosa	0	0	0																																					3	0
H. pylori	0	0	#N/A																																					3	0
M. pneumoniae	#N/A	#N/A	1																																					3	0.333333
230	COG2026	COG0691	COG2989																																					3
E. coli	1	0	0																																					3	0.333333
S. sanguinis	#N/A	0	#N/A																																					3	0
B. subtilis	#N/A	0	#N/A																																					3	0
C. crescentus	#N/A	0	0																																					3	0
M. genitalium	#N/A	1	#N/A																																					3	0.333333
P. aeruginosa	#N/A	0	#N/A																																					3	0
H. pylori	#N/A	0	#N/A																																					3	0
M. pneumoniae	#N/A	1	#N/A																																					3	0.333333
231	COG1977	COG0314	COG1763																																					3
E. coli	0	0	0																																					3	0
S. sanguinis	#N/A	#N/A	#N/A																																					3	0
B. subtilis	0	0	0																																					3	0
C. crescentus	0	0	#N/A																																					3	0
M. genitalium	#N/A	#N/A	#N/A																																					3	0
P. aeruginosa	0	0	#N/A																																					3	0
H. pylori	0	0	#N/A																																					3	0
M. pneumoniae	#N/A	#N/A	#N/A																																					3	0
232	COG0303	COG0205	COG3685																																					3
E. coli	0	0	0																																					3	0
S. sanguinis	#N/A	1	#N/A																																					3	0.333333
B. subtilis	0	1	#N/A																																					3	0.333333
C. crescentus	0	#N/A	#N/A																																					3	0
M. genitalium	#N/A	1	#N/A																																					3	0.333333
P. aeruginosa	0	#N/A	#N/A																																					3	0
H. pylori	0	#N/A	#N/A																																					3	0
M. pneumoniae	#N/A	1	#N/A																																					3	0.333333
233	COG1012	COG0765	COG0054																																					3
E. coli	0	0	1																																					3	0.333333
S. sanguinis	0	0	#N/A																																					3	0
B. subtilis	0	0	0																																					3	0
C. crescentus	0	0	0																																					3	0
M. genitalium	#N/A	#N/A	#N/A																																					3	0
P. aeruginosa	0	0	0																																					3	0
H. pylori	0	0	0																																					3	0
M. pneumoniae	#N/A	#N/A	#N/A																																					3	0
236	COG1940	COG1961	COG0789																																					3
E. coli	1	0	0																																					3	0.333333
S. sanguinis	0	#N/A	0																																					3	0
B. subtilis	0	0	0																																					3	0
C. crescentus	0	0	0																																					3	0
M. genitalium	#N/A	#N/A	#N/A																																					3	0
P. aeruginosa	#N/A	0	0																																					3	0
H. pylori	#N/A	#N/A	0																																					3	0
M. pneumoniae	#N/A	#N/A	#N/A																																					3	0
237	COG0494	COG0632	COG1142																																					3
E. coli	0	0	0																																					3	0
S. sanguinis	0	0	#N/A																																					3	0
B. subtilis	0	0	#N/A																																					3	0
C. crescentus	0	0	#N/A																																					3	0
M. genitalium	#N/A	0	#N/A																																					3	0
P. aeruginosa	0	0	#N/A																																					3	0
H. pylori	0	0	#N/A																																					3	0
M. pneumoniae	#N/A	0	#N/A																																					3	0
238	COG0703	COG1214	COG0533																																					3
E. coli	1	1	1																																					3	1
S. sanguinis	0	0	0																																					3	0
B. subtilis	0	1	1																																					3	0.666667
C. crescentus	1	1	1																																					3	1
M. genitalium	#N/A	1	1																																					3	0.666667
P. aeruginosa	1	1	1																																					3	1
H. pylori	0	0	1																																					3	0.333333
M. pneumoniae	#N/A	1	1																																					3	0.666667
239	COG1114	COG1376	COG0016																																					3
E. coli	0	0	1																																					3	0.333333
S. sanguinis	0	#N/A	1																																					3	0.333333
B. subtilis	0	0	1																																					3	0.333333
C. crescentus	#N/A	#N/A	1																																					3	0.333333
M. genitalium	#N/A	#N/A	1																																					3	0.333333
P. aeruginosa	0	0	1																																					3	0.333333
H. pylori	#N/A	#N/A	0																																					3	0
M. pneumoniae	#N/A	#N/A	1																																					3	0.333333
240	COG0760	COG1125	COG0579																																					3
E. coli	0	0	0																																					3	0
S. sanguinis	0	0	#N/A																																					3	0
B. subtilis	1	0	#N/A																																					3	0.333333
C. crescentus	0	#N/A	0																																					3	0
M. genitalium	#N/A	#N/A	0																																					3	0
P. aeruginosa	0	0	0																																					3	0
H. pylori	0	0	0																																					3	0
M. pneumoniae	#N/A	#N/A	0																																					3	0
241	COG1074	COG1330	COG0507																																					3
E. coli	0	0	0																																					3	0
S. sanguinis	0	#N/A	0																																					3	0
B. subtilis	0	#N/A	0																																					3	0
C. crescentus	0	#N/A	0																																					3	0
M. genitalium	#N/A	#N/A	#N/A																																					3	0
P. aeruginosa	0	0	0																																					3	0
H. pylori	1	#N/A	#N/A																																					3	0.333333
M. pneumoniae	#N/A	#N/A	#N/A																																					3	0
242	COG2193	COG0531	COG1695																																					3
E. coli	0	0	0																																					3	0
S. sanguinis	#N/A	0	0																																					3	0
B. subtilis	#N/A	0	0																																					3	0
C. crescentus	0	0	0																																					3	0
M. genitalium	#N/A	0	#N/A																																					3	0
P. aeruginosa	0	0	#N/A																																					3	0
H. pylori	#N/A	#N/A	#N/A																																					3	0
M. pneumoniae	#N/A	0	#N/A																																					3	0
244	COG1349	b1358	COG2267																																					3
E. coli	0	#N/A	0																																					3	0
S. sanguinis	0	#N/A	#N/A																																					3	0
B. subtilis	0	#N/A	0																																					3	0
C. crescentus	#N/A	#N/A	0																																					3	0
M. genitalium	#N/A	#N/A	#N/A																																					3	0
P. aeruginosa	0	#N/A	0																																					3	0
H. pylori	#N/A	#N/A	#N/A																																					3	0
M. pneumoniae	#N/A	#N/A	#N/A																																					3	0
245	COG1028	COG3113	COG1127																																					3
E. coli	0	1	0																																					3	0.333333
S. sanguinis	0	#N/A	#N/A																																					3	0
B. subtilis	0	#N/A	#N/A																																					3	0
C. crescentus	0	#N/A	0																																					3	0
M. genitalium	#N/A	#N/A	#N/A																																					3	0
P. aeruginosa	0	#N/A	0																																					3	0
H. pylori	1	#N/A	0																																					3	0.333333
M. pneumoniae	#N/A	#N/A	#N/A																																					3	0
246	COG1292	COG3288	COG1063																																					3
E. coli	0	0	0																																					3	0
S. sanguinis	#N/A	#N/A	0																																					3	0
B. subtilis	0	#N/A	0																																					3	0
C. crescentus	#N/A	0	0																																					3	0
M. genitalium	#N/A	#N/A	#N/A																																					3	0
P. aeruginosa	0	0	0																																					3	0
H. pylori	#N/A	#N/A	#N/A																																					3	0
M. pneumoniae	#N/A	#N/A	0																																					3	0
247	COG0232	COG0402	COG0210																																					3
E. coli	0	0	0																																					3	0
S. sanguinis	#N/A	0	0																																					3	0
B. subtilis	#N/A	#N/A	1																																					3	0.333333
C. crescentus	0	0	0																																					3	0
M. genitalium	#N/A	#N/A	0																																					3	0
P. aeruginosa	0	0	0																																					3	0
H. pylori	#N/A	1	0																																					3	0.333333
M. pneumoniae	#N/A	#N/A	0																																					3	0
248	COG4160	COG0463	COG3189																																					3
E. coli	0	0	1																																					3	0.333333
S. sanguinis	#N/A	0	#N/A																																					3	0
B. subtilis	#N/A	0	#N/A																																					3	0
C. crescentus	#N/A	0	#N/A																																					3	0
M. genitalium	#N/A	1	#N/A																																					3	0.333333
P. aeruginosa	0	0	0																																					3	0
H. pylori	#N/A	0	#N/A																																					3	0
M. pneumoniae	#N/A	1	#N/A																																					3	0.333333
249	COG4215	COG0008	COG3468																																					3
E. coli	0	1	0																																					3	0.333333
S. sanguinis	#N/A	1	#N/A																																					3	0.333333
B. subtilis	#N/A	1	#N/A																																					3	0.333333
C. crescentus	#N/A	0	#N/A																																					3	0
M. genitalium	#N/A	1	#N/A																																					3	0.333333
P. aeruginosa	0	0	#N/A																																					3	0
H. pylori	#N/A	0	#N/A																																					3	0
M. pneumoniae	#N/A	1	#N/A																																					3	0.333333
250	COG3203	COG0848	COG4535																																					3
E. coli	0	0	0																																					3	0
S. sanguinis	#N/A	#N/A	#N/A																																					3	0
B. subtilis	#N/A	#N/A	#N/A																																					3	0
C. crescentus	#N/A	1	#N/A																																					3	0.333333
M. genitalium	#N/A	#N/A	#N/A																																					3	0
P. aeruginosa	#N/A	0	0																																					3	0
H. pylori	#N/A	0	#N/A																																					3	0
M. pneumoniae	#N/A	#N/A	#N/A																																					3	0
251	COG1868	COG0402	COG0491																																					3
E. coli	0	0	0																																					3	0
S. sanguinis	#N/A	0	0																																					3	0
B. subtilis	0	#N/A	0																																					3	0
C. crescentus	0	0	0																																					3	0
M. genitalium	#N/A	#N/A	#N/A																																					3	0
P. aeruginosa	0	0	0																																					3	0
H. pylori	0	1	0																																					3	0.333333
M. pneumoniae	#N/A	#N/A	#N/A																																					3	0
258	b3762	COG3013	COG3188																																					3
E. coli	#N/A	0	0																																					3	0
S. sanguinis	#N/A	#N/A	#N/A																																					3	0
B. subtilis	#N/A	#N/A	#N/A																																					3	0
C. crescentus	#N/A	#N/A	#N/A																																					3	0
[truncated: 796 more rows]
