# Supplementary material for: Protein Complexes in Bacteria
Source: PLoS Comput Biol. 2015 Feb 27;11(2):e1004107. doi: 10.1371/journal.pcbi.1004107 (PMC4344305; doi:10.1371/journal.pcbi.1004107)
Supplement: S8 Table — (XLSX) [file pcbi.1004107.s015.xlsx]

## Sheet: S8
Table S8. Essentiality of E. coli complexes from EcoCyc.
		Key
		#N/A	No members of the orthologous group are present in this species.
		0	One or more members of the orthologous group are present in this species and none have been found to be essential in this species.
		1	One or more members of the orthologous group are present in this species and at least one is essential in this species.
Complex ID
CPLX0-3964	NOG73044	COG0828	COG0268	COG0185	COG0238	COG0186	COG0228	COG0184	COG0199	COG0099	COG0048	COG0100	COG0051	COG0103	COG0096	COG0049	COG0360	COG0098	COG0522	COG0092	COG0052	COG0539	COG0257	COG0291	COG0230	COG0267	COG0333	COG0254	COG1841	COG0255	COG0227	COG0211	COG1825	COG0198	COG0089	COG0091	COG0261	COG0292	COG0335	COG0256	COG0203	COG0197	COG0200	COG0093	COG0102	COG0080	COG0359	COG0244	COG0222
E. coli	0	0	1	1	1	1	1	1	1	1	1	1	1	1	1	1	1	1	1	1	1	1	0	0	1	0	0	0	1	1	1	1	1	1	1	1	1	1	1	1	1	1	1	1	1	0	0	1	1
S. sanguinis	#N/A	0	0	1	1	1	1	0	1	0	1	1	1	0	1	1	1	1	1	1	1	1	0	0	#N/A	#N/A	0	0	0	0	0	1	#N/A	0	1	1	0	1	1	1	1	1	0	1	1	1	0	1	1
B. subtilis	#N/A	1	1	1	1	1	1	1	1	1	1	1	1	1	1	1	1	1	1	1	1	0	1	1	#N/A	1	1	1	1	1	1	1	0	1	1	1	1	1	1	1	1	1	1	1	1	0	1	1	1
C. crescentus	#N/A	1	1	1	1	1	0	1	1	1	1	1	1	1	0	1	1	1	1	1	1	1	1	1	1	1	1	1	0	1	1	1	0	1	1	1	1	1	1	1	1	1	1	1	1	1	0	1	1
M. genitalium	#N/A	1	1	1	1	1	1	1	1	1	1	1	0	1	1	1	1	1	1	1	1	#N/A	1	1	1	1	1	1	#N/A	1	1	1	#N/A	1	1	1	1	1	1	1	1	1	1	1	1	1	1	1	1
P. aeruginosa	#N/A	0	1	1	0	1	1	1	1	1	0	1	1	0	0	1	0	0	0	1	1	0	0	1	#N/A	0	0	0	1	1	1	1	0	1	0	1	0	1	0	1	1	1	1	1	1	1	0	0	1
H. pylori	#N/A	0	0	0	0	0	0	0	0	0	0	0	0	0	1	0	0	1	1	1	0	1	#N/A	0	0	0	0	1	#N/A	1	0	0	1	0	1	1	1	0	1	1	0	0	0	1	0	1	0	0	0
M. pneumoniae	#N/A	1	1	1	1	1	1	1	1	1	1	1	0	1	1	1	1	1	1	1	1	#N/A	1	1	1	1	1	1	#N/A	1	1	1	#N/A	1	1	1	1	1	1	1	1	1	1	1	1	1	1	1	1
CPLX0-7452	COG1677	COG1766	COG1706	COG4786	COG4787	COG1558	COG1815	COG1360	COG1291	COG2063	COG1536	COG1868	COG1886	COG2882	COG1157	COG1317	COG1684	COG1987	COG1338	COG3190	COG1377	COG1298	COG1749	COG1256	COG1344	COG1344	COG1345
E. coli	0	0	0	0	0	0	0	0	1	0	0	0	1	1	0	0	0	0	0	0	0	0	0	0	0	0	0
S. sanguinis	#N/A	#N/A	#N/A	#N/A	#N/A	#N/A	#N/A	#N/A	#N/A	#N/A	#N/A	#N/A	#N/A	#N/A	#N/A	#N/A	#N/A	#N/A	#N/A	#N/A	#N/A	#N/A	#N/A	#N/A	#N/A	#N/A	#N/A
B. subtilis	0	0	#N/A	0	#N/A	0	0	0	0	#N/A	0	0	0	0	0	0	0	0	0	0	0	0	#N/A	0	0	0	0
C. crescentus	0	0	0	0	#N/A	0	0	0	0	0	0	0	0	#N/A	0	#N/A	0	0	0	#N/A	0	0	0	0	0	0	#N/A
M. genitalium	#N/A	#N/A	#N/A	#N/A	#N/A	#N/A	#N/A	#N/A	#N/A	#N/A	#N/A	#N/A	#N/A	#N/A	#N/A	#N/A	#N/A	#N/A	#N/A	#N/A	#N/A	#N/A	#N/A	#N/A	#N/A	#N/A	#N/A
P. aeruginosa	0	0	0	0	0	0	0	0	0	0	0	0	0	0	0	0	0	0	0	0	0	0	0	0	0	0	0
H. pylori	1	0	0	0	#N/A	1	0	0	1	0	0	0	1	#N/A	0	0	0	0	0	#N/A	0	1	1	1	0	0	0
M. pneumoniae	#N/A	#N/A	#N/A	#N/A	#N/A	#N/A	#N/A	#N/A	#N/A	#N/A	#N/A	#N/A	#N/A	#N/A	#N/A	#N/A	#N/A	#N/A	#N/A	#N/A	#N/A	#N/A	#N/A	#N/A	#N/A	#N/A	#N/A
NADH-DHI-CPLX	COG1008	COG1005	COG0839	COG0713	COG1009	COG1008	COG1007	COG1034	COG1894	COG1905	COG1143	COG0852	COG1894
E. coli	0	0	0	0	0	0	0	0	0	0	1	0	0
S. sanguinis	#N/A	#N/A	#N/A	#N/A	#N/A	#N/A	#N/A	#N/A	#N/A	#N/A	#N/A	#N/A	#N/A
B. subtilis	#N/A	#N/A	#N/A	#N/A	1	#N/A	#N/A	#N/A	#N/A	#N/A	#N/A	#N/A	#N/A
C. crescentus	1	1	1	1	1	1	1	1	1	1	1	1	1
M. genitalium	#N/A	#N/A	#N/A	#N/A	#N/A	#N/A	#N/A	#N/A	#N/A	#N/A	#N/A	#N/A	#N/A
P. aeruginosa	0	0	0	0	0	0	0	0	0	0	0	0	0
H. pylori	0	0	0	0	0	0	1	0	#N/A	#N/A	0	0	#N/A
M. pneumoniae	#N/A	#N/A	#N/A	#N/A	#N/A	#N/A	#N/A	#N/A	#N/A	#N/A	#N/A	#N/A	#N/A
FLAGELLAR-MOTOR-COMPLEX	COG1886	COG1868	COG1536	COG2063	COG1291	COG1360	COG1815	COG1558	COG4787	COG4786	COG1706	COG1766	COG1677
E. coli	1	0	0	0	1	0	0	0	0	0	0	0	0
S. sanguinis	#N/A	#N/A	#N/A	#N/A	#N/A	#N/A	#N/A	#N/A	#N/A	#N/A	#N/A	#N/A	#N/A
B. subtilis	0	0	0	#N/A	0	0	0	0	#N/A	0	#N/A	0	0
C. crescentus	0	0	0	0	0	0	0	0	#N/A	0	0	0	0
M. genitalium	#N/A	#N/A	#N/A	#N/A	#N/A	#N/A	#N/A	#N/A	#N/A	#N/A	#N/A	#N/A	#N/A
P. aeruginosa	0	0	0	0	0	0	0	0	0	0	0	0	0
H. pylori	1	0	0	0	1	0	0	1	#N/A	0	0	0	1
M. pneumoniae	#N/A	#N/A	#N/A	#N/A	#N/A	#N/A	#N/A	#N/A	#N/A	#N/A	#N/A	#N/A	#N/A
CPLX0-3382	COG3031	COG1450	COG2804	COG1459	COG2165	COG2165	COG2165	COG4795	COG3156	COG3297	COG3149	COG1989
E. coli	0	0	0	0	0	0	0	0	0	0	0	0
S. sanguinis	#N/A	#N/A	0	0	0	0	0	#N/A	#N/A	#N/A	#N/A	0
B. subtilis	#N/A	#N/A	0	0	0	0	0	#N/A	#N/A	#N/A	#N/A	0
C. crescentus	#N/A	0	0	0	0	0	0	0	0	0	#N/A	0
M. genitalium	#N/A	#N/A	#N/A	#N/A	#N/A	#N/A	#N/A	#N/A	#N/A	#N/A	#N/A	#N/A
P. aeruginosa	#N/A	0	0	0	0	0	0	0	0	0	0	0
H. pylori	#N/A	#N/A	#N/A	#N/A	#N/A	#N/A	#N/A	#N/A	#N/A	#N/A	#N/A	#N/A
M. pneumoniae	#N/A	#N/A	#N/A	#N/A	#N/A	#N/A	#N/A	#N/A	#N/A	#N/A	#N/A	#N/A
CPLX0-250	COG3262	COG3260	COG1142	COG0651	COG0650	COG1009	COG4237	COG0651	COG1143
E. coli	0	0	0	0	0	0	0	0	1
S. sanguinis	#N/A	#N/A	#N/A	#N/A	#N/A	#N/A	#N/A	#N/A	#N/A
B. subtilis	#N/A	#N/A	#N/A	1	#N/A	1	#N/A	1	#N/A
C. crescentus	#N/A	#N/A	#N/A	#N/A	#N/A	1	#N/A	#N/A	1
M. genitalium	#N/A	#N/A	#N/A	#N/A	#N/A	#N/A	#N/A	#N/A	#N/A
P. aeruginosa	#N/A	#N/A	#N/A	0	#N/A	0	#N/A	0	0
H. pylori	#N/A	#N/A	#N/A	#N/A	#N/A	0	#N/A	#N/A	0
M. pneumoniae	#N/A	#N/A	#N/A	#N/A	#N/A	#N/A	#N/A	#N/A	#N/A
CPLX0-3803	NOG07474	COG0847	COG0587	COG1466	COG0470	COG2812	COG0592	COG3050	COG2927
E. coli	0	0	1	1	1	1	1	0	1
S. sanguinis	#N/A	0	1	1	1	1	1	#N/A	#N/A
B. subtilis	#N/A	0	1	1	1	1	1	#N/A	#N/A
C. crescentus	#N/A	0	0	1	1	1	1	#N/A	1
M. genitalium	#N/A	#N/A	1	0	1	1	1	#N/A	#N/A
P. aeruginosa	#N/A	1	0	1	0	0	0	#N/A	0
H. pylori	#N/A	0	1	1	0	1	0	#N/A	#N/A
M. pneumoniae	#N/A	#N/A	1	0	1	1	1	#N/A	#N/A
CPLX0-7451	COG1298	COG1377	COG3190	COG1338	COG1987	COG1684	COG1317	COG1157	COG2882
E. coli	0	0	0	0	0	0	0	0	1
S. sanguinis	#N/A	#N/A	#N/A	#N/A	#N/A	#N/A	#N/A	#N/A	#N/A
B. subtilis	0	0	0	0	0	0	0	0	0
C. crescentus	0	0	#N/A	0	0	0	#N/A	0	#N/A
M. genitalium	#N/A	#N/A	#N/A	#N/A	#N/A	#N/A	#N/A	#N/A	#N/A
P. aeruginosa	0	0	0	0	0	0	0	0	0
H. pylori	1	0	#N/A	0	0	0	0	0	#N/A
M. pneumoniae	#N/A	#N/A	#N/A	#N/A	#N/A	#N/A	#N/A	#N/A	#N/A
SEC-SECRETION-CPLX	COG1952	COG0653	COG0201	COG1314	COG0690	COG0342	COG0341	COG1862	COG0706
E. coli	1	1	1	0	1	1	1	0	1
S. sanguinis	#N/A	0	0	1	1	#N/A	#N/A	0	0
B. subtilis	#N/A	1	1	#N/A	1	0	0	0	0
C. crescentus	0	1	1	0	1	1	1	1	1
M. genitalium	#N/A	1	1	1	1	#N/A	#N/A	#N/A	1
P. aeruginosa	0	1	0	0	0	0	1	0	0
H. pylori	#N/A	1	0	1	0	0	0	0	0
M. pneumoniae	#N/A	1	1	1	1	#N/A	#N/A	#N/A	1
CPLX0-2001	COG4594	COG0609	COG0609	COG1120	COG0810	COG0811	COG0848	COG4772
E. coli	0	0	0	0	1	0	0	0
S. sanguinis	#N/A	0	0	0	#N/A	#N/A	#N/A	#N/A
B. subtilis	0	0	0	0	#N/A	#N/A	#N/A	#N/A
C. crescentus	#N/A	0	0	0	1	1	1	0
M. genitalium	#N/A	#N/A	#N/A	0	#N/A	#N/A	#N/A	#N/A
P. aeruginosa	#N/A	0	0	0	0	0	0	0
H. pylori	#N/A	0	0	0	0	0	0	1
M. pneumoniae	#N/A	#N/A	#N/A	0	#N/A	#N/A	#N/A	#N/A
ATPSYN-CPLX	COG0356	COG0711	COG0636	COG0055	COG0224	COG0056	COG0712	COG0355
E. coli	0	1	0	0	0	0	0	1
S. sanguinis	1	1	1	1	1	1	1	1
B. subtilis	0	0	0	0	0	0	0	0
C. crescentus	1	1	1	1	1	1	1	1
M. genitalium	1	1	1	1	1	1	1	0
P. aeruginosa	0	0	1	0	0	1	0	0
H. pylori	0	1	0	0	0	0	1	0
M. pneumoniae	1	1	1	1	1	1	1	0
CPLX0-1944	COG4592	COG4779	COG0609	COG1120	COG4771	COG0810	COG0811	COG0848
E. coli	1	0	0	0	0	1	0	0
S. sanguinis	#N/A	#N/A	0	0	#N/A	#N/A	#N/A	#N/A
B. subtilis	#N/A	#N/A	0	0	#N/A	#N/A	#N/A	#N/A
C. crescentus	#N/A	#N/A	0	0	#N/A	1	1	1
M. genitalium	#N/A	#N/A	#N/A	0	#N/A	#N/A	#N/A	#N/A
P. aeruginosa	0	0	0	0	0	0	0	0
H. pylori	#N/A	#N/A	0	0	#N/A	0	0	0
M. pneumoniae	#N/A	#N/A	#N/A	0	#N/A	#N/A	#N/A	#N/A
CPLX0-2221	COG4206	COG3203	COG2885	COG1729	COG0823	COG0848	COG0811	COG3064
E. coli	0	0	0	0	0	0	0	0
S. sanguinis	#N/A	#N/A	#N/A	#N/A	#N/A	#N/A	#N/A	#N/A
B. subtilis	#N/A	#N/A	#N/A	#N/A	#N/A	#N/A	#N/A	#N/A
C. crescentus	0	#N/A	0	0	1	1	1	#N/A
M. genitalium	#N/A	#N/A	#N/A	#N/A	#N/A	#N/A	#N/A	#N/A
P. aeruginosa	0	#N/A	0	0	1	0	0	#N/A
H. pylori	#N/A	#N/A	0	#N/A	0	0	0	#N/A
M. pneumoniae	#N/A	#N/A	#N/A	#N/A	#N/A	#N/A	#N/A	#N/A
CPLX0-1862	COG0810	COG0811	COG0848	COG4206	COG0614	COG4139	COG4138
E. coli	1	0	0	0	0	0	0
S. sanguinis	#N/A	#N/A	#N/A	#N/A	0	#N/A	#N/A
B. subtilis	#N/A	#N/A	#N/A	#N/A	0	#N/A	#N/A
C. crescentus	1	1	1	0	0	#N/A	#N/A
M. genitalium	#N/A	#N/A	#N/A	#N/A	#N/A	#N/A	#N/A
P. aeruginosa	0	0	0	0	0	#N/A	#N/A
H. pylori	0	0	0	#N/A	1	#N/A	#N/A
M. pneumoniae	#N/A	#N/A	#N/A	#N/A	#N/A	#N/A	#N/A
CPLX0-7954	COG0614	COG0609	COG1120	COG0810	COG0811	COG0848	COG4773
E. coli	0	0	0	1	0	0	0
S. sanguinis	0	0	0	#N/A	#N/A	#N/A	#N/A
B. subtilis	0	0	0	#N/A	#N/A	#N/A	#N/A
C. crescentus	0	0	0	1	1	1	#N/A
M. genitalium	#N/A	#N/A	0	#N/A	#N/A	#N/A	#N/A
P. aeruginosa	0	0	0	0	0	0	0
H. pylori	1	0	0	0	0	0	#N/A
M. pneumoniae	#N/A	#N/A	0	#N/A	#N/A	#N/A	#N/A
CPLX0-1981	COG0614	COG0609	COG1120	COG1629	COG0810	COG0811	COG0848
E. coli	0	0	0	0	1	0	0
S. sanguinis	0	0	0	#N/A	#N/A	#N/A	#N/A
B. subtilis	0	0	0	#N/A	#N/A	#N/A	#N/A
C. crescentus	0	0	0	0	1	1	1
M. genitalium	#N/A	#N/A	0	#N/A	#N/A	#N/A	#N/A
P. aeruginosa	0	0	0	0	0	0	0
H. pylori	1	0	0	1	0	0	0
M. pneumoniae	#N/A	#N/A	0	#N/A	#N/A	#N/A	#N/A
CPLX0-7992	COG2980	COG1452	COG0795	COG1137	COG0795	COG3117	COG1934
E. coli	1	1	1	1	1	1	1
S. sanguinis	#N/A	#N/A	#N/A	#N/A	#N/A	#N/A	#N/A
B. subtilis	#N/A	#N/A	#N/A	#N/A	#N/A	#N/A	#N/A
C. crescentus	#N/A	1	1	1	1	#N/A	1
M. genitalium	#N/A	#N/A	#N/A	#N/A	#N/A	#N/A	#N/A
P. aeruginosa	1	0	1	0	1	0	1
H. pylori	#N/A	0	0	1	0	#N/A	0
M. pneumoniae	#N/A	#N/A	#N/A	#N/A	#N/A	#N/A	#N/A
CPLX0-2202	COG2885	COG1729	COG0823	COG0848	COG0811	COG3064	COG3047
E. coli	0	0	0	0	0	0	0
S. sanguinis	#N/A	#N/A	#N/A	#N/A	#N/A	#N/A	#N/A
B. subtilis	#N/A	#N/A	#N/A	#N/A	#N/A	#N/A	#N/A
C. crescentus	0	0	1	1	1	#N/A	0
M. genitalium	#N/A	#N/A	#N/A	#N/A	#N/A	#N/A	#N/A
P. aeruginosa	0	0	1	0	0	#N/A	0
H. pylori	0	#N/A	0	0	0	#N/A	#N/A
M. pneumoniae	#N/A	#N/A	#N/A	#N/A	#N/A	#N/A	#N/A
FHLMULTI-CPLX	COG0243	COG3262	COG1142	COG3260	COG1143	COG0651	COG0650
E. coli	0	0	0	0	1	0	0
S. sanguinis	#N/A	#N/A	#N/A	#N/A	#N/A	#N/A	#N/A
B. subtilis	0	#N/A	#N/A	#N/A	#N/A	1	#N/A
C. crescentus	0	#N/A	#N/A	#N/A	1	#N/A	#N/A
M. genitalium	#N/A	#N/A	#N/A	#N/A	#N/A	#N/A	#N/A
P. aeruginosa	0	#N/A	#N/A	#N/A	0	0	#N/A
H. pylori	0	#N/A	#N/A	#N/A	0	#N/A	#N/A
M. pneumoniae	#N/A	#N/A	#N/A	#N/A	#N/A	#N/A	#N/A
HYDROG3-CPLX	COG0650	COG0651	COG1143	COG3260	COG1142	COG3262
E. coli	0	0	1	0	0	0
S. sanguinis	#N/A	#N/A	#N/A	#N/A	#N/A	#N/A
B. subtilis	#N/A	1	#N/A	#N/A	#N/A	#N/A
C. crescentus	#N/A	#N/A	1	#N/A	#N/A	#N/A
M. genitalium	#N/A	#N/A	#N/A	#N/A	#N/A	#N/A
P. aeruginosa	#N/A	0	0	#N/A	#N/A	#N/A
H. pylori	#N/A	#N/A	0	#N/A	#N/A	#N/A
M. pneumoniae	#N/A	#N/A	#N/A	#N/A	#N/A	#N/A
CPLX0-3922	COG0305	COG5529	COG2965	COG1198	COG3923	COG0358
E. coli	1	1	1	1	1	1
S. sanguinis	1	#N/A	#N/A	0	#N/A	1
B. subtilis	1	#N/A	#N/A	1	#N/A	1
C. crescentus	1	0	#N/A	0	#N/A	1
M. genitalium	1	#N/A	#N/A	#N/A	#N/A	1
P. aeruginosa	0	#N/A	#N/A	1	#N/A	0
H. pylori	0	#N/A	#N/A	1	#N/A	0
M. pneumoniae	1	#N/A	#N/A	#N/A	#N/A	1
CPLX0-2201	COG3064	COG0811	COG0848	COG0823	COG1729	COG2885
E. coli	0	0	0	0	0	0
S. sanguinis	#N/A	#N/A	#N/A	#N/A	#N/A	#N/A
B. subtilis	#N/A	#N/A	#N/A	#N/A	#N/A	#N/A
C. crescentus	#N/A	1	1	1	0	0
M. genitalium	#N/A	#N/A	#N/A	#N/A	#N/A	#N/A
P. aeruginosa	#N/A	0	0	1	0	0
H. pylori	#N/A	0	0	0	#N/A	0
M. pneumoniae	#N/A	#N/A	#N/A	#N/A	#N/A	#N/A
ABC-45-CPLX	COG2854	COG1127	COG0767	COG1463	COG3113
E. coli	0	0	0	0	1
S. sanguinis	#N/A	#N/A	#N/A	#N/A	#N/A
B. subtilis	#N/A	#N/A	#N/A	#N/A	#N/A
C. crescentus	0	0	0	0	#N/A
M. genitalium	#N/A	#N/A	#N/A	#N/A	#N/A
P. aeruginosa	0	0	0	0	#N/A
H. pylori	#N/A	0	0	0	#N/A
M. pneumoniae	#N/A	#N/A	#N/A	#N/A	#N/A
CPLX0-3970	COG0601	COG1173	COG0444	COG4608	COG4166
E. coli	0	0	0	0	0
S. sanguinis	0	0	0	0	0
B. subtilis	0	0	0	0	0
C. crescentus	#N/A	#N/A	#N/A	#N/A	#N/A
M. genitalium	1	1	1	1	#N/A
P. aeruginosa	0	0	0	0	0
H. pylori	0	0	0	0	0
M. pneumoniae	1	1	1	1	#N/A
CPLX0-7725	bactNOG33954	NOG40058	NOG10084	NOG47480	NOG10231
E. coli	#N/A	0	0	0	0
S. sanguinis	#N/A	#N/A	#N/A	#N/A	#N/A
B. subtilis	#N/A	#N/A	#N/A	#N/A	#N/A
C. crescentus	#N/A	#N/A	#N/A	#N/A	#N/A
M. genitalium	#N/A	#N/A	#N/A	#N/A	#N/A
P. aeruginosa	#N/A	#N/A	#N/A	#N/A	#N/A
H. pylori	#N/A	#N/A	#N/A	#N/A	#N/A
M. pneumoniae	#N/A	#N/A	#N/A	#N/A	#N/A
NAP-CPLX	COG3043	COG3005	COG0348	COG1145	COG0243
E. coli	0	0	0	0	0
S. sanguinis	#N/A	#N/A	#N/A	#N/A	#N/A
B. subtilis	#N/A	#N/A	#N/A	0	0
C. crescentus	#N/A	#N/A	0	#N/A	0
M. genitalium	#N/A	#N/A	#N/A	#N/A	#N/A
P. aeruginosa	0	0	0	0	0
H. pylori	#N/A	#N/A	0	0	0
M. pneumoniae	#N/A	#N/A	#N/A	#N/A	#N/A
ABC-35-CPLX	COG0755	COG2332	COG3114	COG2386	COG4133
E. coli	0	1	0	0	0
S. sanguinis	#N/A	#N/A	#N/A	#N/A	#N/A
B. subtilis	0	#N/A	#N/A	#N/A	#N/A
C. crescentus	0	0	#N/A	0	0
M. genitalium	#N/A	#N/A	#N/A	#N/A	#N/A
P. aeruginosa	1	0	1	0	1
H. pylori	0	#N/A	#N/A	#N/A	#N/A
M. pneumoniae	#N/A	#N/A	#N/A	#N/A	#N/A
ABC-59-CPLX	COG0601	COG1173	COG0747	COG0444	COG1124
E. coli	0	0	0	0	0
S. sanguinis	0	0	0	0	0
B. subtilis	0	0	#N/A	0	#N/A
C. crescentus	#N/A	#N/A	#N/A	#N/A	#N/A
M. genitalium	1	1	#N/A	1	#N/A
P. aeruginosa	0	0	0	0	#N/A
H. pylori	0	0	1	0	#N/A
M. pneumoniae	1	1	#N/A	1	#N/A
ABC-29-CPLX	COG4167	COG4170	COG4168	COG4171	COG4166
E. coli	0	0	0	0	0
S. sanguinis	#N/A	#N/A	#N/A	#N/A	0
B. subtilis	#N/A	#N/A	#N/A	#N/A	0
C. crescentus	#N/A	#N/A	#N/A	#N/A	#N/A
M. genitalium	#N/A	#N/A	#N/A	#N/A	#N/A
P. aeruginosa	#N/A	#N/A	#N/A	#N/A	0
H. pylori	#N/A	#N/A	#N/A	#N/A	0
M. pneumoniae	#N/A	#N/A	#N/A	#N/A	#N/A
CPLX0-3933	COG2913	COG3317	COG4105	COG4775	COG1520
E. coli	0	0	1	1	0
S. sanguinis	#N/A	#N/A	#N/A	#N/A	#N/A
B. subtilis	#N/A	#N/A	#N/A	#N/A	0
C. crescentus	1	#N/A	1	1	1
M. genitalium	#N/A	#N/A	#N/A	#N/A	#N/A
P. aeruginosa	1	0	0	1	0
H. pylori	#N/A	#N/A	0	1	#N/A
M. pneumoniae	#N/A	#N/A	#N/A	#N/A	#N/A
CPLX0-2381	COG0855	COG1530	COG0513	COG1185	COG0148
E. coli	0	0	0	1	1
S. sanguinis	#N/A	#N/A	0	0	1
B. subtilis	#N/A	#N/A	0	0	1
C. crescentus	0	0	0	1	0
M. genitalium	#N/A	#N/A	1	#N/A	0
P. aeruginosa	0	0	0	0	0
H. pylori	0	#N/A	0	0	1
M. pneumoniae	#N/A	#N/A	1	#N/A	0
F-1-CPLX	COG0355	COG0712	COG0056	COG0224	COG0055
E. coli	1	0	0	0	0
S. sanguinis	1	1	1	1	1
B. subtilis	0	0	0	0	0
C. crescentus	1	1	1	1	1
M. genitalium	0	1	1	1	1
P. aeruginosa	0	0	1	0	0
H. pylori	0	1	0	0	0
M. pneumoniae	0	1	1	1	1
ABC-20-CPLX	COG0444	COG1124	COG0601	COG1173	COG0747
E. coli	0	0	0	0	0
S. sanguinis	0	0	0	0	0
B. subtilis	0	#N/A	0	0	#N/A
C. crescentus	#N/A	#N/A	#N/A	#N/A	#N/A
M. genitalium	1	#N/A	1	1	#N/A
P. aeruginosa	0	#N/A	0	0	0
H. pylori	0	#N/A	0	0	1
M. pneumoniae	1	#N/A	1	1	#N/A
ABC-15-CPLX	COG0410	COG0411	COG0559	COG4177	COG0683
E. coli	0	0	0	0	0
S. sanguinis	0	0	0	0	0
B. subtilis	#N/A	#N/A	#N/A	#N/A	#N/A
C. crescentus	#N/A	#N/A	#N/A	#N/A	#N/A
M. genitalium	#N/A	#N/A	#N/A	#N/A	#N/A
P. aeruginosa	0	0	0	0	0
H. pylori	#N/A	#N/A	#N/A	#N/A	#N/A
M. pneumoniae	#N/A	#N/A	#N/A	#N/A	#N/A
ABC-304-CPLX	COG0683	COG4177	COG0559	COG0411	COG0410
E. coli	0	0	0	0	0
S. sanguinis	0	0	0	0	0
B. subtilis	#N/A	#N/A	#N/A	#N/A	#N/A
C. crescentus	#N/A	#N/A	#N/A	#N/A	#N/A
M. genitalium	#N/A	#N/A	#N/A	#N/A	#N/A
P. aeruginosa	0	0	0	0	0
H. pylori	#N/A	#N/A	#N/A	#N/A	#N/A
M. pneumoniae	#N/A	#N/A	#N/A	#N/A	#N/A
ABC-8-CPLX	COG0444	COG4608	COG0601	COG1173	COG0747
E. coli	0	0	0	0	0
S. sanguinis	0	0	0	0	0
B. subtilis	0	0	0	0	#N/A
C. crescentus	#N/A	#N/A	#N/A	#N/A	#N/A
M. genitalium	1	1	1	1	#N/A
P. aeruginosa	0	0	0	0	0
H. pylori	0	0	0	0	1
M. pneumoniae	1	1	1	1	#N/A
ABC-4-CPLX	COG4161	COG4160	COG4215	COG0834	COG0834
E. coli	0	0	0	0	0
S. sanguinis	#N/A	#N/A	#N/A	0	0
B. subtilis	#N/A	#N/A	#N/A	0	0
C. crescentus	#N/A	#N/A	#N/A	0	0
M. genitalium	#N/A	#N/A	#N/A	#N/A	#N/A
P. aeruginosa	#N/A	0	0	0	0
H. pylori	#N/A	#N/A	#N/A	0	0
M. pneumoniae	#N/A	#N/A	#N/A	#N/A	#N/A
CPLX0-7935	COG4107	COG3627	COG3626	COG3625	COG3624
E. coli	0	0	0	0	0
S. sanguinis	#N/A	#N/A	#N/A	#N/A	#N/A
B. subtilis	#N/A	#N/A	#N/A	#N/A	#N/A
C. crescentus	#N/A	#N/A	#N/A	#N/A	#N/A
M. genitalium	#N/A	#N/A	#N/A	#N/A	#N/A
P. aeruginosa	0	0	0	0	0
H. pylori	#N/A	#N/A	#N/A	#N/A	#N/A
M. pneumoniae	#N/A	#N/A	#N/A	#N/A	#N/A
ABC-22-CPLX	COG1173	COG0444	COG4608	COG0601	COG4166
E. coli	0	0	0	0	0
S. sanguinis	0	0	0	0	0
B. subtilis	0	0	0	0	0
C. crescentus	#N/A	#N/A	#N/A	#N/A	#N/A
M. genitalium	1	1	1	1	#N/A
P. aeruginosa	0	0	0	0	0
H. pylori	0	0	0	0	0
M. pneumoniae	1	1	1	1	#N/A
ABC-13-CPLX	COG0834	COG0765	COG0765	COG1126
E. coli	0	0	0	0
S. sanguinis	0	0	0	0
B. subtilis	0	0	0	0
C. crescentus	0	0	0	0
M. genitalium	#N/A	#N/A	#N/A	#N/A
P. aeruginosa	0	0	0	0
H. pylori	0	0	0	0
M. pneumoniae	#N/A	#N/A	#N/A	#N/A
ABC-46-CPLX	COG1172	COG1129	COG1172	COG1879
E. coli	0	1	0	0
S. sanguinis	#N/A	#N/A	#N/A	0
B. subtilis	0	0	0	0
C. crescentus	0	0	0	0
M. genitalium	#N/A	#N/A	#N/A	#N/A
P. aeruginosa	0	0	0	0
H. pylori	#N/A	#N/A	#N/A	#N/A
M. pneumoniae	#N/A	#N/A	#N/A	#N/A
TATABCE-CPLX	COG1826	COG0805	COG1826	COG1826
E. coli	0	0	0	0
S. sanguinis	#N/A	0	#N/A	#N/A
B. subtilis	0	0	0	0
C. crescentus	1	1	1	1
M. genitalium	#N/A	#N/A	#N/A	#N/A
P. aeruginosa	1	0	1	1
H. pylori	1	0	1	1
M. pneumoniae	#N/A	#N/A	#N/A	#N/A
ABC-58-CPLX	COG1879	COG1172	COG1172	COG1129
E. coli	0	0	0	1
S. sanguinis	0	#N/A	#N/A	#N/A
B. subtilis	0	0	0	0
C. crescentus	0	0	0	0
M. genitalium	#N/A	#N/A	#N/A	#N/A
P. aeruginosa	0	0	0	0
H. pylori	#N/A	#N/A	#N/A	#N/A
M. pneumoniae	#N/A	#N/A	#N/A	#N/A
ABC-49-CPLX	COG1123	COG0747	COG1173	COG0601
E. coli	0	0	0	0
S. sanguinis	#N/A	0	0	0
B. subtilis	#N/A	#N/A	0	0
C. crescentus	#N/A	#N/A	#N/A	#N/A
M. genitalium	#N/A	#N/A	1	1
P. aeruginosa	#N/A	0	0	0
H. pylori	0	1	0	0
M. pneumoniae	#N/A	#N/A	1	1
NRFMULTI-CPLX	COG3301	COG0437	NOG06663	COG3303
E. coli	0	0	0	0
S. sanguinis	#N/A	#N/A	#N/A	#N/A
B. subtilis	#N/A	#N/A	#N/A	#N/A
C. crescentus	#N/A	#N/A	#N/A	#N/A
M. genitalium	#N/A	#N/A	#N/A	#N/A
P. aeruginosa	#N/A	0	#N/A	#N/A
H. pylori	#N/A	#N/A	#N/A	#N/A
M. pneumoniae	#N/A	#N/A	#N/A	#N/A
HCAMULTI-CPLX	COG2146	COG0446	COG5517	COG4638
E. coli	0	0	1	0
S. sanguinis	#N/A	0	#N/A	#N/A
B. subtilis	0	#N/A	#N/A	#N/A
C. crescentus	0	1	#N/A	0
M. genitalium	#N/A	0	#N/A	#N/A
P. aeruginosa	0	0	0	0
H. pylori	#N/A	#N/A	#N/A	#N/A
M. pneumoniae	#N/A	0	#N/A	#N/A
CPLX0-3323	COG2332	COG1138	COG0526	COG3088
E. coli	1	0	1	0
S. sanguinis	#N/A	#N/A	0	#N/A
B. subtilis	#N/A	#N/A	1	#N/A
C. crescentus	0	0	0	0
M. genitalium	#N/A	#N/A	1	#N/A
P. aeruginosa	0	0	0	1
H. pylori	#N/A	#N/A	0	#N/A
M. pneumoniae	#N/A	#N/A	1	#N/A
ABC-40-CPLX	COG1732	COG1125	COG1174	COG1174
E. coli	0	0	0	0
S. sanguinis	0	0	0	0
B. subtilis	0	0	0	0
C. crescentus	#N/A	#N/A	#N/A	#N/A
M. genitalium	#N/A	#N/A	#N/A	#N/A
P. aeruginosa	0	0	0	0
H. pylori	1	0	0	0
M. pneumoniae	#N/A	#N/A	#N/A	#N/A
CPLX0-1762	COG1018	COG3396	COG3396	COG3460
E. coli	0	1	1	0
S. sanguinis	#N/A	#N/A	#N/A	#N/A
B. subtilis	0	#N/A	#N/A	#N/A
C. crescentus	1	#N/A	#N/A	#N/A
M. genitalium	#N/A	#N/A	#N/A	#N/A
P. aeruginosa	0	#N/A	#N/A	#N/A
H. pylori	#N/A	#N/A	#N/A	#N/A
M. pneumoniae	#N/A	#N/A	#N/A	#N/A
TRANS-CPLX-202	COG1538	COG0841	COG0841	COG0845
E. coli	0	0	0	0
S. sanguinis	#N/A	#N/A	#N/A	0
B. subtilis	#N/A	0	0	0
C. crescentus	0	0	0	0
M. genitalium	#N/A	#N/A	#N/A	#N/A
P. aeruginosa	0	0	0	0
H. pylori	0	0	0	0
M. pneumoniae	#N/A	#N/A	#N/A	#N/A
UVRABC-CPLX	COG0210	COG0178	COG0322	COG0556
E. coli	0	0	0	0
S. sanguinis	0	0	0	0
B. subtilis	1	0	0	0
C. crescentus	0	0	0	0
M. genitalium	0	1	1	1
P. aeruginosa	0	0	0	0
H. pylori	0	0	0	0
M. pneumoniae	0	1	1	1
CPLX0-1942	COG0848	COG0811	COG0810	COG1629
E. coli	0	0	1	0
S. sanguinis	#N/A	#N/A	#N/A	#N/A
B. subtilis	#N/A	#N/A	#N/A	#N/A
C. crescentus	1	1	1	0
M. genitalium	#N/A	#N/A	#N/A	#N/A
P. aeruginosa	0	0	0	0
H. pylori	0	0	0	1
M. pneumoniae	#N/A	#N/A	#N/A	#N/A
CPLX0-1941	COG0848	COG0811	COG0810	COG4771
E. coli	0	0	1	0
S. sanguinis	#N/A	#N/A	#N/A	#N/A
B. subtilis	#N/A	#N/A	#N/A	#N/A
C. crescentus	1	1	1	#N/A
M. genitalium	#N/A	#N/A	#N/A	#N/A
P. aeruginosa	0	0	0	0
H. pylori	0	0	0	#N/A
M. pneumoniae	#N/A	#N/A	#N/A	#N/A
CPLX0-7952	COG4773	COG0848	COG0811	COG0810
E. coli	0	0	0	1
S. sanguinis	#N/A	#N/A	#N/A	#N/A
B. subtilis	#N/A	#N/A	#N/A	#N/A
C. crescentus	#N/A	1	1	1
M. genitalium	#N/A	#N/A	#N/A	#N/A
P. aeruginosa	0	0	0	0
H. pylori	#N/A	0	0	0
M. pneumoniae	#N/A	#N/A	#N/A	#N/A
CPLX0-1943	COG4772	COG0848	COG0811	COG0810
E. coli	0	0	0	1
S. sanguinis	#N/A	#N/A	#N/A	#N/A
B. subtilis	#N/A	#N/A	#N/A	#N/A
C. crescentus	0	1	1	1
M. genitalium	#N/A	#N/A	#N/A	#N/A
P. aeruginosa	0	0	0	0
H. pylori	1	0	0	0
M. pneumoniae	#N/A	#N/A	#N/A	#N/A
CPLX0-221	COG0085	COG0086	COG0202	COG1595
E. coli	1	1	1	0
S. sanguinis	1	1	1	#N/A
B. subtilis	1	1	1	0
C. crescentus	1	1	1	0
M. genitalium	1	1	1	#N/A
P. aeruginosa	1	0	0	0
H. pylori	1	1	0	#N/A
M. pneumoniae	1	1	1	#N/A
RNAP54-CPLX	COG0085	COG0086	COG0202	COG1508
E. coli	1	1	1	1
S. sanguinis	1	1	1	#N/A
B. subtilis	1	1	1	0
C. crescentus	1	1	1	0
M. genitalium	1	1	1	#N/A
P. aeruginosa	1	0	0	0
H. pylori	1	1	0	0
M. pneumoniae	1	1	1	#N/A
RNAPS-CPLX	COG0085	COG0086	COG0202	COG0568
E. coli	1	1	1	1
S. sanguinis	1	1	1	1
B. subtilis	1	1	1	1
C. crescentus	1	1	1	1
M. genitalium	1	1	1	1
P. aeruginosa	1	0	0	0
H. pylori	1	1	0	0
M. pneumoniae	1	1	1	1
RNAP32-CPLX	COG0085	COG0086	COG0202	COG0568
E. coli	1	1	1	1
S. sanguinis	1	1	1	1
B. subtilis	1	1	1	1
C. crescentus	1	1	1	1
M. genitalium	1	1	1	1
P. aeruginosa	1	0	0	0
H. pylori	1	1	0	0
M. pneumoniae	1	1	1	1
RNAPE-CPLX	COG0085	COG0086	COG0202	COG1595
E. coli	1	1	1	0
S. sanguinis	1	1	1	#N/A
B. subtilis	1	1	1	0
C. crescentus	1	1	1	0
M. genitalium	1	1	1	#N/A
P. aeruginosa	1	0	0	0
H. pylori	1	1	0	#N/A
M. pneumoniae	1	1	1	#N/A
RNAP70-CPLX	COG0085	COG0086	COG0202	COG0568
E. coli	1	1	1	1
S. sanguinis	1	1	1	1
B. subtilis	1	1	1	1
C. crescentus	1	1	1	1
M. genitalium	1	1	1	1
P. aeruginosa	1	0	0	0
H. pylori	1	1	0	0
M. pneumoniae	1	1	1	1
CPLX0-222	COG1191	COG0085	COG0086	COG0202
E. coli	0	1	1	1
S. sanguinis	#N/A	1	1	1
B. subtilis	0	1	1	1
C. crescentus	#N/A	1	1	1
M. genitalium	#N/A	1	1	1
P. aeruginosa	0	1	0	0
H. pylori	0	1	1	0
M. pneumoniae	#N/A	1	1	1
ABC-34-CPLX	COG3839	COG1175	COG0395	COG1653
E. coli	0	0	0	0
S. sanguinis	0	0	0	0
B. subtilis	0	0	0	0
C. crescentus	#N/A	#N/A	#N/A	#N/A
M. genitalium	1	1	1	#N/A
P. aeruginosa	1	0	0	0
H. pylori	#N/A	#N/A	#N/A	#N/A
M. pneumoniae	1	1	1	#N/A
ABC-27-CPLX	COG1117	COG0581	COG0573	COG0226
E. coli	0	0	0	0
S. sanguinis	0	1	0	1
B. subtilis	0	0	0	0
C. crescentus	0	0	0	0
M. genitalium	0	0	0	0
P. aeruginosa	0	0	#N/A	0
H. pylori	#N/A	#N/A	#N/A	#N/A
M. pneumoniae	0	0	#N/A	0
ABC-16-CPLX	COG3839	COG1175	COG3833	COG2182
E. coli	0	0	0	0
S. sanguinis	0	0	0	0
B. subtilis	0	0	0	0
C. crescentus	#N/A	#N/A	#N/A	#N/A
M. genitalium	1	1	#N/A	#N/A
P. aeruginosa	1	0	#N/A	#N/A
H. pylori	#N/A	#N/A	#N/A	#N/A
M. pneumoniae	1	1	#N/A	#N/A
ATPASE-1-CPLX	NOG259379	COG2060	COG2216	COG2156
E. coli	#N/A	0	0	0
S. sanguinis	#N/A	#N/A	#N/A	#N/A
B. subtilis	#N/A	#N/A	#N/A	#N/A
C. crescentus	#N/A	0	0	0
M. genitalium	#N/A	#N/A	#N/A	#N/A
P. aeruginosa	#N/A	0	0	0
H. pylori	#N/A	#N/A	#N/A	#N/A
M. pneumoniae	#N/A	#N/A	#N/A	#N/A
CPLX0-1721	COG1538	COG0845	COG5569	COG3696
E. coli	0	0	0	0
S. sanguinis	#N/A	0	#N/A	#N/A
B. subtilis	#N/A	0	#N/A	#N/A
C. crescentus	0	0	#N/A	0
M. genitalium	#N/A	#N/A	#N/A	#N/A
P. aeruginosa	0	0	#N/A	0
H. pylori	0	0	#N/A	0
M. pneumoniae	#N/A	#N/A	#N/A	#N/A
FORMHYDROG2-CPLX	COG0437	COG5557	COG1740	COG0374
E. coli	0	0	0	0
S. sanguinis	#N/A	#N/A	#N/A	#N/A
B. subtilis	#N/A	#N/A	#N/A	#N/A
C. crescentus	#N/A	#N/A	#N/A	#N/A
M. genitalium	#N/A	#N/A	#N/A	#N/A
P. aeruginosa	0	#N/A	#N/A	#N/A
H. pylori	#N/A	#N/A	1	0
M. pneumoniae	#N/A	#N/A	#N/A	#N/A
CPLX0-3401	COG3539	COG3539	COG2916	COG3539
E. coli	0	0	0	0
S. sanguinis	#N/A	#N/A	#N/A	#N/A
B. subtilis	#N/A	#N/A	#N/A	#N/A
C. crescentus	#N/A	#N/A	#N/A	#N/A
M. genitalium	#N/A	#N/A	#N/A	#N/A
P. aeruginosa	0	0	#N/A	0
H. pylori	#N/A	#N/A	#N/A	#N/A
M. pneumoniae	#N/A	#N/A	#N/A	#N/A
ENTMULTI-CPLX	COG3433	COG2977	COG1020	COG1021
E. coli	0	1	0	0
S. sanguinis	#N/A	#N/A	0	#N/A
B. subtilis	0	#N/A	0	0
C. crescentus	#N/A	#N/A	#N/A	#N/A
M. genitalium	#N/A	#N/A	#N/A	#N/A
P. aeruginosa	0	1	0	0
H. pylori	#N/A	#N/A	#N/A	#N/A
M. pneumoniae	#N/A	#N/A	#N/A	#N/A
SUCC-DEHASE	COG1053	COG0479	COG2009	COG2142
E. coli	0	0	0	0
S. sanguinis	#N/A	#N/A	#N/A	#N/A
B. subtilis	0	0	0	#N/A
C. crescentus	1	1	1	1
M. genitalium	#N/A	#N/A	#N/A	#N/A
P. aeruginosa	1	1	1	1
H. pylori	0	0	1	#N/A
M. pneumoniae	#N/A	#N/A	#N/A	#N/A
GCVMULTI-CPLX	COG1249	COG1003	COG0509	COG0404
E. coli	0	0	0	0
S. sanguinis	0	#N/A	#N/A	#N/A
B. subtilis	0	0	0	0
C. crescentus	0	0	0	0
M. genitalium	0	#N/A	#N/A	#N/A
P. aeruginosa	0	0	0	0
H. pylori	#N/A	#N/A	#N/A	#N/A
M. pneumoniae	0	#N/A	#N/A	#N/A
ACETYL-COA-CARBOXYLMULTI-CPLX	COG0777	COG0825	COG0439	COG0511
E. coli	1	1	1	1
S. sanguinis	1	1	1	1
B. subtilis	1	1	1	1
C. crescentus	1	1	0	0
M. genitalium	#N/A	#N/A	#N/A	#N/A
P. aeruginosa	1	1	0	0
H. pylori	0	0	0	0
M. pneumoniae	#N/A	#N/A	#N/A	#N/A
ABC-70-CPLX	COG1613	COG4208	COG0555	COG1118
E. coli	0	1	0	0
S. sanguinis	#N/A	#N/A	#N/A	#N/A
B. subtilis	#N/A	#N/A	#N/A	#N/A
C. crescentus	0	0	0	0
M. genitalium	#N/A	#N/A	#N/A	#N/A
P. aeruginosa	0	0	0	0
H. pylori	#N/A	#N/A	#N/A	1
M. pneumoniae	#N/A	#N/A	#N/A	#N/A
ABC-7-CPLX	COG1118	COG4208	COG0555	COG4150
E. coli	0	1	0	0
S. sanguinis	#N/A	#N/A	#N/A	#N/A
B. subtilis	#N/A	#N/A	#N/A	#N/A
C. crescentus	0	0	0	#N/A
M. genitalium	#N/A	#N/A	#N/A	#N/A
P. aeruginosa	0	0	0	#N/A
H. pylori	1	#N/A	#N/A	#N/A
M. pneumoniae	#N/A	#N/A	#N/A	#N/A
CPLX0-1924	COG4206	COG0848	COG0811	COG0810
E. coli	0	0	0	1
S. sanguinis	#N/A	#N/A	#N/A	#N/A
B. subtilis	#N/A	#N/A	#N/A	#N/A
C. crescentus	0	1	1	1
M. genitalium	#N/A	#N/A	#N/A	#N/A
P. aeruginosa	0	0	0	0
H. pylori	#N/A	0	0	0
M. pneumoniae	#N/A	#N/A	#N/A	#N/A
ABC-24-CPLX	COG3842	COG1176	COG1177	COG0687
E. coli	1	1	1	0
S. sanguinis	0	0	0	0
B. subtilis	#N/A	#N/A	#N/A	#N/A
C. crescentus	0	0	0	0
M. genitalium	1	1	1	1
P. aeruginosa	0	0	0	0
H. pylori	#N/A	#N/A	#N/A	#N/A
M. pneumoniae	1	1	1	1
ABC-14-CPLX	COG4598	COG4160	COG4215	COG0834
E. coli	0	0	0	0
S. sanguinis	#N/A	#N/A	#N/A	0
B. subtilis	#N/A	#N/A	#N/A	0
C. crescentus	#N/A	#N/A	#N/A	0
M. genitalium	#N/A	#N/A	#N/A	#N/A
P. aeruginosa	0	0	0	0
H. pylori	#N/A	#N/A	#N/A	0
M. pneumoniae	#N/A	#N/A	#N/A	#N/A
ABC-3-CPLX	COG4215	COG4598	COG4160	COG0834
E. coli	0	0	0	0
S. sanguinis	#N/A	#N/A	#N/A	0
B. subtilis	#N/A	#N/A	#N/A	0
C. crescentus	#N/A	#N/A	#N/A	0
M. genitalium	#N/A	#N/A	#N/A	#N/A
P. aeruginosa	0	0	0	0
H. pylori	#N/A	#N/A	#N/A	0
M. pneumoniae	#N/A	#N/A	#N/A	#N/A
ABC-52-CPLX	COG1126	COG0765	COG4597	COG0834
E. coli	0	0	0	0
S. sanguinis	0	0	#N/A	0
B. subtilis	0	0	#N/A	0
C. crescentus	0	0	#N/A	0
M. genitalium	#N/A	#N/A	#N/A	#N/A
P. aeruginosa	0	0	#N/A	0
H. pylori	0	0	#N/A	0
M. pneumoniae	#N/A	#N/A	#N/A	#N/A
CPLX0-7958	COG4778	COG3625	COG3624	COG3626
E. coli	0	0	0	0
S. sanguinis	#N/A	#N/A	#N/A	#N/A
B. subtilis	#N/A	#N/A	#N/A	#N/A
C. crescentus	#N/A	#N/A	#N/A	#N/A
M. genitalium	#N/A	#N/A	#N/A	#N/A
P. aeruginosa	0	0	0	0
H. pylori	#N/A	#N/A	#N/A	#N/A
M. pneumoniae	#N/A	#N/A	#N/A	#N/A
ABC-10-CPLX	COG1120	COG0609	COG4779	COG4592
E. coli	0	0	0	1
S. sanguinis	0	0	#N/A	#N/A
B. subtilis	0	0	#N/A	#N/A
C. crescentus	0	0	#N/A	#N/A
M. genitalium	0	#N/A	#N/A	#N/A
P. aeruginosa	0	0	0	0
H. pylori	0	0	#N/A	#N/A
M. pneumoniae	0	#N/A	#N/A	#N/A
CYT-O-UBIOX-CPLX	COG3125	COG1622	COG0843	COG1845
E. coli	1	0	0	0
S. sanguinis	#N/A	#N/A	#N/A	#N/A
B. subtilis	0	0	0	0
C. crescentus	0	0	0	0
M. genitalium	#N/A	#N/A	#N/A	#N/A
P. aeruginosa	0	0	0	0
H. pylori	#N/A	#N/A	#N/A	#N/A
M. pneumoniae	#N/A	#N/A	#N/A	#N/A
ABC-51-CPLX	COG0687	COG3842	COG1177	COG1176
E. coli	0	1	1	1
S. sanguinis	0	0	0	0
B. subtilis	#N/A	#N/A	#N/A	#N/A
C. crescentus	0	0	0	0
M. genitalium	1	1	1	1
P. aeruginosa	0	0	0	0
H. pylori	#N/A	#N/A	#N/A	#N/A
M. pneumoniae	1	1	1	1
ABC-41-CPLX	COG4172	COG4174	COG4239	COG4166
E. coli	0	0	1	0
S. sanguinis	#N/A	#N/A	#N/A	0
B. subtilis	#N/A	#N/A	#N/A	0
C. crescentus	#N/A	#N/A	#N/A	#N/A
M. genitalium	#N/A	#N/A	#N/A	#N/A
P. aeruginosa	0	0	0	0
H. pylori	#N/A	1	0	0
M. pneumoniae	#N/A	#N/A	#N/A	#N/A
ABC-25-CPLX	COG3842	COG1176	COG1177	COG0687
E. coli	1	1	1	0
S. sanguinis	0	0	0	0
B. subtilis	#N/A	#N/A	#N/A	#N/A
C. crescentus	0	0	0	0
M. genitalium	1	1	1	1
P. aeruginosa	0	0	0	0
H. pylori	#N/A	#N/A	#N/A	#N/A
M. pneumoniae	1	1	1	1
CPLX0-1601	COG0243	COG0243	COG0437	COG3302
E. coli	0	0	0	0
S. sanguinis	#N/A	#N/A	#N/A	#N/A
B. subtilis	0	0	#N/A	#N/A
C. crescentus	0	0	#N/A	#N/A
M. genitalium	#N/A	#N/A	#N/A	#N/A
P. aeruginosa	0	0	0	#N/A
H. pylori	0	0	#N/A	#N/A
M. pneumoniae	#N/A	#N/A	#N/A	#N/A
FUMARATE-REDUCTASE	COG1053	COG0479	COG3029	COG3080
E. coli	0	0	0	0
S. sanguinis	#N/A	#N/A	#N/A	#N/A
B. subtilis	0	0	#N/A	#N/A
C. crescentus	1	1	#N/A	#N/A
M. genitalium	#N/A	#N/A	#N/A	#N/A
P. aeruginosa	1	1	#N/A	#N/A
H. pylori	0	0	#N/A	#N/A
M. pneumoniae	#N/A	#N/A	#N/A	#N/A
ABC-9-CPLX	COG1120	COG0609	COG0609	COG4594
E. coli	0	0	0	0
S. sanguinis	0	0	0	#N/A
B. subtilis	0	0	0	0
C. crescentus	0	0	0	#N/A
M. genitalium	0	#N/A	#N/A	#N/A
P. aeruginosa	0	0	0	#N/A
H. pylori	0	0	0	#N/A
M. pneumoniae	0	#N/A	#N/A	#N/A
SECD-SECF-YAJC-YIDC-CPLX	COG0706	COG1862	COG0341	COG0342
E. coli	1	0	1	1
S. sanguinis	0	0	#N/A	#N/A
B. subtilis	0	0	0	0
C. crescentus	1	1	1	1
M. genitalium	1	#N/A	#N/A	#N/A
P. aeruginosa	0	0	1	0
H. pylori	0	0	0	0
M. pneumoniae	1	#N/A	#N/A	#N/A
CPLX-170	COG3444	COG3715	COG3716
E. coli	0	0	0
S. sanguinis	0	0	0
B. subtilis	0	0	0
C. crescentus	#N/A	#N/A	#N/A
M. genitalium	#N/A	#N/A	#N/A
P. aeruginosa	#N/A	#N/A	#N/A
H. pylori	#N/A	#N/A	#N/A
M. pneumoniae	#N/A	#N/A	#N/A
CPLX0-7656	COG3114	COG2332	COG0755
E. coli	0	1	0
S. sanguinis	#N/A	#N/A	#N/A
B. subtilis	#N/A	#N/A	0
C. crescentus	#N/A	0	0
M. genitalium	#N/A	#N/A	#N/A
P. aeruginosa	1	0	1
H. pylori	#N/A	#N/A	0
M. pneumoniae	#N/A	#N/A	#N/A
CPLX0-1341	COG0719	COG0396	COG0719
E. coli	0	0	0
S. sanguinis	0	0	0
B. subtilis	0	0	0
C. crescentus	1	1	1
M. genitalium	#N/A	#N/A	#N/A
P. aeruginosa	#N/A	#N/A	#N/A
H. pylori	#N/A	#N/A	#N/A
M. pneumoniae	#N/A	#N/A	#N/A
EIISGC	COG3414	COG3775	COG1762
E. coli	1	0	1
S. sanguinis	0	0	0
B. subtilis	#N/A	#N/A	0
C. crescentus	#N/A	#N/A	0
M. genitalium	#N/A	#N/A	0
P. aeruginosa	#N/A	#N/A	0
H. pylori	#N/A	#N/A	#N/A
M. pneumoniae	0	#N/A	0
ABC-53-CPLX	COG0795	COG1137	COG0795
E. coli	1	1	1
S. sanguinis	#N/A	#N/A	#N/A
B. subtilis	#N/A	#N/A	#N/A
C. crescentus	1	1	1
M. genitalium	#N/A	#N/A	#N/A
P. aeruginosa	1	0	1
H. pylori	0	1	0
M. pneumoniae	#N/A	#N/A	#N/A
NRDACTMULTI-CPLX	COG1328	COG0602	COG1018
E. coli	0	0	0
S. sanguinis	0	0	#N/A
B. subtilis	#N/A	0	0
C. crescentus	#N/A	0	1
M. genitalium	#N/A	#N/A	#N/A
P. aeruginosa	0	0	0
H. pylori	#N/A	0	#N/A
M. pneumoniae	#N/A	#N/A	#N/A
ABC-42-CPLX	COG1129	COG1172	COG1522
E. coli	1	0	0
S. sanguinis	#N/A	#N/A	#N/A
B. subtilis	0	0	0
C. crescentus	0	0	0
M. genitalium	#N/A	#N/A	#N/A
P. aeruginosa	0	0	0
H. pylori	#N/A	#N/A	#N/A
M. pneumoniae	#N/A	#N/A	#N/A
CPLX0-7807	COG1538	COG1289	COG1566
E. coli	0	0	0
S. sanguinis	#N/A	#N/A	#N/A
B. subtilis	#N/A	0	0
C. crescentus	0	#N/A	0
M. genitalium	#N/A	#N/A	#N/A
P. aeruginosa	0	0	0
H. pylori	0	#N/A	#N/A
M. pneumoniae	#N/A	#N/A	#N/A
CPLX-160	COG1299	COG1445	COG1445
E. coli	0	0	0
S. sanguinis	0	0	0
B. subtilis	0	0	0
C. crescentus	#N/A	#N/A	#N/A
M. genitalium	0	0	0
P. aeruginosa	0	0	0
H. pylori	#N/A	#N/A	#N/A
M. pneumoniae	0	#N/A	#N/A
CPLX-3942	COG2168	COG2923	COG1553
E. coli	1	1	1
S. sanguinis	#N/A	#N/A	#N/A
B. subtilis	#N/A	#N/A	#N/A
C. crescentus	#N/A	#N/A	#N/A
M. genitalium	#N/A	#N/A	#N/A
P. aeruginosa	1	1	1
H. pylori	#N/A	#N/A	#N/A
M. pneumoniae	#N/A	#N/A	#N/A
CPLX0-7458	COG0277	COG0277	COG0247
E. coli	0	0	0
S. sanguinis	#N/A	#N/A	#N/A
B. subtilis	0	0	0
C. crescentus	0	0	#N/A
M. genitalium	#N/A	#N/A	#N/A
P. aeruginosa	0	0	0
H. pylori	0	0	0
M. pneumoniae	#N/A	#N/A	#N/A
CPLX0-761	COG1529	COG1319	COG2080
E. coli	0	1	0
S. sanguinis	#N/A	#N/A	#N/A
B. subtilis	0	0	0
C. crescentus	0	#N/A	0
M. genitalium	#N/A	#N/A	#N/A
P. aeruginosa	0	0	0
H. pylori	#N/A	#N/A	#N/A
M. pneumoniae	#N/A	#N/A	#N/A
CPLX0-7934	COG1589	COG0208	COG3116
E. coli	1	0	1
S. sanguinis	0	1	#N/A
B. subtilis	1	1	#N/A
C. crescentus	1	1	#N/A
M. genitalium	#N/A	1	#N/A
P. aeruginosa	0	1	1
H. pylori	#N/A	0	#N/A
M. pneumoniae	#N/A	1	#N/A
CPLX0-3932	COG0841	COG0845	COG1538
E. coli	0	0	0
S. sanguinis	#N/A	0	#N/A
B. subtilis	0	0	#N/A
C. crescentus	0	0	0
M. genitalium	#N/A	#N/A	#N/A
P. aeruginosa	0	0	0
H. pylori	0	0	0
M. pneumoniae	#N/A	#N/A	#N/A
ABC-63-CPLX	COG1121	COG1108	COG4531
E. coli	0	0	0
S. sanguinis	0	0	#N/A
B. subtilis	0	0	#N/A
C. crescentus	#N/A	#N/A	#N/A
M. genitalium	#N/A	#N/A	#N/A
P. aeruginosa	0	0	0
H. pylori	#N/A	#N/A	#N/A
M. pneumoniae	#N/A	#N/A	#N/A
CPLX0-2081	COG3412	COG2376	COG2376
E. coli	0	0	0
S. sanguinis	0	0	0
B. subtilis	#N/A	#N/A	#N/A
C. crescentus	#N/A	#N/A	#N/A
M. genitalium	#N/A	#N/A	#N/A
P. aeruginosa	#N/A	#N/A	#N/A
H. pylori	#N/A	#N/A	#N/A
M. pneumoniae	#N/A	#N/A	#N/A
ABC-62-CPLX	COG4591	COG1136	COG4591
E. coli	1	1	1
S. sanguinis	#N/A	0	#N/A
B. subtilis	#N/A	0	#N/A
C. crescentus	1	0	1
M. genitalium	#N/A	1	#N/A
P. aeruginosa	1	0	1
H. pylori	0	1	0
M. pneumoniae	#N/A	1	#N/A
CPLX0-7644	COG0672	COG2822	COG2837
E. coli	#N/A	0	0
S. sanguinis	0	0	0
B. subtilis	0	0	0
C. crescentus	#N/A	#N/A	#N/A
M. genitalium	#N/A	#N/A	#N/A
P. aeruginosa	0	#N/A	0
H. pylori	#N/A	#N/A	#N/A
M. pneumoniae	#N/A	#N/A	#N/A
ABC-56-CPLX	COG0715	COG0600	COG1116
E. coli	0	0	0
S. sanguinis	0	0	0
B. subtilis	0	0	0
C. crescentus	0	0	0
M. genitalium	#N/A	#N/A	#N/A
P. aeruginosa	0	0	0
H. pylori	#N/A	#N/A	#N/A
M. pneumoniae	#N/A	#N/A	#N/A
CITLY-CPLX	COG3052	COG3051	COG2301
E. coli	0	0	0
S. sanguinis	#N/A	#N/A	#N/A
B. subtilis	#N/A	#N/A	#N/A
C. crescentus	#N/A	#N/A	0
M. genitalium	#N/A	#N/A	#N/A
P. aeruginosa	#N/A	#N/A	0
H. pylori	#N/A	#N/A	#N/A
M. pneumoniae	#N/A	#N/A	#N/A
ABC-64-CPLX	COG4521	COG0600	COG4525
E. coli	0	0	0
S. sanguinis	#N/A	0	#N/A
B. subtilis	#N/A	0	#N/A
C. crescentus	#N/A	0	#N/A
M. genitalium	#N/A	#N/A	#N/A
P. aeruginosa	0	0	0
H. pylori	#N/A	#N/A	#N/A
M. pneumoniae	#N/A	#N/A	#N/A
CPLX0-7805	COG2080	COG1319	COG1529
E. coli	0	1	0
S. sanguinis	#N/A	#N/A	#N/A
B. subtilis	0	0	0
C. crescentus	0	#N/A	0
M. genitalium	#N/A	#N/A	#N/A
P. aeruginosa	0	0	0
H. pylori	#N/A	#N/A	#N/A
M. pneumoniae	#N/A	#N/A	#N/A
ABC-5-CPLX	COG4138	COG4139	COG0614
E. coli	0	0	0
S. sanguinis	#N/A	#N/A	0
B. subtilis	#N/A	#N/A	0
C. crescentus	#N/A	#N/A	0
M. genitalium	#N/A	#N/A	#N/A
P. aeruginosa	#N/A	#N/A	0
H. pylori	#N/A	#N/A	1
M. pneumoniae	#N/A	#N/A	#N/A
ABC-33-CPLX	COG1129	COG4214	COG4213
E. coli	1	0	0
S. sanguinis	#N/A	#N/A	#N/A
B. subtilis	0	#N/A	#N/A
C. crescentus	0	#N/A	#N/A
M. genitalium	#N/A	#N/A	#N/A
P. aeruginosa	0	#N/A	#N/A
H. pylori	#N/A	#N/A	#N/A
M. pneumoniae	#N/A	#N/A	#N/A
CPLX0-3976	COG2244	NOG04329	COG3765
E. coli	0	1	0
S. sanguinis	1	#N/A	#N/A
B. subtilis	0	#N/A	#N/A
C. crescentus	0	#N/A	#N/A
M. genitalium	#N/A	#N/A	#N/A
P. aeruginosa	0	#N/A	0
H. pylori	#N/A	#N/A	#N/A
M. pneumoniae	#N/A	#N/A	#N/A
TRANS-200-CPLX	COG1538	COG1136	COG0845
E. coli	0	1	0
S. sanguinis	#N/A	0	0
B. subtilis	#N/A	0	0
C. crescentus	0	0	0
M. genitalium	#N/A	1	#N/A
P. aeruginosa	0	0	0
H. pylori	0	1	0
M. pneumoniae	#N/A	1	#N/A
CPLX0-2121	COG1566	COG0477	COG1538
E. coli	0	0	0
S. sanguinis	#N/A	0	#N/A
B. subtilis	0	0	#N/A
C. crescentus	0	0	0
M. genitalium	#N/A	0	#N/A
P. aeruginosa	0	0	0
H. pylori	#N/A	0	0
M. pneumoniae	#N/A	0	#N/A
CPLX0-2161	COG1566	COG0477	COG1538
E. coli	0	0	0
S. sanguinis	#N/A	0	#N/A
B. subtilis	0	0	#N/A
C. crescentus	0	0	0
M. genitalium	#N/A	0	#N/A
P. aeruginosa	0	0	0
H. pylori	#N/A	0	0
M. pneumoniae	#N/A	0	#N/A
TRANS-CPLX-204	COG1538	COG0845	COG0841
E. coli	0	0	0
S. sanguinis	#N/A	0	#N/A
B. subtilis	#N/A	0	0
C. crescentus	0	0	0
M. genitalium	#N/A	#N/A	#N/A
P. aeruginosa	0	0	0
H. pylori	0	0	0
M. pneumoniae	#N/A	#N/A	#N/A
RECFOR-CPLX	COG1195	COG0353	COG1381
E. coli	0	0	0
S. sanguinis	0	0	0
B. subtilis	0	0	0
C. crescentus	0	0	0
M. genitalium	#N/A	#N/A	#N/A
P. aeruginosa	0	0	0
H. pylori	#N/A	0	#N/A
M. pneumoniae	#N/A	#N/A	#N/A
CPLX0-1923	COG0810	COG0811	COG0848
E. coli	1	0	0
S. sanguinis	#N/A	#N/A	#N/A
B. subtilis	#N/A	#N/A	#N/A
C. crescentus	1	1	1
M. genitalium	#N/A	#N/A	#N/A
P. aeruginosa	0	0	0
H. pylori	0	0	0
M. pneumoniae	#N/A	#N/A	#N/A
TRANS-CPLX-201	COG0845	COG1538	COG0841
E. coli	0	0	0
S. sanguinis	0	#N/A	#N/A
B. subtilis	0	#N/A	0
C. crescentus	0	0	0
M. genitalium	#N/A	#N/A	#N/A
P. aeruginosa	0	0	0
H. pylori	0	0	0
M. pneumoniae	#N/A	#N/A	#N/A
ABC-32-CPLX	COG3840	COG1178	COG4143
E. coli	0	0	0
S. sanguinis	#N/A	#N/A	#N/A
B. subtilis	#N/A	#N/A	#N/A
C. crescentus	#N/A	#N/A	#N/A
M. genitalium	#N/A	#N/A	#N/A
P. aeruginosa	#N/A	0	#N/A
H. pylori	#N/A	#N/A	#N/A
M. pneumoniae	#N/A	#N/A	#N/A
CPLX0-2361	COG0587	COG0847	NOG07474
E. coli	1	0	0
S. sanguinis	1	0	#N/A
B. subtilis	1	0	#N/A
C. crescentus	0	0	#N/A
M. genitalium	1	#N/A	#N/A
P. aeruginosa	0	1	#N/A
H. pylori	1	0	#N/A
M. pneumoniae	1	#N/A	#N/A
CPLX0-8	COG1077	COG1792	COG2891
E. coli	1	1	1
S. sanguinis	#N/A	0	0
B. subtilis	0	1	0
C. crescentus	1	1	#N/A
M. genitalium	#N/A	#N/A	#N/A
P. aeruginosa	1	0	1
H. pylori	1	0	#N/A
M. pneumoniae	#N/A	#N/A	#N/A
ABC-28-CPLX	COG1129	COG1172	COG1879
E. coli	1	0	0
S. sanguinis	#N/A	#N/A	0
B. subtilis	0	0	0
C. crescentus	0	0	0
M. genitalium	#N/A	#N/A	#N/A
P. aeruginosa	0	0	0
H. pylori	#N/A	#N/A	#N/A
M. pneumoniae	#N/A	#N/A	#N/A
EIISGA	COG1762	COG3414	COG3037
E. coli	1	1	0
S. sanguinis	0	0	0
B. subtilis	0	#N/A	#N/A
C. crescentus	0	#N/A	#N/A
M. genitalium	0	#N/A	#N/A
P. aeruginosa	0	#N/A	#N/A
H. pylori	#N/A	#N/A	#N/A
M. pneumoniae	0	0	0
ANGLYC3PDEHYDROG-CPLX	COG0578	COG3075	COG0247
E. coli	0	0	0
S. sanguinis	0	#N/A	#N/A
B. subtilis	0	#N/A	0
C. crescentus	#N/A	#N/A	#N/A
M. genitalium	#N/A	#N/A	#N/A
P. aeruginosa	1	#N/A	0
H. pylori	#N/A	#N/A	0
M. pneumoniae	#N/A	#N/A	#N/A
ABC-23-CPLX	COG3638	COG3639	COG3221
E. coli	0	#N/A	0
S. sanguinis	#N/A	#N/A	#N/A
B. subtilis	#N/A	#N/A	#N/A
C. crescentus	0	0	0
M. genitalium	#N/A	0	#N/A
P. aeruginosa	0	0	0
H. pylori	#N/A	#N/A	#N/A
M. pneumoniae	#N/A	0	#N/A
APORNAP-CPLX	COG0202	COG0086	COG0085
E. coli	1	1	1
S. sanguinis	1	1	1
B. subtilis	1	1	1
C. crescentus	1	1	1
M. genitalium	1	1	1
P. aeruginosa	0	0	1
H. pylori	0	1	1
M. pneumoniae	1	1	1
F-O-CPLX	COG0636	COG0711	COG0356
E. coli	0	1	0
S. sanguinis	1	1	1
B. subtilis	0	0	0
C. crescentus	1	1	1
M. genitalium	1	1	1
P. aeruginosa	1	0	0
H. pylori	0	1	0
M. pneumoniae	1	1	1
ABC-26-CPLX	COG4175	COG4176	COG2113
E. coli	0	0	0
S. sanguinis	0	0	0
B. subtilis	0	0	0
C. crescentus	#N/A	#N/A	#N/A
M. genitalium	#N/A	#N/A	#N/A
P. aeruginosa	0	0	0
H. pylori	#N/A	#N/A	#N/A
M. pneumoniae	#N/A	#N/A	#N/A
CPLX0-3362	COG1894	COG0852	COG1143
E. coli	0	0	1
S. sanguinis	#N/A	#N/A	#N/A
B. subtilis	#N/A	#N/A	#N/A
C. crescentus	1	1	1
M. genitalium	#N/A	#N/A	#N/A
P. aeruginosa	0	0	0
H. pylori	#N/A	0	0
M. pneumoniae	#N/A	#N/A	#N/A
ABC-18-CPLX	COG1129	COG4211	COG1879
E. coli	1	0	0
S. sanguinis	#N/A	#N/A	0
B. subtilis	0	#N/A	0
C. crescentus	0	#N/A	0
M. genitalium	#N/A	#N/A	#N/A
P. aeruginosa	0	#N/A	0
H. pylori	#N/A	#N/A	#N/A
M. pneumoniae	#N/A	#N/A	#N/A
METNIQ-METHIONINE-ABC-CPLX	COG1135	COG2011	COG1464
E. coli	0	0	0
S. sanguinis	0	0	0
B. subtilis	0	0	0
C. crescentus	0	0	0
M. genitalium	#N/A	#N/A	#N/A
P. aeruginosa	0	0	0
H. pylori	1	1	1
M. pneumoniae	#N/A	#N/A	#N/A
SECE-G-Y-CPLX	COG0690	COG1314	COG0201
E. coli	1	0	1
S. sanguinis	1	1	0
B. subtilis	1	#N/A	1
C. crescentus	1	0	1
M. genitalium	1	1	1
P. aeruginosa	0	0	0
H. pylori	0	1	0
M. pneumoniae	1	1	1
2OXOGLUTARATEDEH-CPLX	COG0567	COG0508	COG1249
E. coli	1	1	0
S. sanguinis	#N/A	0	0
B. subtilis	0	0	0
C. crescentus	1	0	0
M. genitalium	#N/A	1	0
P. aeruginosa	1	0	0
H. pylori	#N/A	#N/A	#N/A
M. pneumoniae	#N/A	1	0
CPLX0-3108	COG0740	COG0542	COG1219
E. coli	0	0	0
S. sanguinis	0	0	0
B. subtilis	0	0	0
C. crescentus	1	0	0
M. genitalium	#N/A	0	#N/A
P. aeruginosa	0	0	0
H. pylori	0	1	0
M. pneumoniae	#N/A	0	#N/A
CPLX0-2561	COG3096	COG3006	COG3095
E. coli	1	1	1
S. sanguinis	#N/A	#N/A	#N/A
B. subtilis	#N/A	#N/A	#N/A
C. crescentus	#N/A	#N/A	#N/A
M. genitalium	#N/A	#N/A	#N/A
P. aeruginosa	#N/A	#N/A	#N/A
H. pylori	#N/A	#N/A	#N/A
M. pneumoniae	#N/A	#N/A	#N/A
ACETOLACTSYNII-CPLX	COG0028	COG0028	COG3978
E. coli	0	0	0
S. sanguinis	0	0	#N/A
B. subtilis	0	0	#N/A
C. crescentus	0	0	#N/A
M. genitalium	#N/A	#N/A	#N/A
P. aeruginosa	0	0	#N/A
H. pylori	#N/A	#N/A	#N/A
M. pneumoniae	#N/A	#N/A	#N/A
CPLX0-3958	COG0286	COG4096	COG0732
E. coli	0	0	0
S. sanguinis	#N/A	#N/A	#N/A
B. subtilis	#N/A	#N/A	#N/A
C. crescentus	0	#N/A	0
M. genitalium	#N/A	#N/A	0
P. aeruginosa	#N/A	#N/A	#N/A
H. pylori	0	#N/A	1
M. pneumoniae	0	#N/A	0
RECBCD	COG0507	COG1330	COG1074
E. coli	0	0	0
S. sanguinis	0	#N/A	0
B. subtilis	0	#N/A	0
C. crescentus	0	#N/A	0
M. genitalium	#N/A	#N/A	#N/A
P. aeruginosa	0	0	0
H. pylori	#N/A	#N/A	1
M. pneumoniae	#N/A	#N/A	#N/A
CPLX0-2982	COG0330	COG0330	COG0465
E. coli	0	0	1
S. sanguinis	0	0	0
B. subtilis	#N/A	#N/A	0
C. crescentus	0	0	1
M. genitalium	#N/A	#N/A	1
P. aeruginosa	0	0	0
H. pylori	0	0	0
M. pneumoniae	#N/A	#N/A	1
CPLX-169	COG3730	COG3731	COG3732
E. coli	0	0	0
S. sanguinis	#N/A	#N/A	#N/A
B. subtilis	#N/A	#N/A	#N/A
C. crescentus	#N/A	#N/A	#N/A
M. genitalium	#N/A	#N/A	#N/A
P. aeruginosa	#N/A	#N/A	#N/A
H. pylori	#N/A	#N/A	#N/A
M. pneumoniae	#N/A	#N/A	#N/A
HSP70-CPLX	COG0484	COG0443	COG0576
E. coli	0	1	1
S. sanguinis	1	1	0
B. subtilis	0	0	0
C. crescentus	0	0	1
M. genitalium	1	1	1
P. aeruginosa	0	0	1
H. pylori	0	0	0
M. pneumoniae	1	1	1
CPLX-165	COG3716	COG3715	COG3444
E. coli	0	0	0
S. sanguinis	0	0	0
B. subtilis	0	0	0
C. crescentus	#N/A	#N/A	#N/A
M. genitalium	#N/A	#N/A	#N/A
P. aeruginosa	#N/A	#N/A	#N/A
H. pylori	#N/A	#N/A	#N/A
M. pneumoniae	#N/A	#N/A	#N/A
CPLX0-7450	COG1536	COG1868	COG1886
E. coli	0	0	1
S. sanguinis	#N/A	#N/A	#N/A
B. subtilis	0	0	0
C. crescentus	0	0	0
M. genitalium	#N/A	#N/A	#N/A
P. aeruginosa	0	0	0
H. pylori	0	0	1
M. pneumoniae	#N/A	#N/A	#N/A
CPLX0-2141	COG0841	COG0841	COG1538
E. coli	0	0	0
S. sanguinis	#N/A	#N/A	#N/A
B. subtilis	0	0	#N/A
C. crescentus	0	0	0
M. genitalium	#N/A	#N/A	#N/A
P. aeruginosa	0	0	0
H. pylori	0	0	0
M. pneumoniae	#N/A	#N/A	#N/A
CPLX0-3801	COG2812	COG0470	COG1466
E. coli	1	1	1
S. sanguinis	1	1	1
B. subtilis	1	1	1
C. crescentus	1	1	1
M. genitalium	1	1	0
P. aeruginosa	0	0	1
H. pylori	1	0	1
M. pneumoniae	1	1	0
PYRUVATEDEH-CPLX	COG2609	COG0508	COG1249
E. coli	0	1	0
S. sanguinis	#N/A	0	0
B. subtilis	#N/A	0	0
C. crescentus	0	0	0
M. genitalium	#N/A	1	0
P. aeruginosa	0	0	0
H. pylori	#N/A	#N/A	#N/A
M. pneumoniae	#N/A	1	0
FORMHYDROGI-CPLX	COG1740	COG0374	COG1969
E. coli	0	0	1
S. sanguinis	#N/A	#N/A	#N/A
B. subtilis	#N/A	#N/A	#N/A
C. crescentus	#N/A	#N/A	#N/A
M. genitalium	#N/A	#N/A	#N/A
P. aeruginosa	#N/A	#N/A	#N/A
H. pylori	1	0	0
M. pneumoniae	#N/A	#N/A	#N/A
NITRATREDUCTZ-CPLX	COG1140	COG5013	COG2181
E. coli	0	0	0
S. sanguinis	#N/A	#N/A	#N/A
B. subtilis	0	0	0
C. crescentus	#N/A	#N/A	#N/A
M. genitalium	#N/A	#N/A	#N/A
P. aeruginosa	0	0	0
H. pylori	#N/A	#N/A	#N/A
M. pneumoniae	#N/A	#N/A	#N/A
ABC-19-CPLX	COG4148	COG4149	COG0725
E. coli	0	0	0
S. sanguinis	#N/A	#N/A	#N/A
B. subtilis	#N/A	0	0
C. crescentus	#N/A	0	0
M. genitalium	#N/A	#N/A	#N/A
P. aeruginosa	0	0	0
H. pylori	#N/A	0	1
M. pneumoniae	#N/A	#N/A	#N/A
NITRATREDUCTA-CPLX	COG5013	COG1140	COG2181
E. coli	0	0	0
S. sanguinis	#N/A	#N/A	#N/A
B. subtilis	0	0	0
C. crescentus	#N/A	#N/A	#N/A
M. genitalium	#N/A	#N/A	#N/A
P. aeruginosa	0	0	0
H. pylori	#N/A	#N/A	#N/A
M. pneumoniae	#N/A	#N/A	#N/A
TAR-CPLX	COG0643	COG0835	COG0840
E. coli	0	1	0
S. sanguinis	#N/A	#N/A	#N/A
B. subtilis	0	0	0
C. crescentus	0	0	0
M. genitalium	#N/A	#N/A	#N/A
P. aeruginosa	0	0	0
H. pylori	1	0	0
M. pneumoniae	#N/A	#N/A	#N/A
TSR-CPLX	COG0835	COG0643	COG0840
E. coli	1	0	0
S. sanguinis	#N/A	#N/A	#N/A
B. subtilis	0	0	0
C. crescentus	0	0	0
M. genitalium	#N/A	#N/A	#N/A
P. aeruginosa	0	0	0
H. pylori	0	1	0
M. pneumoniae	#N/A	#N/A	#N/A
CPLX-155	COG1447	COG1455	COG1440
E. coli	1	0	1
S. sanguinis	0	0	0
B. subtilis	0	0	0
C. crescentus	#N/A	#N/A	#N/A
M. genitalium	#N/A	#N/A	#N/A
P. aeruginosa	#N/A	#N/A	#N/A
H. pylori	#N/A	#N/A	#N/A
M. pneumoniae	#N/A	#N/A	#N/A
ABC-2-CPLX	COG1129	COG1172	COG1879
E. coli	1	0	0
S. sanguinis	#N/A	#N/A	0
B. subtilis	0	0	0
C. crescentus	0	0	0
M. genitalium	#N/A	#N/A	#N/A
P. aeruginosa	0	0	0
H. pylori	#N/A	#N/A	#N/A
M. pneumoniae	#N/A	#N/A	#N/A
MUTHLS-CPLX	COG0323	COG0249	COG3066
E. coli	0	0	0
S. sanguinis	0	0	#N/A
B. subtilis	0	0	#N/A
C. crescentus	0	0	#N/A
M. genitalium	#N/A	#N/A	#N/A
P. aeruginosa	0	0	#N/A
H. pylori	#N/A	#N/A	#N/A
M. pneumoniae	#N/A	#N/A	#N/A
CPLX0-3361	COG1905	COG1894	COG1034
E. coli	0	0	0
S. sanguinis	#N/A	#N/A	#N/A
B. subtilis	#N/A	#N/A	#N/A
C. crescentus	1	1	1
M. genitalium	#N/A	#N/A	#N/A
P. aeruginosa	0	0	0
H. pylori	#N/A	#N/A	0
M. pneumoniae	#N/A	#N/A	#N/A
TRANS-CPLX-203	COG1638	COG1593	COG3090
E. coli	0	0	0
S. sanguinis	#N/A	#N/A	#N/A
B. subtilis	0	#N/A	#N/A
C. crescentus	0	0	0
M. genitalium	#N/A	#N/A	#N/A
P. aeruginosa	0	0	0
H. pylori	#N/A	#N/A	#N/A
M. pneumoniae	#N/A	#N/A	#N/A
DIMESULFREDUCT-CPLX	COG0243	COG0437	COG3302
E. coli	0	0	0
S. sanguinis	#N/A	#N/A	#N/A
B. subtilis	0	#N/A	#N/A
C. crescentus	0	#N/A	#N/A
M. genitalium	#N/A	#N/A	#N/A
P. aeruginosa	0	0	#N/A
H. pylori	0	#N/A	#N/A
M. pneumoniae	#N/A	#N/A	#N/A
ABC-55-CPLX	COG0395	COG1175	COG1653
E. coli	0	0	0
S. sanguinis	0	0	0
B. subtilis	0	0	0
C. crescentus	#N/A	#N/A	#N/A
M. genitalium	1	1	#N/A
P. aeruginosa	0	0	0
H. pylori	#N/A	#N/A	#N/A
M. pneumoniae	1	1	#N/A
ABC-60-CPLX	COG1172	COG1879	COG1129
E. coli	0	0	1
S. sanguinis	#N/A	0	#N/A
B. subtilis	0	0	0
C. crescentus	0	0	0
M. genitalium	#N/A	#N/A	#N/A
P. aeruginosa	0	0	0
H. pylori	#N/A	#N/A	#N/A
M. pneumoniae	#N/A	#N/A	#N/A
RUVABC-CPLX	COG0817	COG2255	COG0632
E. coli	1	0	0
S. sanguinis	#N/A	1	0
B. subtilis	#N/A	0	0
C. crescentus	0	0	0
M. genitalium	#N/A	0	0
P. aeruginosa	0	0	0
H. pylori	0	1	0
M. pneumoniae	#N/A	0	0
PABSYNMULTI-CPLX	COG0512	COG0147	COG0115
E. coli	0	0	0
S. sanguinis	0	0	0
B. subtilis	0	0	0
C. crescentus	0	0	0
M. genitalium	#N/A	#N/A	#N/A
P. aeruginosa	0	0	0
H. pylori	0	0	0
M. pneumoniae	#N/A	#N/A	#N/A
ABC-57-CPLX	COG0842	COG0842	COG1131
E. coli	0	0	0
S. sanguinis	0	0	0
B. subtilis	0	0	0
C. crescentus	0	0	0
M. genitalium	#N/A	#N/A	#N/A
P. aeruginosa	0	0	0
H. pylori	0	0	1
M. pneumoniae	#N/A	#N/A	0
FORMATEDEHYDROGO-CPLX	COG0243	COG0437	COG2864
E. coli	0	0	0
S. sanguinis	#N/A	#N/A	#N/A
B. subtilis	0	#N/A	#N/A
C. crescentus	0	#N/A	#N/A
M. genitalium	#N/A	#N/A	#N/A
P. aeruginosa	0	0	0
H. pylori	0	#N/A	#N/A
M. pneumoniae	#N/A	#N/A	#N/A
CPLX0-231	COG3775	COG3414	b1355
E. coli	0	1	#N/A
S. sanguinis	0	0	#N/A
B. subtilis	#N/A	#N/A	#N/A
C. crescentus	#N/A	#N/A	#N/A
M. genitalium	#N/A	#N/A	#N/A
P. aeruginosa	#N/A	#N/A	#N/A
H. pylori	#N/A	#N/A	#N/A
M. pneumoniae	#N/A	0	#N/A
ABC-12-CPLX	COG1126	COG0765	COG0834
E. coli	0	0	0
S. sanguinis	0	0	0
B. subtilis	0	0	0
C. crescentus	0	0	0
M. genitalium	#N/A	#N/A	#N/A
P. aeruginosa	0	0	0
H. pylori	0	0	0
M. pneumoniae	#N/A	#N/A	#N/A
ALPHA-SUBUNIT-CPLX	COG2864	COG0437	COG0243
E. coli	0	0	0
S. sanguinis	#N/A	#N/A	#N/A
B. subtilis	#N/A	#N/A	0
C. crescentus	#N/A	#N/A	0
M. genitalium	#N/A	#N/A	#N/A
P. aeruginosa	0	0	0
H. pylori	#N/A	#N/A	0
M. pneumoniae	#N/A	#N/A	#N/A
CPLX-3945	COG1462	NOG11721	NOG11365
E. coli	0	1	0
S. sanguinis	#N/A	#N/A	#N/A
B. subtilis	#N/A	#N/A	#N/A
C. crescentus	0	#N/A	#N/A
M. genitalium	#N/A	#N/A	#N/A
P. aeruginosa	0	#N/A	#N/A
H. pylori	#N/A	#N/A	#N/A
M. pneumoniae	#N/A	#N/A	#N/A
ABC-11-CPLX	COG1120	COG0609	COG0614
E. coli	0	0	0
S. sanguinis	0	0	0
B. subtilis	0	0	0
C. crescentus	0	0	0
M. genitalium	0	#N/A	#N/A
P. aeruginosa	0	0	0
H. pylori	0	0	1
M. pneumoniae	0	#N/A	#N/A
FORMATEDEHYDROGN-CPLX	COG0243	COG0437	COG2864
E. coli	0	0	0
S. sanguinis	#N/A	#N/A	#N/A
B. subtilis	0	#N/A	#N/A
C. crescentus	0	#N/A	#N/A
M. genitalium	#N/A	#N/A	#N/A
P. aeruginosa	0	0	0
H. pylori	0	#N/A	#N/A
M. pneumoniae	#N/A	#N/A	#N/A
TRG-CPLX	COG0643	COG0835	COG0840
E. coli	0	1	0
S. sanguinis	#N/A	#N/A	#N/A
B. subtilis	0	0	0
C. crescentus	0	0	0
M. genitalium	#N/A	#N/A	#N/A
P. aeruginosa	0	0	0
H. pylori	1	0	0
M. pneumoniae	#N/A	#N/A	#N/A
TAP-CPLX	COG0643	COG0835	COG0840
E. coli	0	1	0
S. sanguinis	#N/A	#N/A	#N/A
B. subtilis	0	0	0
C. crescentus	0	0	0
M. genitalium	#N/A	#N/A	#N/A
P. aeruginosa	0	0	0
H. pylori	1	0	0
M. pneumoniae	#N/A	#N/A	#N/A
CPLX0-7976	COG2911	COG0729
E. coli	0	0
S. sanguinis	#N/A	#N/A
B. subtilis	#N/A	#N/A
C. crescentus	1	1
M. genitalium	#N/A	#N/A
P. aeruginosa	0	0
H. pylori	#N/A	#N/A
M. pneumoniae	#N/A	#N/A
CPLX0-240	COG0191	COG4573
E. coli	0	0
S. sanguinis	1	#N/A
B. subtilis	1	#N/A
C. crescentus	0	#N/A
M. genitalium	0	#N/A
P. aeruginosa	1	#N/A
H. pylori	0	#N/A
M. pneumoniae	0	#N/A
CPLX0-3241	COG1145	COG0348
E. coli	0	0
S. sanguinis	#N/A	#N/A
B. subtilis	0	#N/A
C. crescentus	#N/A	0
M. genitalium	#N/A	#N/A
P. aeruginosa	0	0
H. pylori	0	0
M. pneumoniae	#N/A	#N/A
CPLX0-7916	COG2197	COG2197
E. coli	0	0
S. sanguinis	0	0
B. subtilis	0	0
C. crescentus	0	0
M. genitalium	#N/A	#N/A
P. aeruginosa	0	0
H. pylori	#N/A	#N/A
M. pneumoniae	#N/A	#N/A
CPLX0-7561	COG2337	COG2336
E. coli	0	1
S. sanguinis	#N/A	#N/A
B. subtilis	0	#N/A
C. crescentus	#N/A	#N/A
M. genitalium	#N/A	#N/A
P. aeruginosa	#N/A	#N/A
H. pylori	#N/A	#N/A
M. pneumoniae	#N/A	#N/A
ECNAB-CPLX	COG5510	COG5510
E. coli	0	0
S. sanguinis	#N/A	#N/A
B. subtilis	#N/A	#N/A
C. crescentus	0	0
M. genitalium	#N/A	#N/A
P. aeruginosa	#N/A	#N/A
H. pylori	#N/A	#N/A
M. pneumoniae	#N/A	#N/A
CPLX-159	COG1299	COG1762
E. coli	0	1
S. sanguinis	0	0
B. subtilis	0	0
C. crescentus	#N/A	0
M. genitalium	0	0
P. aeruginosa	0	0
H. pylori	#N/A	#N/A
M. pneumoniae	0	0
CPLX0-7852	COG2197	COG2771
E. coli	0	0
S. sanguinis	0	#N/A
B. subtilis	0	0
C. crescentus	0	0
M. genitalium	#N/A	#N/A
P. aeruginosa	0	0
H. pylori	#N/A	#N/A
M. pneumoniae	#N/A	#N/A
CPLX0-4	COG1566	COG1289
E. coli	0	0
S. sanguinis	#N/A	#N/A
B. subtilis	0	0
C. crescentus	0	#N/A
M. genitalium	#N/A	#N/A
P. aeruginosa	0	0
H. pylori	#N/A	#N/A
M. pneumoniae	#N/A	#N/A
CPLX0-7610	COG3444	COG3715
E. coli	0	0
S. sanguinis	0	0
B. subtilis	0	0
C. crescentus	#N/A	#N/A
M. genitalium	#N/A	#N/A
P. aeruginosa	#N/A	#N/A
H. pylori	#N/A	#N/A
M. pneumoniae	#N/A	#N/A
LTARTDEHYDRA-CPLX	COG1951	COG1838
E. coli	0	0
S. sanguinis	#N/A	#N/A
B. subtilis	#N/A	#N/A
C. crescentus	#N/A	#N/A
M. genitalium	#N/A	#N/A
P. aeruginosa	0	0
H. pylori	#N/A	#N/A
M. pneumoniae	#N/A	#N/A
CPLX0-7822	COG1396	NOG77853
E. coli	0	0
S. sanguinis	0	#N/A
B. subtilis	0	#N/A
C. crescentus	0	#N/A
M. genitalium	#N/A	#N/A
P. aeruginosa	0	#N/A
H. pylori	#N/A	#N/A
M. pneumoniae	#N/A	#N/A
CPLX0-1841	COG1529	COG1319
E. coli	0	1
S. sanguinis	#N/A	#N/A
B. subtilis	0	0
C. crescentus	0	#N/A
M. genitalium	#N/A	#N/A
P. aeruginosa	0	0
H. pylori	#N/A	#N/A
M. pneumoniae	#N/A	#N/A
RIBONUCLEOSIDE-DIP-REDUCTII-CPLX	COG0209	COG0208
E. coli	0	0
S. sanguinis	1	1
B. subtilis	1	1
C. crescentus	1	1
M. genitalium	1	1
P. aeruginosa	0	1
H. pylori	0	0
M. pneumoniae	1	1
CPLX0-7909	NOG113955	NOG45450
E. coli	0	0
S. sanguinis	#N/A	#N/A
B. subtilis	#N/A	#N/A
C. crescentus	#N/A	#N/A
M. genitalium	#N/A	#N/A
P. aeruginosa	#N/A	#N/A
H. pylori	#N/A	#N/A
M. pneumoniae	#N/A	#N/A
CPLX0-7	COG1264	COG2190
E. coli	0	0
S. sanguinis	0	0
B. subtilis	0	0
C. crescentus	0	0
M. genitalium	1	1
P. aeruginosa	0	0
H. pylori	#N/A	#N/A
M. pneumoniae	1	#N/A
CPLX0-1668	COG1250	COG0183
E. coli	0	0
S. sanguinis	#N/A	#N/A
B. subtilis	0	0
C. crescentus	0	0
M. genitalium	#N/A	#N/A
P. aeruginosa	0	0
H. pylori	#N/A	0
M. pneumoniae	#N/A	#N/A
CPLX0-7720	COG0697	COG0697
E. coli	0	0
S. sanguinis	#N/A	#N/A
B. subtilis	0	0
C. crescentus	0	0
M. genitalium	#N/A	#N/A
P. aeruginosa	0	0
H. pylori	0	0
M. pneumoniae	#N/A	#N/A
CPLX0-7788	COG0493	COG0745
E. coli	0	0
S. sanguinis	#N/A	0
B. subtilis	0	0
C. crescentus	0	1
M. genitalium	#N/A	#N/A
P. aeruginosa	0	0
H. pylori	#N/A	0
M. pneumoniae	#N/A	#N/A
CPLX0-241	COG0191	COG4573
E. coli	0	0
S. sanguinis	1	#N/A
B. subtilis	1	#N/A
C. crescentus	0	#N/A
M. genitalium	0	#N/A
P. aeruginosa	1	#N/A
H. pylori	0	#N/A
M. pneumoniae	0	#N/A
CPLX0-7942	COG0271	COG0278
E. coli	0	1
S. sanguinis	#N/A	#N/A
B. subtilis	#N/A	#N/A
C. crescentus	0	0
M. genitalium	#N/A	#N/A
P. aeruginosa	0	0
H. pylori	#N/A	#N/A
M. pneumoniae	#N/A	#N/A
YDGEF-CPLX	COG2076	COG2076
E. coli	0	0
S. sanguinis	#N/A	#N/A
B. subtilis	0	0
C. crescentus	0	0
M. genitalium	#N/A	#N/A
P. aeruginosa	0	0
H. pylori	#N/A	#N/A
M. pneumoniae	#N/A	#N/A
CPLX0-7823	COG2200	COG2199
E. coli	0	0
S. sanguinis	#N/A	#N/A
B. subtilis	0	0
C. crescentus	0	0
M. genitalium	#N/A	#N/A
P. aeruginosa	0	0
H. pylori	#N/A	#N/A
M. pneumoniae	#N/A	#N/A
CPLX0-7988	COG1024	COG1024
E. coli	0	0
S. sanguinis	0	0
B. subtilis	0	0
C. crescentus	0	0
M. genitalium	#N/A	#N/A
P. aeruginosa	0	0
H. pylori	#N/A	#N/A
M. pneumoniae	#N/A	#N/A
CPLX0-7844	COG1473	COG1473
E. coli	0	0
S. sanguinis	0	0
B. subtilis	0	0
C. crescentus	0	0
M. genitalium	#N/A	#N/A
P. aeruginosa	0	0
H. pylori	#N/A	#N/A
M. pneumoniae	#N/A	#N/A
CPLX0-5	COG0477	COG1538
E. coli	0	0
S. sanguinis	0	#N/A
B. subtilis	0	#N/A
C. crescentus	0	0
M. genitalium	0	#N/A
P. aeruginosa	0	0
H. pylori	0	0
M. pneumoniae	0	#N/A
CPLX0-3957	COG0419	COG0420
E. coli	0	0
S. sanguinis	#N/A	#N/A
B. subtilis	0	0
C. crescentus	#N/A	#N/A
M. genitalium	#N/A	#N/A
P. aeruginosa	0	0
H. pylori	#N/A	#N/A
M. pneumoniae	#N/A	#N/A
CPLX0-7628	COG1452	COG2980
E. coli	1	1
S. sanguinis	#N/A	#N/A
B. subtilis	#N/A	#N/A
C. crescentus	1	#N/A
M. genitalium	#N/A	#N/A
P. aeruginosa	0	1
H. pylori	0	#N/A
M. pneumoniae	#N/A	#N/A
CPLX-3946	COG1570	COG1722
E. coli	0	0
S. sanguinis	0	0
B. subtilis	0	0
C. crescentus	0	0
M. genitalium	#N/A	#N/A
P. aeruginosa	0	0
H. pylori	0	0
M. pneumoniae	#N/A	#N/A
CPLX0-3959	COG4973	COG4974
E. coli	1	0
S. sanguinis	#N/A	#N/A
B. subtilis	#N/A	0
C. crescentus	#N/A	0
M. genitalium	#N/A	#N/A
P. aeruginosa	0	0
H. pylori	#N/A	#N/A
M. pneumoniae	#N/A	#N/A
CPLX0-3925	COG0389	COG1974
E. coli	0	1
S. sanguinis	0	#N/A
B. subtilis	0	0
C. crescentus	0	0
M. genitalium	0	#N/A
P. aeruginosa	0	0
H. pylori	#N/A	#N/A
M. pneumoniae	0	#N/A
CPLX-157	COG1264	COG2190
E. coli	0	0
S. sanguinis	0	0
B. subtilis	0	0
C. crescentus	0	0
M. genitalium	1	1
P. aeruginosa	0	0
H. pylori	#N/A	#N/A
M. pneumoniae	1	#N/A
TRYPSYN	COG0159	COG0133
E. coli	0	0
S. sanguinis	0	0
B. subtilis	0	0
C. crescentus	0	0
M. genitalium	#N/A	#N/A
P. aeruginosa	0	0
H. pylori	0	0
M. pneumoniae	#N/A	#N/A
CPLX0-7609	COG0486	COG0445
E. coli	1	0
S. sanguinis	0	0
B. subtilis	0	0
C. crescentus	0	0
M. genitalium	0	1
P. aeruginosa	0	0
H. pylori	0	1
M. pneumoniae	0	1
CPLX-164	COG1264	COG2190
E. coli	0	0
S. sanguinis	0	0
B. subtilis	0	0
C. crescentus	0	0
M. genitalium	1	1
P. aeruginosa	0	0
H. pylori	#N/A	#N/A
M. pneumoniae	1	#N/A
CPLX-168	COG1264	COG2190
E. coli	0	0
S. sanguinis	0	0
B. subtilis	0	0
C. crescentus	0	0
M. genitalium	1	1
P. aeruginosa	0	0
H. pylori	#N/A	#N/A
M. pneumoniae	1	#N/A
CPLX0-245	COG0450	COG3634
E. coli	0	0
S. sanguinis	#N/A	#N/A
B. subtilis	0	0
C. crescentus	0	0
M. genitalium	#N/A	#N/A
P. aeruginosa	0	0
H. pylori	0	#N/A
M. pneumoniae	#N/A	#N/A
CPLX-156	COG1762	COG2213
E. coli	1	0
S. sanguinis	0	#N/A
B. subtilis	0	0
C. crescentus	0	#N/A
M. genitalium	0	#N/A
P. aeruginosa	0	#N/A
H. pylori	#N/A	#N/A
M. pneumoniae	0	0
CPLX0-3949	COG2022	COG1060
E. coli	0	0
S. sanguinis	#N/A	#N/A
B. subtilis	0	#N/A
C. crescentus	1	#N/A
M. genitalium	#N/A	#N/A
P. aeruginosa	0	#N/A
H. pylori	#N/A	0
M. pneumoniae	#N/A	#N/A
CPLX-8029	COG1060	COG2022
E. coli	0	0
S. sanguinis	#N/A	#N/A
B. subtilis	#N/A	0
C. crescentus	#N/A	1
M. genitalium	#N/A	#N/A
P. aeruginosa	#N/A	0
H. pylori	0	#N/A
M. pneumoniae	#N/A	#N/A
CPLX0-7787	COG3041	COG3077
E. coli	0	0
S. sanguinis	#N/A	#N/A
B. subtilis	#N/A	#N/A
C. crescentus	#N/A	#N/A
M. genitalium	#N/A	#N/A
P. aeruginosa	#N/A	#N/A
H. pylori	0	#N/A
M. pneumoniae	#N/A	#N/A
CPLX0-7624	COG2002	NOG14012
E. coli	0	0
S. sanguinis	0	#N/A
B. subtilis	0	#N/A
C. crescentus	#N/A	#N/A
M. genitalium	#N/A	#N/A
P. aeruginosa	#N/A	#N/A
H. pylori	#N/A	#N/A
M. pneumoniae	#N/A	#N/A
CPLX0-2661	COG1401	COG4268
E. coli	0	0
S. sanguinis	#N/A	#N/A
B. subtilis	0	#N/A
C. crescentus	#N/A	#N/A
M. genitalium	#N/A	#N/A
P. aeruginosa	#N/A	#N/A
H. pylori	0	#N/A
M. pneumoniae	#N/A	#N/A
DTDPRHAMSYNTHMULTI-CPLX	COG1898	COG1898
E. coli	0	0
S. sanguinis	0	0
B. subtilis	0	0
C. crescentus	0	0
M. genitalium	#N/A	#N/A
P. aeruginosa	0	0
H. pylori	#N/A	#N/A
M. pneumoniae	#N/A	#N/A
CPLX0-7791	COG3077	COG2026
E. coli	0	1
S. sanguinis	#N/A	#N/A
B. subtilis	#N/A	#N/A
C. crescentus	#N/A	#N/A
M. genitalium	#N/A	#N/A
P. aeruginosa	#N/A	#N/A
H. pylori	#N/A	#N/A
M. pneumoniae	#N/A	#N/A
CPLX0-232	COG1263	COG1263
E. coli	0	0
S. sanguinis	0	0
B. subtilis	0	0
C. crescentus	0	0
[truncated: 571 more rows]
[truncated: 8 more columns]
