# Supplementary material for: Protein Complexes in Bacteria
Source: PLoS Comput Biol. 2015 Feb 27;11(2):e1004107. doi: 10.1371/journal.pcbi.1004107 (PMC4344305; doi:10.1371/journal.pcbi.1004107)
Supplement: S9 Table — (XLSX) [file pcbi.1004107.s016.xlsx]

## Sheet: S9
Table S9. Conservation of Mycoplasma pneumoniae complexes from Kühner et al (2009).
		Key
		0	No members of the orthologous group are present in this species.
		1	A single member of the orthologous group is present in this species.
		2	Multiple members of the orthologous group are present in this species - they may be paralogous.
Complex ID
50	COG0103	COG0184	COG0290	COG0087	COG0088	COG0089	COG0185	COG0092	COG0197	COG0186	COG0198	COG0094	COG0096	COG0098	COG0099	COG0203	COG0052	COG0081	COG0049	COG0360	COG0238	COG0211	COG0522	COG0335	COG0193	COG0228	COG1136	NOG10621	COG2274	COG0050	COG0199	COG0532	COG0060	Mpn091	COG0280	Mpn465	COG0268	COG0195	COG0431	COG0244	COG0359	COG0097	COG0292	COG1160	COG0233	Mpn676	NOG326584	COG1428	COG2255
E. coli	1	1	1	1	1	1	1	1	1	1	1	1	1	1	1	1	1	1	1	1	1	1	1	1	1	1	2	0	0	2	1	1	1	0	3	0	1	1	2	1	1	1	1	1	1	0	0	0	1
S. sanguinis	1	1	1	1	1	1	1	1	1	1	1	1	1	1	1	1	1	1	1	1	1	1	1	1	1	1	8	0	1	1	1	1	1	0	1	0	1	1	3	1	1	1	1	1	1	0	0	0	1
B. subtilis	1	1	1	1	1	1	1	1	1	1	1	1	1	1	1	1	1	1	1	1	1	1	1	1	1	1	7	0	1	1	2	1	1	0	2	0	1	1	1	1	1	1	1	1	1	0	0	2	1
C. crescentus	1	1	1	1	1	1	1	1	1	1	1	1	1	1	1	1	1	1	1	1	1	1	1	1	1	1	3	0	1	2	1	1	1	0	2	0	1	1	2	1	1	1	1	1	1	0	0	0	1
M. genitalium	1	1	1	1	1	1	1	1	1	1	1	1	1	1	1	1	1	1	1	1	1	1	1	1	1	1	3	1	1	1	1	1	1	0	1	0	1	1	1	1	1	1	1	1	1	0	0	1	1
P. aeruginosa	1	1	1	1	1	1	1	1	1	1	1	1	1	1	1	1	1	1	1	1	1	1	1	1	1	1	5	0	2	2	1	1	1	0	1	0	1	1	4	1	1	1	1	1	1	0	0	0	1
H. pylori	1	1	1	1	1	1	1	1	1	1	1	1	1	1	1	1	1	1	1	1	1	1	1	1	1	1	2	0	0	1	1	1	1	0	0	0	1	1	0	1	1	1	1	1	1	0	0	0	1
M. pneumoniae	1	1	1	1	1	1	1	1	1	1	1	1	1	1	1	1	1	1	1	1	1	1	1	1	1	1	3	1	1	1	1	1	1	1	1	1	1	1	1	1	1	1	1	1	1	1	1	1	1
49	COG0553	COG0551	COG0568	COG0086	COG0085	COG0202	COG0199	COG0195	COG2214	COG0222	COG0358	COG0245	NOG12793	COG0250	COG0180	COG0008	COG0258	COG1112	COG0468	COG1393	COG0084	COG0513	COG0532	COG0361	COG0017	COG0423	COG0080	COG0255
E. coli	1	2	3	1	1	1	1	1	1	1	1	1	4	2	1	3	2	0	1	3	3	5	1	1	1	0	1	1
S. sanguinis	1	1	1	1	1	1	1	1	0	1	1	0	30	1	1	1	1	0	1	3	1	3	1	1	1	0	1	1
B. subtilis	2	2	1	1	1	1	2	1	0	1	2	1	8	1	1	1	2	0	1	3	1	4	1	1	1	0	1	1
C. crescentus	0	0	2	1	1	1	1	1	4	1	1	1	22	1	1	2	1	0	1	2	1	4	1	1	0	0	1	1
M. genitalium	1	1	1	1	1	1	1	1	2	1	2	1	17	1	1	1	1	1	1	1	1	2	1	1	1	1	1	1
P. aeruginosa	3	2	3	1	1	1	1	1	1	1	1	1	15	1	1	3	1	1	1	2	3	6	1	1	0	0	1	1
H. pylori	0	1	1	1	1	1	1	1	2	1	1	1	14	1	1	2	2	2	1	0	1	1	1	1	0	0	1	1
M. pneumoniae	1	1	1	1	1	1	1	1	2	1	2	1	42	1	1	1	1	1	1	1	1	2	1	1	1	1	1	1
8	COG0244	COG0443	COG0484	NOG12793	COG0317	Mpn441	NOG12027	COG2214	COG0542	COG1420	COG0631	COG0423	COG0446	COG0126	COG0576	COG1461
E. coli	1	4	1	4	2	0	0	1	2	0	0	0	3	1	1	0
S. sanguinis	1	1	1	30	1	0	0	0	5	1	1	0	1	1	1	1
B. subtilis	1	1	1	8	1	0	0	0	2	1	1	0	0	1	1	1
C. crescentus	1	2	1	22	1	0	0	4	2	1	0	0	1	1	1	0
M. genitalium	1	1	1	17	1	0	1	2	1	1	1	1	1	1	1	1
P. aeruginosa	1	3	1	15	3	0	0	1	8	0	3	0	12	1	1	0
H. pylori	1	1	1	14	1	0	0	2	2	1	1	0	0	1	1	0
M. pneumoniae	1	1	1	42	1	1	1	2	1	1	1	1	1	1	1	1
44	COG0022	COG1071	COG0459	COG1249	COG0234	COG0125	COG0078	COG0143	COG0486	COG0084	COG0262	COG1196	COG0441
E. coli	0	0	1	4	1	1	3	1	1	3	1	0	1
S. sanguinis	2	2	1	4	1	1	1	1	1	1	2	1	1
B. subtilis	3	3	1	3	1	1	1	1	1	1	3	1	2
C. crescentus	1	1	1	3	1	1	1	1	1	1	1	1	1
M. genitalium	1	1	1	1	1	1	0	1	1	1	2	1	1
P. aeruginosa	3	3	1	6	1	1	2	1	1	3	2	1	1
H. pylori	0	0	1	0	1	1	0	1	1	1	0	0	1
M. pneumoniae	1	1	1	1	1	1	1	1	1	1	2	1	1
45	COG0057	COG0126	COG0148	COG0443	COG0576	COG2214	COG0542	COG1420	COG0631	COG0423	COG0446
E. coli	2	1	1	4	1	1	2	0	0	0	3
S. sanguinis	1	1	1	1	1	0	5	1	1	0	1
B. subtilis	2	1	1	1	1	0	2	1	1	0	0
C. crescentus	1	1	1	2	1	4	2	1	0	0	1
M. genitalium	1	1	1	1	1	2	1	1	1	1	1
P. aeruginosa	3	1	1	3	1	1	8	0	3	0	12
H. pylori	2	1	1	1	1	2	2	1	1	0	0
M. pneumoniae	1	1	1	1	1	2	1	1	1	1	1
38	COG0064	COG0166	NOG09967	COG0260	COG1117	COG0226	COG1164	COG4608	NOG41753	COG0465	COG0696
E. coli	0	1	0	2	1	1	0	2	0	1	1
S. sanguinis	1	1	0	0	2	1	2	1	0	1	0
B. subtilis	1	1	0	1	3	1	1	3	0	2	1
C. crescentus	1	1	0	3	1	1	1	0	0	1	0
M. genitalium	1	1	1	1	1	1	1	1	0	1	1
P. aeruginosa	1	1	0	1	1	3	0	1	0	1	1
H. pylori	1	1	0	1	0	0	1	1	0	2	1
M. pneumoniae	1	1	1	1	1	1	1	1	1	1	1
4	COG0618	Mpn148	COG1466	NOG10116	COG0194	Mpn011	Mpn466	NOG300062	COG0242	COG0816	COG0531
E. coli	0	0	1	0	1	0	0	0	1	1	13
S. sanguinis	1	0	1	0	1	0	0	0	2	1	4
B. subtilis	1	0	1	0	1	0	0	0	2	1	8
C. crescentus	0	0	1	0	1	0	0	0	1	1	3
M. genitalium	2	0	1	1	1	0	0	0	1	1	2
P. aeruginosa	0	0	1	0	1	0	0	0	2	1	14
H. pylori	0	0	1	0	1	0	0	0	1	1	0
M. pneumoniae	2	1	1	1	1	1	1	10	1	1	5
29	COG0358	COG0587	NOG05457	COG1039	COG0536	COG0445	NOG12793	COG0533	COG4668	COG1136
E. coli	1	1	0	0	1	1	4	1	2	2
S. sanguinis	1	1	0	1	1	1	30	1	0	8
B. subtilis	2	2	0	1	1	1	8	1	1	7
C. crescentus	1	2	0	0	1	1	22	1	0	3
M. genitalium	2	1	1	0	1	1	17	1	0	3
P. aeruginosa	1	2	0	0	1	1	15	1	1	5
H. pylori	1	1	0	0	1	1	14	1	0	2
M. pneumoniae	2	1	1	1	1	1	42	1	1	3
15	COG0188	NOG12793	COG2739	COG0192	COG0442	COG2384	NOG39559	COG0597	COG0468	COG0187
E. coli	2	4	0	1	1	0	0	1	1	2
S. sanguinis	2	30	1	1	1	1	0	1	1	2
B. subtilis	2	8	1	1	1	1	0	1	1	2
C. crescentus	2	22	0	1	1	0	0	1	1	2
M. genitalium	2	17	0	1	1	1	1	1	1	2
P. aeruginosa	2	15	0	1	1	0	0	1	1	2
H. pylori	1	14	0	1	1	0	0	1	1	1
M. pneumoniae	2	42	1	1	1	1	1	1	1	2
10	COG0191	COG0016	COG0162	COG0541	COG0143	COG0008	COG0073	COG0208	NOG12793	COG0441
E. coli	4	1	1	1	1	3	3	2	4	1
S. sanguinis	1	1	1	1	1	1	3	1	30	1
B. subtilis	2	1	2	1	1	1	4	2	8	2
C. crescentus	1	1	1	1	1	2	1	1	22	1
M. genitalium	1	1	1	1	1	1	1	1	17	1
P. aeruginosa	1	1	2	1	1	3	3	1	15	1
H. pylori	1	1	1	1	1	2	2	1	14	1
M. pneumoniae	1	1	1	1	1	1	2	1	42	1
36	COG0459	COG1122	COG0561	COG0234	COG0061	COG0486	COG0084	COG0262	COG1196	COG0441
E. coli	1	0	6	1	1	1	3	1	0	1
S. sanguinis	1	4	11	1	1	1	1	2	1	1
B. subtilis	1	3	8	1	2	1	1	3	1	2
C. crescentus	1	0	0	1	1	1	1	1	1	1
M. genitalium	1	4	3	1	1	1	1	2	1	1
P. aeruginosa	1	0	0	1	1	1	3	2	1	1
H. pylori	1	0	0	1	1	1	1	0	0	1
M. pneumoniae	1	4	4	1	1	1	1	2	1	1
27	COG0291	COG1546	COG0305	NOG11517	COG0610	COG1087	NOG254928	COG0732	COG1161
E. coli	1	2	1	0	0	1	0	1	0
S. sanguinis	1	1	1	0	0	1	0	0	2
B. subtilis	1	1	2	0	0	1	0	0	2
C. crescentus	1	2	1	0	1	2	0	1	0
M. genitalium	1	1	1	1	0	1	0	1	1
P. aeruginosa	1	2	2	0	0	0	0	0	0
H. pylori	1	1	1	0	3	1	0	6	0
M. pneumoniae	1	1	1	1	3	1	2	10	1
40	COG0262	COG1386	COG1196	NOG12858	COG0556	Mpn508	COG0466	COG0459
E. coli	1	0	0	0	1	0	1	1
S. sanguinis	2	1	1	0	1	0	0	1
B. subtilis	3	1	1	0	1	0	1	1
C. crescentus	1	1	1	0	1	0	1	1
M. genitalium	2	1	1	1	1	0	1	1
P. aeruginosa	2	1	1	0	1	0	2	1
H. pylori	0	0	0	0	1	0	1	1
M. pneumoniae	2	1	1	1	1	1	1	1
7	COG0189	COG0035	COG1525	Mpn635	COG0532	COG0610	COG0213	COG0858
E. coli	2	1	0	0	1	0	1	1
S. sanguinis	0	1	0	0	1	0	1	1
B. subtilis	0	1	3	0	1	0	1	1
C. crescentus	1	1	0	0	1	1	0	1
M. genitalium	2	1	1	0	1	0	1	1
P. aeruginosa	4	1	2	0	1	0	0	1
H. pylori	0	0	0	0	1	3	0	1
M. pneumoniae	2	1	1	1	1	3	1	1
52	COG0264	COG0050	COG0125	NOG255199	COG0080	COG0090	COG0255	COG0048
E. coli	1	2	1	0	1	1	1	1
S. sanguinis	1	1	1	0	1	1	1	1
B. subtilis	1	1	1	0	1	1	1	1
C. crescentus	1	2	1	0	1	1	1	1
M. genitalium	1	1	1	0	1	1	1	1
P. aeruginosa	1	2	1	0	1	1	1	1
H. pylori	1	1	1	0	1	1	1	1
M. pneumoniae	1	1	1	2	1	1	1	1
25	COG3845	COG0210	NOG70127	COG1481	NOG10677	COG1418	COG1493	NOG06352
E. coli	0	3	0	0	0	1	0	0
S. sanguinis	1	1	0	1	0	2	1	0
B. subtilis	1	2	0	1	0	3	1	0
C. crescentus	0	1	0	0	0	0	1	0
M. genitalium	1	1	0	1	1	1	1	1
P. aeruginosa	1	6	0	0	0	0	0	0
H. pylori	0	2	0	0	0	1	0	0
M. pneumoniae	1	2	1	1	1	1	1	1
13	Mpn041	NOG10056	COG1039	COG0736	COG0536	COG0445
E. coli	0	0	0	1	1	1
S. sanguinis	0	0	1	1	1	1
B. subtilis	0	0	1	1	1	1
C. crescentus	0	0	0	1	1	1
M. genitalium	0	1	0	1	1	1
P. aeruginosa	0	0	0	0	1	1
H. pylori	0	0	0	1	1	1
M. pneumoniae	1	1	1	1	1	1
22	COG0193	COG0564	NOG300062	COG2235	COG1461	COG0631
E. coli	1	4	0	0	0	0
S. sanguinis	1	3	0	1	1	1
B. subtilis	1	3	0	0	1	1
C. crescentus	1	3	0	0	0	0
M. genitalium	1	2	0	0	1	1
P. aeruginosa	1	4	0	1	0	3
H. pylori	1	3	0	0	0	1
M. pneumoniae	1	2	10	3	1	1
47	COG0055	COG0056	COG0711	COG1112	COG1192
E. coli	1	1	1	0	0
S. sanguinis	1	1	1	0	0
B. subtilis	1	1	1	0	1
C. crescentus	1	1	2	0	3
M. genitalium	1	1	1	1	1
P. aeruginosa	1	1	1	1	6
H. pylori	1	1	2	2	2
M. pneumoniae	1	1	1	1	1
34	COG0563	Mpn438	COG0286	COG0073	COG0465
E. coli	1	0	1	3	1
S. sanguinis	2	0	0	3	1
B. subtilis	2	0	0	4	2
C. crescentus	1	0	1	1	1
M. genitalium	1	0	0	1	1
P. aeruginosa	2	0	0	3	1
H. pylori	1	0	4	2	2
M. pneumoniae	1	1	1	2	1
35	COG0563	Mpn438	COG0286	COG0073	COG0465
E. coli	1	0	1	3	1
S. sanguinis	2	0	0	3	1
B. subtilis	2	0	0	4	2
C. crescentus	1	0	1	1	1
M. genitalium	1	0	0	1	1
P. aeruginosa	2	0	0	3	1
H. pylori	1	0	4	2	2
M. pneumoniae	1	1	1	2	1
2	NOG12793	Mpn514	NOG12793	Mpn499	NOG11290
E. coli	0	0	4	0	0
S. sanguinis	0	0	30	0	0
B. subtilis	0	0	8	0	0
C. crescentus	0	0	22	0	0
M. genitalium	0	0	17	0	1
P. aeruginosa	0	0	15	0	0
H. pylori	0	0	14	0	0
M. pneumoniae	1	1	42	1	5
24	COG3611	NOG12793	NOG13119	NOG10382	COG0531
E. coli	0	4	0	0	13
S. sanguinis	1	30	0	0	4
B. subtilis	1	8	0	0	8
C. crescentus	0	22	0	0	3
M. genitalium	1	17	0	1	2
P. aeruginosa	0	15	0	0	14
H. pylori	0	14	0	0	0
M. pneumoniae	1	42	1	1	5
1	COG0619	COG0503	NOG12793	COG0592	Mpn388
E. coli	0	2	0	1	0
S. sanguinis	3	3	0	1	0
B. subtilis	2	3	0	1	0
C. crescentus	0	0	0	1	0
M. genitalium	2	1	0	1	0
P. aeruginosa	0	2	0	1	0
H. pylori	0	1	0	1	0
M. pneumoniae	2	1	1	1	1
42	COG2001	NOG15804	NOG314613	COG0275
E. coli	1	0	0	1
S. sanguinis	0	0	0	1
B. subtilis	1	0	0	1
C. crescentus	1	0	0	1
M. genitalium	1	0	0	1
P. aeruginosa	1	0	0	1
H. pylori	0	0	0	1
M. pneumoniae	1	1	1	1
51	NOG257127	COG0572	COG0199	COG0441
E. coli	0	1	1	1
S. sanguinis	0	1	1	1
B. subtilis	0	1	2	2
C. crescentus	0	0	1	1
M. genitalium	0	1	1	1
P. aeruginosa	0	0	1	1
H. pylori	0	0	1	1
M. pneumoniae	2	1	1	1
18	COG0295	NOG10055	COG0222	COG1173
E. coli	1	0	1	5
S. sanguinis	1	0	1	3
B. subtilis	1	0	1	3
C. crescentus	1	0	1	0
M. genitalium	1	1	1	1
P. aeruginosa	0	0	1	1
H. pylori	0	0	1	1
M. pneumoniae	1	3	1	1
46	COG0148	COG0149	COG0319	NOG10070
E. coli	1	1	1	0
S. sanguinis	1	1	1	0
B. subtilis	1	1	1	0
C. crescentus	1	1	1	0
M. genitalium	1	1	1	1
P. aeruginosa	1	1	1	0
H. pylori	1	1	1	0
M. pneumoniae	1	1	1	1
39	Mpn203	COG1764	COG0508	COG0584
E. coli	0	1	2	2
S. sanguinis	0	0	2	2
B. subtilis	0	3	4	3
C. crescentus	0	2	3	3
M. genitalium	0	1	1	2
P. aeruginosa	0	2	5	4
H. pylori	0	0	0	0
M. pneumoniae	1	1	1	2
20	COG0358	NOG11102	NOG12793	Mpn582
E. coli	1	0	4	0
S. sanguinis	1	0	30	0
B. subtilis	2	0	8	0
C. crescentus	1	0	22	0
M. genitalium	2	1	17	0
P. aeruginosa	1	0	15	0
H. pylori	1	0	14	0
M. pneumoniae	2	1	42	1
21	Mpn088	NOG255199	NOG12793	NOG312822
E. coli	0	0	4	0
S. sanguinis	0	0	30	0
B. subtilis	0	0	8	0
C. crescentus	0	0	22	0
M. genitalium	0	0	17	1
P. aeruginosa	0	0	15	0
H. pylori	0	0	14	0
M. pneumoniae	1	2	42	1
31	NOG11972	COG1175	bactNOG00361	NOG12793
E. coli	0	3	0	4
S. sanguinis	0	3	0	30
B. subtilis	0	6	0	8
C. crescentus	0	0	0	22
M. genitalium	1	1	0	17
P. aeruginosa	0	2	0	15
H. pylori	0	0	0	14
M. pneumoniae	1	1	16	42
33	COG0197	COG0013	NOG11290	COG0556
E. coli	1	1	0	1
S. sanguinis	1	1	0	1
B. subtilis	1	1	0	1
C. crescentus	1	1	0	1
M. genitalium	1	1	1	1
P. aeruginosa	1	1	0	1
H. pylori	1	1	0	1
M. pneumoniae	1	1	5	1
41	COG0732	COG1182	COG0095	Mpn040
E. coli	1	1	1	0
S. sanguinis	0	0	1	0
B. subtilis	0	2	3	0
C. crescentus	1	0	0	0
M. genitalium	1	0	1	0
P. aeruginosa	0	3	1	0
H. pylori	6	0	0	0
M. pneumoniae	10	1	1	1
3	COG0470	COG2812	COG1466
E. coli	1	1	1
S. sanguinis	1	1	1
B. subtilis	1	1	1
C. crescentus	1	1	1
M. genitalium	1	1	1
P. aeruginosa	1	1	1
H. pylori	1	1	1
M. pneumoniae	1	1	1
12	COG0191	COG0057	COG0469
E. coli	4	2	2
S. sanguinis	1	1	1
B. subtilis	2	2	1
C. crescentus	1	1	1
M. genitalium	1	1	1
P. aeruginosa	1	3	2
H. pylori	1	2	0
M. pneumoniae	1	1	1
14	COG1109	COG1063	NOG10050
E. coli	2	11	0
S. sanguinis	2	2	0
B. subtilis	2	6	0
C. crescentus	2	1	0
M. genitalium	1	0	1
P. aeruginosa	2	5	0
H. pylori	2	0	0
M. pneumoniae	1	1	2
19	COG0207	COG0477	NOG12793
E. coli	1	54	4
S. sanguinis	1	7	30
B. subtilis	2	45	8
C. crescentus	1	26	22
M. genitalium	1	2	17
P. aeruginosa	1	61	15
H. pylori	0	5	14
M. pneumoniae	1	5	42
32	COG0196	COG0474	COG0544
E. coli	1	1	1
S. sanguinis	1	3	1
B. subtilis	2	1	1
C. crescentus	1	0	1
M. genitalium	1	1	1
P. aeruginosa	1	2	1
H. pylori	1	0	1
M. pneumoniae	1	1	1
43	COG2001	COG0275
E. coli	1	1
S. sanguinis	0	1
B. subtilis	1	1
C. crescentus	1	1
M. genitalium	1	1
P. aeruginosa	1	1
H. pylori	0	1
M. pneumoniae	1	1
59	NOG12793	COG0593
E. coli	4	2
S. sanguinis	30	1
B. subtilis	8	1
C. crescentus	22	3
M. genitalium	17	1
P. aeruginosa	15	2
H. pylori	14	1
M. pneumoniae	42	1
82	COG0187	COG0188
E. coli	2	2
S. sanguinis	2	2
B. subtilis	2	2
C. crescentus	2	2
M. genitalium	2	2
P. aeruginosa	2	2
H. pylori	1	1
M. pneumoniae	2	2
102	COG0187	COG0188
E. coli	2	2
S. sanguinis	2	2
B. subtilis	2	2
C. crescentus	2	2
M. genitalium	2	2
P. aeruginosa	2	2
H. pylori	1	1
M. pneumoniae	2	2
17	COG0188	COG0187
E. coli	2	2
S. sanguinis	2	2
B. subtilis	2	2
C. crescentus	2	2
M. genitalium	2	2
P. aeruginosa	2	2
H. pylori	1	1
M. pneumoniae	2	2
86	COG2176	COG0468
E. coli	0	1
S. sanguinis	1	1
B. subtilis	1	1
C. crescentus	0	1
M. genitalium	1	1
P. aeruginosa	0	1
H. pylori	0	1
M. pneumoniae	1	1
101	COG0187	Mpn486
E. coli	2	0
S. sanguinis	2	0
B. subtilis	2	0
C. crescentus	2	0
M. genitalium	2	0
P. aeruginosa	2	0
H. pylori	1	0
M. pneumoniae	2	1
84	COG0358	Mpn377
E. coli	1	0
S. sanguinis	1	0
B. subtilis	2	0
C. crescentus	1	0
M. genitalium	2	0
P. aeruginosa	1	0
H. pylori	1	0
M. pneumoniae	2	1
103	COG0358	COG0692
E. coli	1	1
S. sanguinis	1	1
B. subtilis	2	1
C. crescentus	1	0
M. genitalium	2	1
P. aeruginosa	1	1
H. pylori	1	1
M. pneumoniae	2	1
90	COG0322	COG0536
E. coli	2	1
S. sanguinis	1	1
B. subtilis	2	1
C. crescentus	1	1
M. genitalium	1	1
P. aeruginosa	1	1
H. pylori	1	1
M. pneumoniae	1	1
105	COG0143	COG0178
E. coli	1	1
S. sanguinis	1	1
B. subtilis	1	1
C. crescentus	1	1
M. genitalium	1	1
P. aeruginosa	1	1
H. pylori	1	1
M. pneumoniae	1	1
100	COG2255	COG0073
E. coli	1	3
S. sanguinis	1	3
B. subtilis	1	4
C. crescentus	1	1
M. genitalium	1	1
P. aeruginosa	1	3
H. pylori	1	2
M. pneumoniae	1	2
104	COG0553	COG0210
E. coli	1	3
S. sanguinis	1	1
B. subtilis	2	2
C. crescentus	0	1
M. genitalium	1	1
P. aeruginosa	3	6
H. pylori	0	2
M. pneumoniae	1	2
114	COG0568	COG0443
E. coli	3	4
S. sanguinis	1	1
B. subtilis	1	1
C. crescentus	2	2
M. genitalium	1	1
P. aeruginosa	3	3
H. pylori	1	1
M. pneumoniae	1	1
11	COG0073	COG0016
E. coli	3	1
S. sanguinis	3	1
B. subtilis	4	1
C. crescentus	1	1
M. genitalium	1	1
P. aeruginosa	3	1
H. pylori	2	1
M. pneumoniae	2	1
53	COG0255	COG0048
E. coli	1	1
S. sanguinis	1	1
B. subtilis	1	1
C. crescentus	1	1
M. genitalium	1	1
P. aeruginosa	1	1
H. pylori	1	1
M. pneumoniae	1	1
96	COG0216	COG0018
E. coli	1	1
S. sanguinis	1	1
B. subtilis	1	1
C. crescentus	1	1
M. genitalium	1	1
P. aeruginosa	1	1
H. pylori	1	1
M. pneumoniae	1	1
37	COG0459	COG0234
E. coli	1	1
S. sanguinis	1	1
B. subtilis	1	1
C. crescentus	1	1
M. genitalium	1	1
P. aeruginosa	1	1
H. pylori	1	1
M. pneumoniae	1	1
9	COG0576	COG0443
E. coli	1	4
S. sanguinis	1	1
B. subtilis	1	1
C. crescentus	1	2
M. genitalium	1	1
P. aeruginosa	1	3
H. pylori	1	1
M. pneumoniae	1	1
92	COG3845	COG4603
E. coli	0	0
S. sanguinis	1	1
B. subtilis	1	1
C. crescentus	0	0
M. genitalium	1	1
P. aeruginosa	1	1
H. pylori	0	0
M. pneumoniae	1	1
94	COG0208	COG0209
E. coli	2	2
S. sanguinis	1	1
B. subtilis	2	2
C. crescentus	1	2
M. genitalium	1	1
P. aeruginosa	1	3
H. pylori	1	1
M. pneumoniae	1	1
54	COG1264	COG1264
E. coli	7	7
S. sanguinis	4	4
B. subtilis	9	9
C. crescentus	2	2
M. genitalium	2	2
P. aeruginosa	1	1
H. pylori	0	0
M. pneumoniae	2	2
93	COG0262	COG0207
E. coli	1	1
S. sanguinis	2	1
B. subtilis	3	2
C. crescentus	1	1
M. genitalium	2	1
P. aeruginosa	2	1
H. pylori	0	0
M. pneumoniae	2	1
28	COG0610	COG0732
E. coli	0	1
S. sanguinis	0	0
B. subtilis	0	0
C. crescentus	1	1
M. genitalium	0	1
P. aeruginosa	0	0
H. pylori	3	6
M. pneumoniae	3	10
95	COG0610	COG0732
E. coli	0	1
S. sanguinis	0	0
B. subtilis	0	0
C. crescentus	1	1
M. genitalium	0	1
P. aeruginosa	0	0
H. pylori	3	6
M. pneumoniae	3	10
109	COG0732	COG1735
E. coli	1	1
S. sanguinis	0	0
B. subtilis	0	0
C. crescentus	1	0
M. genitalium	1	0
P. aeruginosa	0	0
H. pylori	6	0
M. pneumoniae	10	1
113	COG0732	COG0732
E. coli	1	1
S. sanguinis	0	0
B. subtilis	0	0
C. crescentus	1	1
M. genitalium	1	1
P. aeruginosa	0	0
H. pylori	6	6
M. pneumoniae	10	10
115	COG0732	COG0732
E. coli	1	1
S. sanguinis	0	0
B. subtilis	0	0
C. crescentus	1	1
M. genitalium	1	1
P. aeruginosa	0	0
H. pylori	6	6
M. pneumoniae	10	10
81	NOG300062	Mpn650
E. coli	0	0
S. sanguinis	0	0
B. subtilis	0	0
C. crescentus	0	0
M. genitalium	0	0
P. aeruginosa	0	0
H. pylori	0	0
M. pneumoniae	10	1
5	COG0194	COG0242
E. coli	1	1
S. sanguinis	1	2
B. subtilis	1	2
C. crescentus	1	1
M. genitalium	1	1
P. aeruginosa	1	2
H. pylori	1	1
M. pneumoniae	1	1
6	COG0531	NOG10116
E. coli	13	0
S. sanguinis	4	0
B. subtilis	8	0
C. crescentus	3	0
M. genitalium	2	1
P. aeruginosa	14	0
H. pylori	0	0
M. pneumoniae	5	1
23	COG0564	COG1461
E. coli	4	0
S. sanguinis	3	1
B. subtilis	3	1
C. crescentus	3	0
M. genitalium	2	1
P. aeruginosa	4	0
H. pylori	3	0
M. pneumoniae	2	1
26	COG0210	COG1493
E. coli	3	0
S. sanguinis	1	1
B. subtilis	2	1
C. crescentus	1	1
M. genitalium	1	1
P. aeruginosa	6	0
H. pylori	2	0
M. pneumoniae	2	1
16	NOG39559	COG0597
E. coli	0	1
S. sanguinis	0	1
B. subtilis	0	1
C. crescentus	0	1
M. genitalium	1	1
P. aeruginosa	0	1
H. pylori	0	1
M. pneumoniae	1	1
48	COG0711	COG1112
E. coli	1	0
S. sanguinis	1	0
B. subtilis	1	0
C. crescentus	2	0
M. genitalium	1	1
P. aeruginosa	1	1
H. pylori	2	2
M. pneumoniae	1	1
30	NOG05457	COG4668
E. coli	0	2
S. sanguinis	0	0
B. subtilis	0	1
C. crescentus	0	0
M. genitalium	1	0
P. aeruginosa	0	1
H. pylori	0	0
M. pneumoniae	1	1
55	NOG12793	Mpn578
E. coli	4	0
S. sanguinis	30	0
B. subtilis	8	0
C. crescentus	22	0
M. genitalium	17	0
P. aeruginosa	15	0
H. pylori	14	0
M. pneumoniae	42	1
56	COG0313	COG0537
E. coli	1	1
S. sanguinis	1	1
B. subtilis	1	1
C. crescentus	1	3
M. genitalium	1	1
P. aeruginosa	1	5
H. pylori	1	2
M. pneumoniae	1	1
57	bactNOG00361	COG0267
E. coli	0	1
S. sanguinis	0	0
B. subtilis	0	2
C. crescentus	0	1
M. genitalium	0	2
P. aeruginosa	0	1
H. pylori	0	1
M. pneumoniae	16	2
58	NOG12793	Mpn509
E. coli	4	0
S. sanguinis	30	0
B. subtilis	8	0
C. crescentus	22	0
M. genitalium	17	0
P. aeruginosa	15	0
H. pylori	14	0
M. pneumoniae	42	1
60	COG0693	COG0596
E. coli	3	5
S. sanguinis	2	4
B. subtilis	4	15
C. crescentus	5	19
M. genitalium	1	4
P. aeruginosa	5	24
H. pylori	0	1
M. pneumoniae	2	4
61	COG0648	NOG10943
E. coli	1	0
S. sanguinis	0	0
B. subtilis	1	0
C. crescentus	0	0
M. genitalium	1	1
P. aeruginosa	0	0
H. pylori	0	0
M. pneumoniae	1	1
62	COG0813	COG1105
E. coli	1	2
S. sanguinis	1	2
B. subtilis	1	1
C. crescentus	0	0
M. genitalium	1	1
P. aeruginosa	0	1
H. pylori	1	0
M. pneumoniae	1	1
63	COG1780	NOG45846
E. coli	1	0
S. sanguinis	3	0
B. subtilis	2	0
C. crescentus	0	0
M. genitalium	1	0
P. aeruginosa	0	0
H. pylori	0	0
M. pneumoniae	1	1
64	COG0231	Mpn586
E. coli	2	0
S. sanguinis	1	0
B. subtilis	1	0
C. crescentus	1	0
M. genitalium	1	0
P. aeruginosa	1	0
H. pylori	1	0
M. pneumoniae	1	1
65	COG0515	Mpn504
E. coli	0	0
S. sanguinis	1	0
B. subtilis	4	0
C. crescentus	0	0
M. genitalium	1	0
P. aeruginosa	6	0
H. pylori	1	0
M. pneumoniae	1	1
66	COG0269	NOG10323
E. coli	2	0
S. sanguinis	1	0
B. subtilis	1	0
C. crescentus	0	0
M. genitalium	0	1
P. aeruginosa	0	0
H. pylori	0	0
M. pneumoniae	1	1
67	COG0344	COG0782
E. coli	1	3
S. sanguinis	1	1
B. subtilis	1	1
C. crescentus	1	2
M. genitalium	1	1
P. aeruginosa	1	3
H. pylori	1	1
M. pneumoniae	1	1
68	COG0735	NOG12793
E. coli	2	4
S. sanguinis	1	30
B. subtilis	3	8
C. crescentus	2	22
M. genitalium	1	17
P. aeruginosa	3	15
H. pylori	1	14
M. pneumoniae	1	42
69	COG0205	NOG11290
E. coli	1	0
S. sanguinis	1	0
B. subtilis	1	0
C. crescentus	0	0
M. genitalium	1	1
P. aeruginosa	0	0
H. pylori	0	0
M. pneumoniae	1	5
70	NOG12793	COG0171
E. coli	4	1
S. sanguinis	30	1
B. subtilis	8	1
C. crescentus	22	1
M. genitalium	17	1
P. aeruginosa	15	1
H. pylori	14	1
M. pneumoniae	42	1
71	NOG256439	COG1120
E. coli	0	3
S. sanguinis	0	2
B. subtilis	0	4
C. crescentus	0	1
M. genitalium	0	1
P. aeruginosa	0	3
H. pylori	0	1
M. pneumoniae	1	1
72	COG1488	COG0274
E. coli	1	1
S. sanguinis	1	1
B. subtilis	1	1
C. crescentus	0	0
M. genitalium	1	1
P. aeruginosa	2	0
H. pylori	0	0
M. pneumoniae	1	1
73	COG0776	NOG10055
E. coli	4	0
S. sanguinis	1	0
B. subtilis	2	0
C. crescentus	4	0
M. genitalium	1	1
P. aeruginosa	5	0
H. pylori	1	0
M. pneumoniae	1	3
74	COG0579	COG1080
E. coli	2	4
S. sanguinis	0	1
B. subtilis	0	1
C. crescentus	1	2
M. genitalium	1	1
P. aeruginosa	5	2
H. pylori	1	0
M. pneumoniae	1	1
75	COG0569	COG0283
E. coli	1	1
S. sanguinis	2	1
B. subtilis	3	1
C. crescentus	0	1
M. genitalium	1	1
P. aeruginosa	1	1
H. pylori	0	0
M. pneumoniae	1	1
76	NOG12793	COG3623
E. coli	4	2
S. sanguinis	30	1
B. subtilis	8	0
C. crescentus	22	0
M. genitalium	17	0
P. aeruginosa	15	0
H. pylori	14	0
M. pneumoniae	42	1
77	COG0622	Mpn580
E. coli	1	0
S. sanguinis	1	0
B. subtilis	1	0
C. crescentus	0	0
M. genitalium	1	0
P. aeruginosa	1	0
H. pylori	0	0
M. pneumoniae	1	1
78	COG0389	COG0229
E. coli	2	1
S. sanguinis	2	2
B. subtilis	5	1
C. crescentus	2	1
M. genitalium	1	1
P. aeruginosa	2	1
H. pylori	0	1
M. pneumoniae	1	1
79	COG0549	bactNOG07186
E. coli	3	0
S. sanguinis	1	0
B. subtilis	0	0
C. crescentus	0	0
M. genitalium	0	0
P. aeruginosa	1	0
H. pylori	0	0
M. pneumoniae	1	3
80	COG1136	Mpn505
E. coli	2	0
S. sanguinis	8	0
B. subtilis	7	0
C. crescentus	3	0
M. genitalium	3	0
P. aeruginosa	5	0
H. pylori	2	0
M. pneumoniae	3	1
83	COG0172	COG0210
E. coli	1	3
S. sanguinis	1	1
B. subtilis	1	2
C. crescentus	1	1
M. genitalium	1	1
P. aeruginosa	1	6
H. pylori	1	2
M. pneumoniae	1	2
85	COG1670	COG0696
E. coli	3	1
S. sanguinis	6	0
B. subtilis	7	1
C. crescentus	9	0
M. genitalium	0	1
P. aeruginosa	7	1
H. pylori	1	1
M. pneumoniae	1	1
87	NOG257127	Mpn676
E. coli	0	0
S. sanguinis	0	0
B. subtilis	0	0
C. crescentus	0	0
M. genitalium	0	0
P. aeruginosa	0	0
H. pylori	0	0
M. pneumoniae	2	1
88	COG0462	NOG09984
E. coli	1	0
S. sanguinis	2	0
B. subtilis	1	0
C. crescentus	1	0
M. genitalium	1	1
P. aeruginosa	1	0
H. pylori	1	0
M. pneumoniae	1	1
89	NOG326584	COG0595
E. coli	0	0
S. sanguinis	0	2
B. subtilis	0	2
C. crescentus	0	1
M. genitalium	0	2
P. aeruginosa	0	0
H. pylori	0	1
M. pneumoniae	1	2
91	COG0653	COG0258
E. coli	1	2
S. sanguinis	2	1
B. subtilis	1	2
C. crescentus	1	1
M. genitalium	1	1
P. aeruginosa	2	1
H. pylori	1	2
M. pneumoniae	1	1
97	COG1428	COG1192
E. coli	0	0
S. sanguinis	0	0
B. subtilis	2	1
C. crescentus	0	3
M. genitalium	1	1
P. aeruginosa	0	6
H. pylori	0	2
M. pneumoniae	1	1
98	Mpn413	COG1160
E. coli	0	1
S. sanguinis	0	1
B. subtilis	0	1
C. crescentus	0	1
M. genitalium	0	1
P. aeruginosa	0	1
H. pylori	0	1
M. pneumoniae	1	1
99	COG0816	Mpn582
E. coli	1	0
S. sanguinis	1	0
B. subtilis	1	0
C. crescentus	1	0
M. genitalium	1	0
P. aeruginosa	1	0
H. pylori	1	0
M. pneumoniae	1	1
106	COG0191	COG0459
E. coli	4	1
S. sanguinis	1	1
B. subtilis	2	1
C. crescentus	1	1
M. genitalium	1	1
P. aeruginosa	1	1
H. pylori	1	1
M. pneumoniae	1	1
107	COG0192	NOG10050
E. coli	1	0
S. sanguinis	1	0
B. subtilis	1	0
C. crescentus	1	0
M. genitalium	1	1
P. aeruginosa	1	0
H. pylori	1	0
M. pneumoniae	1	2
108	COG0462	COG0018
E. coli	1	1
S. sanguinis	2	1
B. subtilis	1	1
C. crescentus	1	1
M. genitalium	1	1
P. aeruginosa	1	1
H. pylori	1	1
M. pneumoniae	1	1
110	COG0099	COG0149
E. coli	1	1
S. sanguinis	1	1
B. subtilis	1	1
C. crescentus	1	1
M. genitalium	1	1
P. aeruginosa	1	1
H. pylori	1	1
M. pneumoniae	1	1
111	COG0513	COG0037
E. coli	5	2
S. sanguinis	3	1
B. subtilis	4	1
C. crescentus	4	1
M. genitalium	2	1
P. aeruginosa	6	2
H. pylori	1	2
M. pneumoniae	2	1
112	COG0210	COG0219
E. coli	3	1
S. sanguinis	1	1
B. subtilis	2	1
C. crescentus	1	1
M. genitalium	1	1
P. aeruginosa	6	1
H. pylori	2	0
M. pneumoniae	2	1
116	COG0459	COG0050
E. coli	1	2
S. sanguinis	1	1
B. subtilis	1	1
C. crescentus	1	2
M. genitalium	1	1
P. aeruginosa	1	2
H. pylori	1	1
M. pneumoniae	1	1
[truncated: 15 more columns]
